# Supplementary material for: Cellular Automaton Mimicking Colliding Bodies for Topology Optimization
Source: Materials (Basel). 2022 Nov 15;15(22):8057. doi: 10.3390/ma15228057 (PMC9698060; doi:10.3390/ma15228057)
Supplement: Supplementary file 1 [file materials-15-08057-s001.zip]

Archive with 11 entries (9 files):
- materials-1995658-supplementary/
- materials-1995658-supplementary/Supplementary_files/
- materials-1995658-supplementary/Supplementary_files/analiza2d.dat
- materials-1995658-supplementary/Supplementary_files/elements
- materials-1995658-supplementary/Supplementary_files/input_E
- materials-1995658-supplementary/Supplementary_files/iter
- materials-1995658-supplementary/Supplementary_files/neighbors
- materials-1995658-supplementary/Supplementary_files/nodes
- materials-1995658-supplementary/Supplementary_files/n_neighbors
- materials-1995658-supplementary/Supplementary_files/Opt.for
- materials-1995658-supplementary/Supplementary_files/raedme.txt
