# Supplementary material for: Cellular Automaton Mimicking Colliding Bodies for Topology Optimization
Source: Materials (Basel). 2022 Nov 15;15(22):8057. doi: 10.3390/ma15228057 (PMC9698060; doi:10.3390/ma15228057)
Supplement: Supplementary file 1 [file materials-15-08057-s001.zip › materials-1995658-supplementary/Supplementary_files/analiza2d.dat]

finish
/clear
/prep7
lel=16304   
*dim,enrg,,lel
*dim,volumee,,lel
ET,1,plane42
*do,i,1,lel
MP,NUXY,i,0.28
*enddo
/input,->!!!!!path to the file input_E,
NREAD,'nodes',' ',' ' 
EREAD,'elements',' ',' '
nummrg,node,,,
finish
/solu
antype,static
/unites,si
nsel,s,loc,x,0,500
nsel,r,loc,y,0,50
d,all,all,0
allsell
d,12508,ux,0 
d,12509,ux,0 
d,12510,ux,0 
d,12511,ux,0 
d,12512,ux,0 
d,12513,ux,0 
d,12514,ux,0 
d,12515,ux,0 
d,12516,ux,0 
d,12517,ux,0 
d,12518,ux,0 
d,12519,ux,0 
d,12520,ux,0 
d,12521,ux,0 
d,12522,ux,0 
d,12523,ux,0 
d,12524,ux,0 
d,12525,ux,0 
d,12526,ux,0 
d,12527,ux,0 
d,12528,ux,0 
d,12529,ux,0 
d,12530,ux,0 
d,12531,ux,0 
d,12532,ux,0 
d,12533,ux,0 
d,12534,ux,0 
d,12535,ux,0 
d,12536,ux,0 
d,12537,ux,0 
d,12538,ux,0 
d,12539,ux,0 
d,12540,ux,0 
d,12541,ux,0 
d,12542,ux,0 
d,12543,ux,0 
d,12544,ux,0 
d,12545,ux,0 
d,12546,ux,0 
d,12547,ux,0 
d,12548,ux,0 
d,12549,ux,0 
d,12550,ux,0 
d,12551,ux,0 
d,12552,ux,0 
d,12553,ux,0 
d,12554,ux,0 
d,12555,ux,0 
d,12556,ux,0 
d,12557,ux,0 
d,12558,ux,0 
d,12559,ux,0 
d,12560,ux,0 
d,12561,ux,0 
d,12562,ux,0 
d,12563,ux,0 
d,12564,ux,0 
d,12565,ux,0 
d,12566,ux,0 
d,12567,ux,0 
d,12568,ux,0 
d,12569,ux,0 
d,12570,ux,0 
d,12571,ux,0 
d,12572,ux,0 
d,12573,ux,0 
f,16000,fx,7000
f,16022,fy,-2700
solve
finish
/post1
*do,i,1,lel
*get,enrg(i),elem,i,sene
*enddo
/output,->!!!!!path to the file StrainEn,
*mwrite,enrg
(f40.20)
finish
/post1
*do,i,1,lel
*get,volumee(i),elem,i,area
*enddo
/output,->!!!!!path to the file volu,
*mwrite,volumee
(f40.20)
finish
