# Supplementary material for: Cellular Automaton Mimicking Colliding Bodies for Topology Optimization
Source: Materials (Basel). 2022 Nov 15;15(22):8057. doi: 10.3390/ma15228057 (PMC9698060; doi:10.3390/ma15228057)
Supplement: Supplementary file 1 [file materials-15-08057-s001.zip › materials-1995658-supplementary/Supplementary_files/elements]

  9821 10081 10080  9820     0     0     0     0     1     1     1     1     0     1
 10082 10081  9821 10283     0     0     0     0     2     1     1     1     0     2
  4994  4540  4539  6118     0     0     0     0     3     1     1     1     0     3
  6118  4539  4538  5634     0     0     0     0     4     1     1     1     0     4
  6118  5634   704  5660     0     0     0     0     5     1     1     1     0     5
   749   690   691  8097     0     0     0     0     6     1     1     1     0     6
   749  8099  8098   690     0     0     0     0     7     1     1     1     0     7
   690  8098  8357   698     0     0     0     0     8     1     1     1     0     8
   699   691   690   698     0     0     0     0     9     1     1     1     0     9
  8097   691   699  8096     0     0     0     0    10     1     1     1     0    10
 10379   692   693  9809     0     0     0     0    11     1     1     1     0    11
 10379 10147 10050   692     0     0     0     0    12     1     1     1     0    12
  9808   692 10050  9800     0     0     0     0    13     1     1     1     0    13
   693   692  9808   715     0     0     0     0    14     1     1     1     0    14
   715  1155  9809   693     0     0     0     0    15     1     1     1     0    15
  9639  9326  9325  9812     0     0     0     0    16     1     1     1     0    16
  9812  9325  9324  9811     0     0     0     0    17     1     1     1     0    17
 10283   694   695 10284     0     0     0     0    18     1     1     1     0    18
 10283  9821  9822   694     0     0     0     0    19     1     1     1     0    19
   694  9822  9823 10285     0     0     0     0    20     1     1     1     0    20
   695   694 10285 10433     0     0     0     0    21     1     1     1     0    21
 10411 10284   695 10433     0     0     0     0    22     1     1     1     0    22
  9639   696   697  9640     0     0     0     0    23     1     1     1     0    23
   696  9639  9812  9813     0     0     0     0    24     1     1     1     0    24
   696  9813  9815 10064     0     0     0     0    25     1     1     1     0    25
   697   696 10064  9814     0     0     0     0    26     1     1     1     0    26
  9814  9641  9640   697     0     0     0     0    27     1     1     1     0    27
   700   698  8357  8358     0     0     0     0    28     1     1     1     0    28
   699   698   700   701     0     0     0     0    29     1     1     1     0    29
   699   701  8095  8096     0     0     0     0    30     1     1     1     0    30
   700  8358   732   702     0     0     0     0    31     1     1     1     0    31
   701   700   702   703     0     0     0     0    32     1     1     1     0    32
   701   703  8094  8095     0     0     0     0    33     1     1     1     0    33
   732  8635  8359   702     0     0     0     0    34     1     1     1     0    34
   703   702  8359  1393     0     0     0     0    35     1     1     1     0    35
  1393  8093  8094   703     0     0     0     0    36     1     1     1     0    36
  5660   704   705  6112     0     0     0     0    37     1     1     1     0    37
   704  5634  5635  6113     0     0     0     0    38     1     1     1     0    38
   705   704  6113  6396     0     0     0     0    39     1     1     1     0    39
  7392  6112   705  6396     0     0     0     0    40     1     1     1     0    40
  9943   706 10966 10145     0     0     0     0    41     1     1     1     0    41
   706  9943  9942 10144     0     0     0     0    42     1     1     1     0    42
   706 10144 10405 10406     0     0     0     0    43     1     1     1     0    43
   706 10406 10959 10966     0     0     0     0    44     1     1     1     0    44
  7107   707  8085  7395     0     0     0     0    45     1     1     1     0    45
  7110   707  7107  7108     0     0     0     0    46     1     1     1     0    46
  7110  7111  7670   707     0     0     0     0    47     1     1     1     0    47
  8086  8085   707  7670     0     0     0     0    48     1     1     1     0    48
 10959 10406 10609   709     0     0     0     0    49     1     1     1     0    49
 10959   709   708 11178     0     0     0     0    50     1     1     1     0    50
 11178   708 11253 11175     0     0     0     0    51     1     1     1     0    51
 11174   708   709 10960     0     0     0     0    52     1     1     1     0    52
 11408 11253   708 11174     0     0     0     0    53     1     1     1     0    53
 10960   709 10609 10608     0     0     0     0    54     1     1     1     0    54
 10073 10101 10427 10442     0     0     0     0    55     1     1     1     0    55
  9762  9669  9908 10101     0     0     0     0    56     1     1     1     0    56
  9763  9762 10101 10073     0     0     0     0    57     1     1     1     0    57
  9807  9498  9796 10063     0     0     0     0    58     1     1     1     0    58
  9491  9128  9164  9498     0     0     0     0    59     1     1     1     0    59
  9807  9758  9491  9498     0     0     0     0    60     1     1     1     0    60
  9682   710   711  9794     0     0     0     0    61     1     1     1     0    61
   710  9682  9483  9750     0     0     0     0    62     1     1     1     0    62
 10249   710  9750  1391     0     0     0     0    63     1     1     1     0    63
   711   710 10249 10250     0     0     0     0    64     1     1     1     0    64
  9794   711 10250  9795     0     0     0     0    65     1     1     1     0    65
  8467  7813  7812  7814     0     0     0     0    66     1     1     1     0    66
  8467  7814  7815  8468     0     0     0     0    67     1     1     1     0    67
  8726  8467  8468  8756     0     0     0     0    68     1     1     1     0    68
 11405 11567 11607 11502     0     0     0     0    69     1     1     1     0    69
 11567 11671 11672 11607     0     0     0     0    70     1     1     1     0    70
 11508 11415 11590 11659     0     0     0     0    71     1     1     1     0    71
 11659 11702 11611 11508     0     0     0     0    72     1     1     1     0    72
 11367 11368 11537   745     0     0     0     0    73     1     1     1     0    73
   745 11675 11536 11367     0     0     0     0    74     1     1     1     0    74
 10064  9815  9816 10076     0     0     0     0    75     1     1     1     0    75
 10076  9933  9814 10064     0     0     0     0    76     1     1     1     0    76
  7402  6857  6858  1487     0     0     0     0    77     1     1     1     0    77
  1487  7404  7403  7402     0     0     0     0    78     1     1     1     0    78
  6127  6793  6846  6126     0     0     0     0    79     1     1     1     0    79
  6846  6830  6125  6126     0     0     0     0    80     1     1     1     0    80
  5190  5659  6117  5191     0     0     0     0    81     1     1     1     0    81
  5191  6117  6111  6110     0     0     0     0    82     1     1     1     0    82
  5645  2185  8901   747     0     0     0     0    83     1     1     1     0    83
  5645   747  2186  5644     0     0     0     0    84     1     1     1     0    84
 11087 10851 10626 10854     0     0     0     0    85     1     1     1     0    85
 11087 10854 11189 11323     0     0     0     0    86     1     1     1     0    86
 11189 11405 11502 11323     0     0     0     0    87     1     1     1     0    87
  9935  9518  9519  9689     0     0     0     0    88     1     1     1     0    88
  9936  9689  9519  9520     0     0     0     0    89     1     1     1     0    89
  9936  9520  9521  9937     0     0     0     0    90     1     1     1     0    90
 10251 10250 10249 10430     0     0     0     0    91     1     1     1     0    91
 10430 10625 10386 10251     0     0     0     0    92     1     1     1     0    92
  9502  8756  1348  9159     0     0     0     0    93     1     1     1     0    93
  8726  8756  9502  9791     0     0     0     0    94     1     1     1     0    94
  9481  9478  9745  9746     0     0     0     0    95     1     1     1     0    95
  1491  8762  9478  9481     0     0     0     0    96     1     1     1     0    96
 11687 11551 11552   752     0     0     0     0    97     1     1     1     0    97
   752 11552 11553 11688     0     0     0     0    98     1     1     1     0    98
 11705 11687   752 11704     0     0     0     0    99     1     1     1     0    99
 11689 11625 11626 11627     0     0     0     0   100     1     1     1     0   100
 11688 11689 11627 11628     0     0     0     0   101     1     1     1     0   101
 11618 11558   754 11617     0     0     0     0   102     1     1     1     0   102
 11558 11618 11619 11703     0     0     0     0   103     1     1     1     0   103
   754 11559 11616 11617     0     0     0     0   104     1     1     1     0   104
 11699 11614 11541 11542     0     0     0     0   105     1     1     1     0   105
 11700 11699 11542 11677     0     0     0     0   106     1     1     1     0   106
 11652   712 11654 11660     0     0     0     0   107     1     1     1     0   107
 11652 11520 11521   712     0     0     0     0   108     1     1     1     0   108
   712 11521   758 11661     0     0     0     0   109     1     1     1     0   109
 11654   712 11661 11655     0     0     0     0   110     1     1     1     0   110
 11660 11576 11577 11653     0     0     0     0   111     1     1     1     0   111
 11654 11575 11576 11660     0     0     0     0   112     1     1     1     0   112
 11650 11649 11351 11520     0     0     0     0   113     1     1     1     0   113
 11350 11351 11649   755     0     0     0     0   114     1     1     1     0   114
 11350   755 11519 11349     0     0     0     0   115     1     1     1     0   115
   723   713 11492 11493     0     0     0     0   116     1     1     1     0   116
 11495 11494   713   723     0     0     0     0   117     1     1     1     0   117
 11494 11307 11306   713     0     0     0     0   118     1     1     1     0   118
   713 11306 11305 11492     0     0     0     0   119     1     1     1     0   119
 11565 11402 11403 11493     0     0     0     0   120     1     1     1     0   120
 11403 11404   723 11493     0     0     0     0   121     1     1     1     0   121
 11322 11177 11178 11175     0     0     0     0   122     1     1     1     0   122
 11175 11501 11500 11322     0     0     0     0   123     1     1     1     0   123
 10837 10850 11075 11075     0     0     0     0   124     1     1     1     0   124
 11190 10837 11075 11442     0     0     0     0   125     1     1     1     0   125
 11044 11076 10852 10809     0     0     0     0   126     1     1     1     0   126
 11257 11076 11044   900     0     0     0     0   127     1     1     1     0   127
 11079   714 11081 11080     0     0     0     0   128     1     1     1     0   128
 11079 11078 11327   714     0     0     0     0   129     1     1     1     0   129
   724   806   714 11327     0     0     0     0   130     1     1     1     0   130
 11081   714   806 11082     0     0     0     0   131     1     1     1     0   131
 11080 10643 10642 10864     0     0     0     0   132     1     1     1     0   132
 11081 10865 10643 11080     0     0     0     0   133     1     1     1     0   133
 10648   902 10400 10587     0     0     0     0   134     1     1     1     0   134
 10588   903   902 10648     0     0     0     0   135     1     1     1     0   135
  9808  1159  9748   715     0     0     0     0   136     1     1     1     0   136
   715  9748  9747  1155     0     0     0     0   137     1     1     1     0   137
  9669  9668  9667  9908     0     0     0     0   138     1     1     1     0   138
  1153  9746  9745 10052     0     0     0     0   139     1     1     1     0   139
  1153  1155  9747  9746     0     0     0     0   140     1     1     1     0   140
  9184  8963  8964  1066     0     0     0     0   141     1     1     1     0   141
  1067  8962  8963  9184     0     0     0     0   142     1     1     1     0   142
  2190  1737  9739  9176     0     0     0     0   143     1     1     1     0   143
  8761  9741  9739  1737     0     0     0     0   144     1     1     1     0   144
  9741  8761  9178  9740     0     0     0     0   145     1     1     1     0   145
  8897   748  8583  8898     0     0     0     0   146     1     1     1     0   146
   748  8897  8639  7810     0     0     0     0   147     1     1     1     0   147
  7810  8639  8084   719     0     0     0     0   148     1     1     1     0   148
  2191  5638  5639  1738     0     0     0     0   149     1     1     1     0   149
  1738  5639  5640  2190     0     0     0     0   150     1     1     1     0   150
  8346  6397  2191  1738     0     0     0     0   151     1     1     1     0   151
  5650   716  9805  2180     0     0     0     0   152     1     1     1     0   152
   716  5650  5651  2194     0     0     0     0   153     1     1     1     0   153
   716  2194  6400  8348     0     0     0     0   154     1     1     1     0   154
  8348  9804  9805   716     0     0     0     0   155     1     1     1     0   155
  9493  1734  2181  2180     0     0     0     0   156     1     1     1     0   156
   729  9493  2180  9805     0     0     0     0   157     1     1     1     0   157
  8363   717  7931  8364     0     0     0     0   158     1     1     1     0   158
  8634   717  8363  8362     0     0     0     0   159     1     1     1     0   159
   717  8634  8367  8581     0     0     0     0   160     1     1     1     0   160
  7930  7931   717  8581     0     0     0     0   161     1     1     1     0   161
  8364  7931  8347  8349     0     0     0     0   162     1     1     1     0   162
  8350  7415  7414  8110     0     0     0     0   163     1     1     1     0   163
  8111  7416  7415  8350     0     0     0     0   164     1     1     1     0   164
  7099   718  7809  7098     0     0     0     0   165     1     1     1     0   165
   718  7099  7100  7397     0     0     0     0   166     1     1     1     0   166
  7397  1488  8347   718     0     0     0     0   167     1     1     1     0   167
  7809   718  8347  7931     0     0     0     0   168     1     1     1     0   168
  1739   719  7811  7393     0     0     0     0   169     1     1     1     0   169
   719  1739  7932  7810     0     0     0     0   170     1     1     1     0   170
  7691  7811   719  8084     0     0     0     0   171     1     1     1     0   171
  7392  6396  7393  7811     0     0     0     0   172     1     1     1     0   172
   736   720  7400  6843     0     0     0     0   173     1     1     1     0   173
   720   736  7394  7399     0     0     0     0   174     1     1     1     0   174
   720  7399  7814  7812     0     0     0     0   175     1     1     1     0   175
  7400   720  7812  6845     0     0     0     0   176     1     1     1     0   176
  6841  6844  6843  7400     0     0     0     0   177     1     1     1     0   177
  6111  6115  5658  5661     0     0     0     0   178     1     1     1     0   178
  6111  5661  6110  6110     0     0     0     0   179     1     1     1     0   179
  6216  6109  6110  5661     0     0     0     0   180     1     1     1     0   180
  6216  5661  5662  5662     0     0     0     0   181     1     1     1     0   181
 11713   721 11715 11714     0     0     0     0   182     1     1     1     0   182
 11713 11647 11648   721     0     0     0     0   183     1     1     1     0   183
 11715   721 11648 11701     0     0     0     0   184     1     1     1     0   184
 11593   722 11537 11615     0     0     0     0   185     1     1     1     0   185
   722 11593 11440 11511     0     0     0     0   186     1     1     1     0   186
 11676   722 11511 11610     0     0     0     0   187     1     1     1     0   187
 11537   722 11676   745     0     0     0     0   188     1     1     1     0   188
 11495   723 11404 11496     0     0     0     0   189     1     1     1     0   189
 11327 11191 11192   724     0     0     0     0   190     1     1     1     0   190
   724 11192   798 11339     0     0     0     0   191     1     1     1     0   191
 11258   806   724 11339     0     0     0     0   192     1     1     1     0   192
 10856   725 10969 10857     0     0     0     0   193     1     1     1     0   193
 10856 10855 10733   725     0     0     0     0   194     1     1     1     0   194
   725 10733 10734 10969     0     0     0     0   195     1     1     1     0   195
 10574   726 11180 10841     0     0     0     0   196     1     1     1     0   196
 10574 10377 10573   726     0     0     0     0   197     1     1     1     0   197
 11180   726 10573  1056     0     0     0     0   198     1     1     1     0   198
 10444   727 10381 10622     0     0     0     0   199     1     1     1     0   199
 10852   727 10444 10809     0     0     0     0   200     1     1     1     0   200
 10852 10576 10381   727     0     0     0     0   201     1     1     1     0   201
   922   728  9936  9937     0     0     0     0   202     1     1     1     0   202
   922  9691  9690   728     0     0     0     0   203     1     1     1     0   203
   728  9690  9689  9936     0     0     0     0   204     1     1     1     0   204
  9493   729 10253  9760     0     0     0     0   205     1     1     1     0   205
   729  9805  9804 10253     0     0     0     0   206     1     1     1     0   206
  9759   730  9799  9742     0     0     0     0   207     1     1     1     0   207
   730  9759  9737  9944     0     0     0     0   208     1     1     1     0   208
  9799   730  9944 10146     0     0     0     0   209     1     1     1     0   209
  8443   731  8978  8442     0     0     0     0   210     1     1     1     0   210
  8443  8458  8723   731     0     0     0     0   211     1     1     1     0   211
  8978   731  8723  8764     0     0     0     0   212     1     1     1     0   212
  8367   732  8358  8366     0     0     0     0   213     1     1     1     0   213
  8634  8635   732  8367     0     0     0     0   214     1     1     1     0   214
  8098   733  8356  8357     0     0     0     0   215     1     1     1     0   215
  8098  8099  8100   733     0     0     0     0   216     1     1     1     0   216
  8100  8101  8102   733     0     0     0     0   217     1     1     1     0   217
  8102  1490  8356   733     0     0     0     0   218     1     1     1     0   218
  7408   734  8105  7409     0     0     0     0   219     1     1     1     0   219
  7408  7674  7933   734     0     0     0     0   220     1     1     1     0   220
  8105   734  7933  7934     0     0     0     0   221     1     1     1     0   221
  7100   735  1539  7397     0     0     0     0   222     1     1     1     0   222
  7100  7101  7102   735     0     0     0     0   223     1     1     1     0   223
  7102  7103  1539   735     0     0     0     0   224     1     1     1     0   224
  7394   736  6797  6798     0     0     0     0   225     1     1     1     0   225
  6843  6796  6797   736     0     0     0     0   226     1     1     1     0   226
  6413   737  7387  6414     0     0     0     0   227     1     1     1     0   227
   737  6413  6412  1657     0     0     0     0   228     1     1     1     0   228
  7387   737  1657  6849     0     0     0     0   229     1     1     1     0   229
  5631   738  6119  5188     0     0     0     0   230     1     1     1     0   230
   738  5631  5630  2278     0     0     0     0   231     1     1     1     0   231
  6119   738  2278  2231     0     0     0     0   232     1     1     1     0   232
  5187   739  4988  4989     0     0     0     0   233     1     1     1     0   233
  5656   739  5187   743     0     0     0     0   234     1     1     1     0   234
  5656  4987  4988   739     0     0     0     0   235     1     1     1     0   235
  3868   740  3867  2422     0     0     0     0   236     1     1     1     0   236
  3868  3796  3795   740     0     0     0     0   237     1     1     1     0   237
   740  3795  3794  3867     0     0     0     0   238     1     1     1     0   238
 10966 10623 10428 10145     0     0     0     0   239     1     1     1     0   239
  9792  9495  9129  1060     0     0     0     0   240     1     1     1     0   240
  9761  9495  9792 10065     0     0     0     0   241     1     1     1     0   241
  9302  8657  8656  8655     0     0     0     0   242     1     1     1     0   242
  9301  9109  9108  8655     0     0     0     0   243     1     1     1     0   243
  9108  9107  9302  8655     0     0     0     0   244     1     1     1     0   244
 10387 10063 10386 10626     0     0     0     0   245     1     1     1     0   245
 10851 10616 10387 10626     0     0     0     0   246     1     1     1     0   246
 10854 10626 10386 10625     0     0     0     0   247     1     1     1     0   247
  1060  9791  9790 10062     0     0     0     0   248     1     1     1     0   248
  1060 10062 10622  9792     0     0     0     0   249     1     1     1     0   249
  1060  9129  8726  9791     0     0     0     0   250     1     1     1     0   250
 10146  9907  9680  9799     0     0     0     0   251     1     1     1     0   251
 10428 10370  9907 10146     0     0     0     0   252     1     1     1     0   252
 10146 10145 10428 10428     0     0     0     0   253     1     1     1     0   253
  9937  9521  9522  9945     0     0     0     0   254     1     1     1     0   254
   923   922  9937  9945     0     0     0     0   255     1     1     1     0   255
  9107  9106  9105  1125     0     0     0     0   256     1     1     1     0   256
  9302  9107  1125  1125     0     0     0     0   257     1     1     1     0   257
 10436 10414 10413 10435     0     0     0     0   258     1     1     1     0   258
 10435 10413 10412 10434     0     0     0     0   259     1     1     1     0   259
 10873 10467 10468 10621     0     0     0     0   260     1     1     1     0   260
   899 10466 10467 10873     0     0     0     0   261     1     1     1     0   261
 11583 11517 11518 11582     0     0     0     0   262     1     1     1     0   262
 11581 11582 11518 11519     0     0     0     0   263     1     1     1     0   263
 11704 11630 11631 11632     0     0     0     0   264     1     1     1     0   264
 11704 11632 11633 11705     0     0     0     0   265     1     1     1     0   265
 11710 11642 11643 11711     0     0     0     0   266     1     1     1     0   266
 11710 11640 11641 11642     0     0     0     0   267     1     1     1     0   267
 11714 11663 11665 11697     0     0     0     0   268     1     1     1     0   268
 11714 11697 11696 11713     0     0     0     0   269     1     1     1     0   269
 11701 11611 11702 11716     0     0     0     0   270     1     1     1     0   270
 11524 11716 11702   805     0     0     0     0   271     1     1     1     0   271
 11524   805   803 11523     0     0     0     0   272     1     1     1     0   272
   746  1059 10372 10568     0     0     0     0   273     1     1     1     0   273
 10568 10835 10730   746     0     0     0     0   274     1     1     1     0   274
 10730 10835 10836 10728     0     0     0     0   275     1     1     1     0   275
 10065  9792 10622 10381     0     0     0     0   276     1     1     1     0   276
 10444 10622 10062   919     0     0     0     0   277     1     1     1     0   277
 10618 10074 10073 10442     0     0     0     0   278     1     1     1     0   278
  9742  9476  8979  9500     0     0     0     0   279     1     1     1     0   279
  9742  9500  9499  9759     0     0     0     0   280     1     1     1     0   280
  1159  9743  8896  9492     0     0     0     0   281     1     1     1     0   281
  9800  9743  1159  9808     0     0     0     0   282     1     1     1     0   282
  8897  8898  9492  8896     0     0     0     0   283     1     1     1     0   283
  8632   741  8582  8759     0     0     0     0   284     1     1     1     0   284
   741  8632  8631  8762     0     0     0     0   285     1     1     1     0   285
  1491  8760   741  8762     0     0     0     0   286     1     1     1     0   286
  8582   741  8760  1395     0     0     0     0   287     1     1     1     0   287
   748  7810  7932  8759     0     0     0     0   288     1     1     1     0   288
   748  8759  8582  8583     0     0     0     0   289     1     1     1     0   289
  6400  2194  2195  1740     0     0     0     0   290     1     1     1     0   290
  6400  1740  7401  8724     0     0     0     0   291     1     1     1     0   291
   799   742 11589 11514     0     0     0     0   292     1     1     1     0   292
   799 11434 11435   742     0     0     0     0   293     1     1     1     0   293
 11437   742 11435 11436     0     0     0     0   294     1     1     1     0   294
   742 11437 11449 11589     0     0     0     0   295     1     1     1     0   295
  5656   743  2279  5633     0     0     0     0   296     1     1     1     0   296
  5187  5186  2276   743     0     0     0     0   297     1     1     1     0   297
  2279   743  2276  6116     0     0     0     0   298     1     1     1     0   298
 11594   744 11694 11693     0     0     0     0   299     1     1     1     0   299
   744 11594 11441 11598     0     0     0     0   300     1     1     1     0   300
 11694   744 11598 11695     0     0     0     0   301     1     1     1     0   301
 11675   745 11676 11674     0     0     0     0   302     1     1     1     0   302
 10379   746 10730 10070     0     0     0     0   303     1     1     1     0   303
 10379  9809  1059   746     0     0     0     0   304     1     1     1     0   304
  8900   747  8901  8899     0     0     0     0   305     1     1     1     0   305
  8900  1736  2186   747     0     0     0     0   306     1     1     1     0   306
  8097  7657  7656   749     0     0     0     0   307     1     1     1     0   307
   749  7656  7655  8099     0     0     0     0   308     1     1     1     0   308
  7099   750  7101  7100     0     0     0     0   309     1     1     1     0   309
  7099  6708  6707   750     0     0     0     0   310     1     1     1     0   310
   750  6707  6706  7101     0     0     0     0   311     1     1     1     0   311
  6697   751  6699  6698     0     0     0     0   312     1     1     1     0   312
  7106   751  6697  6696     0     0     0     0   313     1     1     1     0   313
  7106  6700  6699   751     0     0     0     0   314     1     1     1     0   314
  9635  1053  9671  9636     0     0     0     0   315     1     1     1     0   315
 10391 10390 10562 10561     0     0     0     0   316     1     1     1     0   316
 11708 11636 11637 11638     0     0     0     0   317     1     1     1     0   317
 11705 11633 11634 11706     0     0     0     0   318     1     1     1     0   318
 11409 11410 11172 11321     0     0     0     0   319     1     1     1     0   319
 11600 11451 11727 11727     0     0     0     0   320     1     1     1     0   320
 11727 11451 11262 11450     0     0     0     0   321     1     1     1     0   321
 11727 11450 11725 11724     0     0     0     0   322     1     1     1     0   322
 11727 11724 11719 11600     0     0     0     0   323     1     1     1     0   323
 11725 11698 11726 11721     0     0     0     0   324     1     1     1     0   324
 11721 11726 11700 11677     0     0     0     0   325     1     1     1     0   325
 11700 11726 11698 11609     0     0     0     0   326     1     1     1     0   326
 11725 11721 11720 11724     0     0     0     0   327     1     1     1     0   327
 11724 11720 11722 11719     0     0     0     0   328     1     1     1     0   328
 11719 11722 11723 11718     0     0     0     0   329     1     1     1     0   329
 11723 11680 11681   802     0     0     0     0   330     1     1     1     0   330
 11718 11723   802 11717     0     0     0     0   331     1     1     1     0   331
   802 11681 11712 11717     0     0     0     0   332     1     1     1     0   332
 11723 11722 11679 11680     0     0     0     0   333     1     1     1     0   333
 11722 11720 11678 11679     0     0     0     0   334     1     1     1     0   334
 11720 11721 11677 11678     0     0     0     0   335     1     1     1     0   335
 11719 11718 11646 11600     0     0     0     0   336     1     1     1     0   336
 11718 11717 11645 11646     0     0     0     0   337     1     1     1     0   337
 11717 11712 11644 11645     0     0     0     0   338     1     1     1     0   338
 11644 11712 11711 11643     0     0     0     0   339     1     1     1     0   339
 11640 11710 11709 11639     0     0     0     0   340     1     1     1     0   340
 11639 11709 11708 11638     0     0     0     0   341     1     1     1     0   341
 11636 11708 11707 11635     0     0     0     0   342     1     1     1     0   342
 11635 11707 11706 11634     0     0     0     0   343     1     1     1     0   343
 11701 11716 11664 11715     0     0     0     0   344     1     1     1     0   344
 11716 11524 11525 11664     0     0     0     0   345     1     1     1     0   345
 11714 11715 11664 11663     0     0     0     0   346     1     1     1     0   346
 11713 11696 11599 11647     0     0     0     0   347     1     1     1     0   347
 11712 11681   761 11711     0     0     0     0   348     1     1     1     0   348
 11710 11711   761 11682     0     0     0     0   349     1     1     1     0   349
 11709 11710 11682 11683     0     0     0     0   350     1     1     1     0   350
 11708 11709 11683 11684     0     0     0     0   351     1     1     1     0   351
 11707 11708 11684 11685     0     0     0     0   352     1     1     1     0   352
 11706 11707 11685 11686     0     0     0     0   353     1     1     1     0   353
 11705 11706 11686 11687     0     0     0     0   354     1     1     1     0   354
 11630 11704   752 11629     0     0     0     0   355     1     1     1     0   355
   752 11688 11628 11629     0     0     0     0   356     1     1     1     0   356
 11625 11689 11690 11624     0     0     0     0   357     1     1     1     0   357
 11624 11690 11691 11623     0     0     0     0   358     1     1     1     0   358
 11623 11691 11692   753     0     0     0     0   359     1     1     1     0   359
   753 11692 11621 11622     0     0     0     0   360     1     1     1     0   360
 11621 11692 11703 11620     0     0     0     0   361     1     1     1     0   361
 11619 11620 11703 11703     0     0     0     0   362     1     1     1     0   362
 11597 11697 11665 11666     0     0     0     0   363     1     1     1     0   363
 11695 11597 11666 11667     0     0     0     0   364     1     1     1     0   364
 11694 11695 11667 11668     0     0     0     0   365     1     1     1     0   365
 11702 11659 11658   805     0     0     0     0   366     1     1     1     0   366
 11611 11701 11648 11512     0     0     0     0   367     1     1     1     0   367
 11699 11700 11609 11608     0     0     0     0   368     1     1     1     0   368
 11614 11699 11608 11510     0     0     0     0   369     1     1     1     0   369
 11725 11450 11606 11698     0     0     0     0   370     1     1     1     0   370
 11609 11698 11606 11504     0     0     0     0   371     1     1     1     0   371
 11696 11697 11597 11596     0     0     0     0   372     1     1     1     0   372
 11599 11696 11596 11444     0     0     0     0   373     1     1     1     0   373
 11597 11695 11598 11446     0     0     0     0   374     1     1     1     0   374
 11694 11668 11595 11693     0     0     0     0   375     1     1     1     0   375
 11594 11693 11595 11443     0     0     0     0   376     1     1     1     0   376
 11676 11610 11570 11674     0     0     0     0   377     1     1     1     0   377
 11672 11673 11607 11607     0     0     0     0   378     1     1     1     0   378
 11671 11567 11566 11670     0     0     0     0   379     1     1     1     0   379
 11595 11668 11669 11568     0     0     0     0   380     1     1     1     0   380
 11669 11670 11566 11568     0     0     0     0   381     1     1     1     0   381
 11603 11561 11605 11604     0     0     0     0   382     1     1     1     0   382
 11561 11603 11602   757     0     0     0     0   383     1     1     1     0   383
   757 11602 11601 11560     0     0     0     0   384     1     1     1     0   384
 11560 11601 11616 11559     0     0     0     0   385     1     1     1     0   385
 11703 11692 11557 11558     0     0     0     0   386     1     1     1     0   386
 11692 11691 11556 11557     0     0     0     0   387     1     1     1     0   387
 11691 11690 11555 11556     0     0     0     0   388     1     1     1     0   388
 11690 11689 11554 11555     0     0     0     0   389     1     1     1     0   389
 11689 11688 11553 11554     0     0     0     0   390     1     1     1     0   390
 11687 11686 11550 11551     0     0     0     0   391     1     1     1     0   391
 11686 11685 11549 11550     0     0     0     0   392     1     1     1     0   392
 11685 11684 11548 11549     0     0     0     0   393     1     1     1     0   393
 11684 11683 11547 11548     0     0     0     0   394     1     1     1     0   394
 11683 11682 11546 11547     0     0     0     0   395     1     1     1     0   395
 11682   761 11545 11546     0     0     0     0   396     1     1     1     0   396
   761 11681   760 11545     0     0     0     0   397     1     1     1     0   397
 11681 11680   797   760     0     0     0     0   398     1     1     1     0   398
 11680 11679 11544   797     0     0     0     0   399     1     1     1     0   399
 11679 11678 11543 11544     0     0     0     0   400     1     1     1     0   400
 11678 11677 11542 11543     0     0     0     0   401     1     1     1     0   401
 11593 11615 11538 11591     0     0     0     0   402     1     1     1     0   402
 11540 11541 11614 11613     0     0     0     0   403     1     1     1     0   403
 11540 11613 11592 11539     0     0     0     0   404     1     1     1     0   404
 11592 11591 11538 11539     0     0     0     0   405     1     1     1     0   405
 11675 11674 11570 11569     0     0     0     0   406     1     1     1     0   406
 11675 11569 11612 11536     0     0     0     0   407     1     1     1     0   407
 11607 11673 11612 11507     0     0     0     0   408     1     1     1     0   408
 11536 11612 11673 11535     0     0     0     0   409     1     1     1     0   409
 11673 11672 11534 11535     0     0     0     0   410     1     1     1     0   410
 11672 11671 11533 11534     0     0     0     0   411     1     1     1     0   411
 11671 11670 11532 11533     0     0     0     0   412     1     1     1     0   412
 11670 11669 11531 11532     0     0     0     0   413     1     1     1     0   413
 11669 11668 11530 11531     0     0     0     0   414     1     1     1     0   414
 11668 11667 11529 11530     0     0     0     0   415     1     1     1     0   415
 11667 11666 11528 11529     0     0     0     0   416     1     1     1     0   416
 11666 11665 11527 11528     0     0     0     0   417     1     1     1     0   417
 11665 11663 11526 11527     0     0     0     0   418     1     1     1     0   418
 11663 11664 11525 11526     0     0     0     0   419     1     1     1     0   419
   803   805 11658 11657     0     0     0     0   420     1     1     1     0   420
 11662   803 11657 11656     0     0     0     0   421     1     1     1     0   421
   803 11662 11522 11523     0     0     0     0   422     1     1     1     0   422
 11662 11656 11655 11661     0     0     0     0   423     1     1     1     0   423
 11662 11661   758 11522     0     0     0     0   424     1     1     1     0   424
 11660 11653 11651 11652     0     0     0     0   425     1     1     1     0   425
 11658 11659 11590 11571     0     0     0     0   426     1     1     1     0   426
 11657 11658 11571 11572     0     0     0     0   427     1     1     1     0   427
 11656 11657 11572 11573     0     0     0     0   428     1     1     1     0   428
 11655 11656 11573 11574     0     0     0     0   429     1     1     1     0   429
 11654 11655 11574 11575     0     0     0     0   430     1     1     1     0   430
 11651 11653 11577 11578     0     0     0     0   431     1     1     1     0   431
 11520 11652 11651 11650     0     0     0     0   432     1     1     1     0   432
 11650 11651 11578 11579     0     0     0     0   433     1     1     1     0   433
 11649 11650 11579   759     0     0     0     0   434     1     1     1     0   434
   755 11649   759 11580     0     0     0     0   435     1     1     1     0   435
 11519   755 11580 11581     0     0     0     0   436     1     1     1     0   436
 11584 11585 11517 11583     0     0     0     0   437     1     1     1     0   437
 11648 11647   897 11512     0     0     0     0   438     1     1     1     0   438
 11647 11599 11447   897     0     0     0     0   439     1     1     1     0   439
 11600 11646 11452 11451     0     0     0     0   440     1     1     1     0   440
 11646 11645   809 11452     0     0     0     0   441     1     1     1     0   441
 11645 11644 11453   809     0     0     0     0   442     1     1     1     0   442
 11644 11643 11454 11453     0     0     0     0   443     1     1     1     0   443
 11643 11642 11455 11454     0     0     0     0   444     1     1     1     0   444
 11642 11641 11456 11455     0     0     0     0   445     1     1     1     0   445
 11641 11640 11457 11456     0     0     0     0   446     1     1     1     0   446
 11640 11639 11458 11457     0     0     0     0   447     1     1     1     0   447
 11639 11638 11459 11458     0     0     0     0   448     1     1     1     0   448
 11638 11637 11460 11459     0     0     0     0   449     1     1     1     0   449
 11637 11636 11461 11460     0     0     0     0   450     1     1     1     0   450
 11636 11635   756 11461     0     0     0     0   451     1     1     1     0   451
 11635 11634 11462   756     0     0     0     0   452     1     1     1     0   452
 11634 11633 11463 11462     0     0     0     0   453     1     1     1     0   453
 11633 11632 11464 11463     0     0     0     0   454     1     1     1     0   454
 11632 11631 11465 11464     0     0     0     0   455     1     1     1     0   455
 11631 11630 11466 11465     0     0     0     0   456     1     1     1     0   456
 11630 11629 11467 11466     0     0     0     0   457     1     1     1     0   457
 11629 11628 11468 11467     0     0     0     0   458     1     1     1     0   458
 11628 11627 11469 11468     0     0     0     0   459     1     1     1     0   459
 11627 11626 11470 11469     0     0     0     0   460     1     1     1     0   460
 11626 11625 11471 11470     0     0     0     0   461     1     1     1     0   461
 11625 11624 11472 11471     0     0     0     0   462     1     1     1     0   462
 11624 11623 11473 11472     0     0     0     0   463     1     1     1     0   463
 11623   753 11474 11473     0     0     0     0   464     1     1     1     0   464
   753 11622 11475 11474     0     0     0     0   465     1     1     1     0   465
 11622 11621 11476 11475     0     0     0     0   466     1     1     1     0   466
 11621 11620 11477 11476     0     0     0     0   467     1     1     1     0   467
 11620 11619 11478 11477     0     0     0     0   468     1     1     1     0   468
 11619 11618 11479 11478     0     0     0     0   469     1     1     1     0   469
 11618 11617 11480 11479     0     0     0     0   470     1     1     1     0   470
 11617 11616 11481 11480     0     0     0     0   471     1     1     1     0   471
 11616 11601 11482 11481     0     0     0     0   472     1     1     1     0   472
 11517 11585 11586 11516     0     0     0     0   473     1     1     1     0   473
 11586 11587 11515 11516     0     0     0     0   474     1     1     1     0   474
 11613 11614 11510 11509     0     0     0     0   475     1     1     1     0   475
 11592 11613 11509 11439     0     0     0     0   476     1     1     1     0   476
 11515 11587 11588 11513     0     0     0     0   477     1     1     1     0   477
 11507 11612 11569 11412     0     0     0     0   478     1     1     1     0   478
 11508 11611 11512 11331     0     0     0     0   479     1     1     1     0   479
 11570 11610 11505 11413     0     0     0     0   480     1     1     1     0   480
 11505 11610 11511 11334     0     0     0     0   481     1     1     1     0   481
 11608 11609 11504 11503     0     0     0     0   482     1     1     1     0   482
 11510 11608 11503 11333     0     0     0     0   483     1     1     1     0   483
 11502 11607 11507 11329     0     0     0     0   484     1     1     1     0   484
 11606 11450 11261 11506     0     0     0     0   485     1     1     1     0   485
 11504 11606 11506 11325     0     0     0     0   486     1     1     1     0   486
 11565 11491 11490 11564     0     0     0     0   487     1     1     1     0   487
 11491 11565 11493 11492     0     0     0     0   488     1     1     1     0   488
 11564 11490 11489 11563     0     0     0     0   489     1     1     1     0   489
 11563 11489 11488 11562     0     0     0     0   490     1     1     1     0   490
 11605 11562 11488 11487     0     0     0     0   491     1     1     1     0   491
 11604 11605 11487 11486     0     0     0     0   492     1     1     1     0   492
 11603 11604 11486 11485     0     0     0     0   493     1     1     1     0   493
 11602 11603 11485   801     0     0     0     0   494     1     1     1     0   494
 11601 11602   801 11484     0     0     0     0   495     1     1     1     0   495
 11482 11601 11484 11483     0     0     0     0   496     1     1     1     0   496
 11447 11599 11444 11254     0     0     0     0   497     1     1     1     0   497
 11446 11598 11441 11256     0     0     0     0   498     1     1     1     0   498
 11596 11597 11446 11445     0     0     0     0   499     1     1     1     0   499
 11444 11596 11445 11255     0     0     0     0   500     1     1     1     0   500
 11443 11595 11568 11407     0     0     0     0   501     1     1     1     0   501
 11594 11443 11442 11441     0     0     0     0   502     1     1     1     0   502
 11593 11591 11438 11440     0     0     0     0   503     1     1     1     0   503
 11591 11592 11439 11438     0     0     0     0   504     1     1     1     0   504
 11449 11260 11448 11448     0     0     0     0   505     1     1     1     0   505
 11449 11448 11342 11589     0     0     0     0   506     1     1     1     0   506
 11589 11342 11343 11514     0     0     0     0   507     1     1     1     0   507
 11590 11415 11414 11571     0     0     0     0   508     1     1     1     0   508
 11513 11588   799 11514     0     0     0     0   509     1     1     1     0   509
   799 11588 11433 11434     0     0     0     0   510     1     1     1     0   510
 11588 11587 11432 11433     0     0     0     0   511     1     1     1     0   511
 11587 11586 11431 11432     0     0     0     0   512     1     1     1     0   512
 11586 11585 11430 11431     0     0     0     0   513     1     1     1     0   513
 11585 11584 11429 11430     0     0     0     0   514     1     1     1     0   514
 11584 11583 11428 11429     0     0     0     0   515     1     1     1     0   515
 11583 11582 11427 11428     0     0     0     0   516     1     1     1     0   516
 11582 11581 11426 11427     0     0     0     0   517     1     1     1     0   517
 11581 11580 11425 11426     0     0     0     0   518     1     1     1     0   518
 11580   759 11424 11425     0     0     0     0   519     1     1     1     0   519
   759 11579 11423 11424     0     0     0     0   520     1     1     1     0   520
 11579 11578 11422 11423     0     0     0     0   521     1     1     1     0   521
 11578 11577 11421 11422     0     0     0     0   522     1     1     1     0   522
 11577 11576 11420 11421     0     0     0     0   523     1     1     1     0   523
 11576 11575 11419 11420     0     0     0     0   524     1     1     1     0   524
 11575 11574 11418 11419     0     0     0     0   525     1     1     1     0   525
 11574 11573 11417 11418     0     0     0     0   526     1     1     1     0   526
 11573 11572 11416 11417     0     0     0     0   527     1     1     1     0   527
 11572 11571 11414 11416     0     0     0     0   528     1     1     1     0   528
 11569 11570 11413 11412     0     0     0     0   529     1     1     1     0   529
 11568 11566 11406 11407     0     0     0     0   530     1     1     1     0   530
 11566 11567 11405 11406     0     0     0     0   531     1     1     1     0   531
 11565 11564 11401 11402     0     0     0     0   532     1     1     1     0   532
 11564 11563 11400 11401     0     0     0     0   533     1     1     1     0   533
 11563 11562 11399 11400     0     0     0     0   534     1     1     1     0   534
 11562 11605 11398 11399     0     0     0     0   535     1     1     1     0   535
 11605 11561 11397 11398     0     0     0     0   536     1     1     1     0   536
 11561   757 11396 11397     0     0     0     0   537     1     1     1     0   537
   757 11560 11395 11396     0     0     0     0   538     1     1     1     0   538
 11560 11559 11394 11395     0     0     0     0   539     1     1     1     0   539
 11559   754 11393 11394     0     0     0     0   540     1     1     1     0   540
   754 11558 11392 11393     0     0     0     0   541     1     1     1     0   541
 11558 11557 11391 11392     0     0     0     0   542     1     1     1     0   542
 11557 11556 11390 11391     0     0     0     0   543     1     1     1     0   543
 11556 11555 11389 11390     0     0     0     0   544     1     1     1     0   544
 11555 11554 11388 11389     0     0     0     0   545     1     1     1     0   545
 11554 11553 11387 11388     0     0     0     0   546     1     1     1     0   546
 11553 11552 11386 11387     0     0     0     0   547     1     1     1     0   547
 11552 11551 11385 11386     0     0     0     0   548     1     1     1     0   548
 11551 11550 11384 11385     0     0     0     0   549     1     1     1     0   549
 11550 11549 11383 11384     0     0     0     0   550     1     1     1     0   550
 11549 11548 11382 11383     0     0     0     0   551     1     1     1     0   551
 11548 11547 11381 11382     0     0     0     0   552     1     1     1     0   552
 11547 11546 11380 11381     0     0     0     0   553     1     1     1     0   553
 11546 11545 11379 11380     0     0     0     0   554     1     1     1     0   554
 11545   760 11378 11379     0     0     0     0   555     1     1     1     0   555
   760   797 11377 11378     0     0     0     0   556     1     1     1     0   556
   797 11544 11376 11377     0     0     0     0   557     1     1     1     0   557
 11544 11543 11375 11376     0     0     0     0   558     1     1     1     0   558
 11543 11542 11374 11375     0     0     0     0   559     1     1     1     0   559
 11542 11541 11373 11374     0     0     0     0   560     1     1     1     0   560
 11541 11540 11372 11373     0     0     0     0   561     1     1     1     0   561
 11540 11539 11371 11372     0     0     0     0   562     1     1     1     0   562
 11539 11538 11370 11371     0     0     0     0   563     1     1     1     0   563
 11538 11615 11369 11370     0     0     0     0   564     1     1     1     0   564
 11615 11537 11368 11369     0     0     0     0   565     1     1     1     0   565
 11536 11535 11366 11367     0     0     0     0   566     1     1     1     0   566
 11535 11534 11365 11366     0     0     0     0   567     1     1     1     0   567
 11534 11533   808 11365     0     0     0     0   568     1     1     1     0   568
 11533 11532 11364   808     0     0     0     0   569     1     1     1     0   569
 11532 11531 11363 11364     0     0     0     0   570     1     1     1     0   570
 11531 11530 11362 11363     0     0     0     0   571     1     1     1     0   571
 11530 11529 11361 11362     0     0     0     0   572     1     1     1     0   572
 11529 11528 11360 11361     0     0     0     0   573     1     1     1     0   573
 11528 11527 11359 11360     0     0     0     0   574     1     1     1     0   574
 11527 11526 11358 11359     0     0     0     0   575     1     1     1     0   575
 11526 11525 11357 11358     0     0     0     0   576     1     1     1     0   576
 11525 11524 11356 11357     0     0     0     0   577     1     1     1     0   577
 11524 11523 11355 11356     0     0     0     0   578     1     1     1     0   578
 11523 11522 11354 11355     0     0     0     0   579     1     1     1     0   579
 11522   758 11353 11354     0     0     0     0   580     1     1     1     0   580
   758 11521 11352 11353     0     0     0     0   581     1     1     1     0   581
 11521 11520 11351 11352     0     0     0     0   582     1     1     1     0   582
 11519 11518 11348 11349     0     0     0     0   583     1     1     1     0   583
 11518 11517 11347 11348     0     0     0     0   584     1     1     1     0   584
 11517 11516 11346 11347     0     0     0     0   585     1     1     1     0   585
 11516 11515 11345 11346     0     0     0     0   586     1     1     1     0   586
 11515 11513 11344 11345     0     0     0     0   587     1     1     1     0   587
 11513 11514 11343 11344     0     0     0     0   588     1     1     1     0   588
 11258 11339 11340 11340     0     0     0     0   589     1     1     1     0   589
 11342 11448 11259 11341     0     0     0     0   590     1     1     1     0   590
 11259 11258 11340 11341     0     0     0     0   591     1     1     1     0   591
 11512   897   900 11331     0     0     0     0   592     1     1     1     0   592
   897 11447 11257   900     0     0     0     0   593     1     1     1     0   593
 11334 11511 11440 11252     0     0     0     0   594     1     1     1     0   594
 11509 11510 11333 11332     0     0     0     0   595     1     1     1     0   595
 11439 11509 11332 11251     0     0     0     0   596     1     1     1     0   596
 11415 11508 11331 11228     0     0     0     0   597     1     1     1     0   597
 11329 11507 11412 11225     0     0     0     0   598     1     1     1     0   598
 11506 11261  1054 11411     0     0     0     0   599     1     1     1     0   599
 11506 11411 11086 11325     0     0     0     0   600     1     1     1     0   600
 11413 11505 11330 11226     0     0     0     0   601     1     1     1     0   601
 11330 11505 11334 11181     0     0     0     0   602     1     1     1     0   602
 11503 11504 11325 11324     0     0     0     0   603     1     1     1     0   603
 11333 11503 11324 11184     0     0     0     0   604     1     1     1     0   604
 11323 11502 11329 11179     0     0     0     0   605     1     1     1     0   605
 11500 11499 11326 11326     0     0     0     0   606     1     1     1     0   606
 11501 11175 11253 11253     0     0     0     0   607     1     1     1     0   607
 11322 11500 11326 11176     0     0     0     0   608     1     1     1     0   608
 11497 11496 11224 11328     0     0     0     0   609     1     1     1     0   609
 11498 11497 11328 11335     0     0     0     0   610     1     1     1     0   610
 11501 11253 11319 11318     0     0     0     0   611     1     1     1     0   611
 11500 11501 11318 11317     0     0     0     0   612     1     1     1     0   612
 11499 11500 11317 11316     0     0     0     0   613     1     1     1     0   613
 11499 11316 11315 11338     0     0     0     0   614     1     1     1     0   614
 11499 11338 11188 11326     0     0     0     0   615     1     1     1     0   615
 11338 11315 11314 11337     0     0     0     0   616     1     1     1     0   616
 11337 11314 11313 11336     0     0     0     0   617     1     1     1     0   617
 11336 11313 11312 11335     0     0     0     0   618     1     1     1     0   618
 11498 11335 11312 11311     0     0     0     0   619     1     1     1     0   619
 11497 11498 11311 11310     0     0     0     0   620     1     1     1     0   620
 11496 11497 11310 11309     0     0     0     0   621     1     1     1     0   621
 11495 11496 11309 11308     0     0     0     0   622     1     1     1     0   622
 11494 11495 11308 11307     0     0     0     0   623     1     1     1     0   623
 11491 11492 11305 11304     0     0     0     0   624     1     1     1     0   624
 11490 11491 11304 11303     0     0     0     0   625     1     1     1     0   625
 11489 11490 11303 11302     0     0     0     0   626     1     1     1     0   626
 11488 11489 11302 11301     0     0     0     0   627     1     1     1     0   627
 11487 11488 11301 11300     0     0     0     0   628     1     1     1     0   628
 11486 11487 11300 11299     0     0     0     0   629     1     1     1     0   629
 11485 11486 11299 11298     0     0     0     0   630     1     1     1     0   630
   801 11485 11298 11297     0     0     0     0   631     1     1     1     0   631
 11484   801 11297 11296     0     0     0     0   632     1     1     1     0   632
 11483 11484 11296 11295     0     0     0     0   633     1     1     1     0   633
 11319 11253 11408 11320     0     0     0     0   634     1     1     1     0   634
 11320 11408 11409 11321     0     0     0     0   635     1     1     1     0   635
 11482 11483 11295 11294     0     0     0     0   636     1     1     1     0   636
 11481 11482 11294 11293     0     0     0     0   637     1     1     1     0   637
 11480 11481 11293   804     0     0     0     0   638     1     1     1     0   638
 11479 11480   804 11292     0     0     0     0   639     1     1     1     0   639
 11478 11479 11292 11291     0     0     0     0   640     1     1     1     0   640
 11477 11478 11291 11290     0     0     0     0   641     1     1     1     0   641
 11476 11477 11290 11289     0     0     0     0   642     1     1     1     0   642
 11475 11476 11289 11288     0     0     0     0   643     1     1     1     0   643
 11474 11475 11288   800     0     0     0     0   644     1     1     1     0   644
 11473 11474   800 11287     0     0     0     0   645     1     1     1     0   645
 11472 11473 11287 11286     0     0     0     0   646     1     1     1     0   646
 11471 11472 11286 11285     0     0     0     0   647     1     1     1     0   647
 11470 11471 11285 11284     0     0     0     0   648     1     1     1     0   648
 11469 11470 11284 11283     0     0     0     0   649     1     1     1     0   649
 11468 11469 11283 11282     0     0     0     0   650     1     1     1     0   650
 11467 11468 11282 11281     0     0     0     0   651     1     1     1     0   651
 11466 11467 11281 11280     0     0     0     0   652     1     1     1     0   652
 11465 11466 11280 11279     0     0     0     0   653     1     1     1     0   653
 11464 11465 11279 11278     0     0     0     0   654     1     1     1     0   654
 11463 11464 11278 11277     0     0     0     0   655     1     1     1     0   655
 11462 11463 11277 11276     0     0     0     0   656     1     1     1     0   656
   756 11462 11276 11275     0     0     0     0   657     1     1     1     0   657
 11461   756 11275 11274     0     0     0     0   658     1     1     1     0   658
 11460 11461 11274 11273     0     0     0     0   659     1     1     1     0   659
 11459 11460 11273 11272     0     0     0     0   660     1     1     1     0   660
 11458 11459 11272 11271     0     0     0     0   661     1     1     1     0   661
 11457 11458 11271 11270     0     0     0     0   662     1     1     1     0   662
 11456 11457 11270 11269     0     0     0     0   663     1     1     1     0   663
 11455 11456 11269 11268     0     0     0     0   664     1     1     1     0   664
 11454 11455 11268 11267     0     0     0     0   665     1     1     1     0   665
 11453 11454 11267 11266     0     0     0     0   666     1     1     1     0   666
   809 11453 11266 11265     0     0     0     0   667     1     1     1     0   667
 11452   809 11265 11264     0     0     0     0   668     1     1     1     0   668
 11451 11452 11264 11263     0     0     0     0   669     1     1     1     0   669
 11262 11451 11263 11090     0     0     0     0   670     1     1     1     0   670
 11450 11262 11089 11261     0     0     0     0   671     1     1     1     0   671
 11260 11449 11437 11249     0     0     0     0   672     1     1     1     0   672
 11448 11260 11084 11259     0     0     0     0   673     1     1     1     0   673
 11257 11447 11254 11071     0     0     0     0   674     1     1     1     0   674
 11445 11446 11256  1055     0     0     0     0   675     1     1     1     0   675
 11255 11445  1055 11073     0     0     0     0   676     1     1     1     0   676
 11254 11444 11255 11072     0     0     0     0   677     1     1     1     0   677
 11442 11443 11407 11190     0     0     0     0   678     1     1     1     0   678
 11441 11442 11075 11256     0     0     0     0   679     1     1     1     0   679
 11440 11438 11250 11252     0     0     0     0   680     1     1     1     0   680
 11438 11439 11251 11250     0     0     0     0   681     1     1     1     0   681
 11437 11436 11248 11249     0     0     0     0   682     1     1     1     0   682
 11436 11435 11247 11248     0     0     0     0   683     1     1     1     0   683
 11435 11434 11246 11247     0     0     0     0   684     1     1     1     0   684
 11434 11433 11245 11246     0     0     0     0   685     1     1     1     0   685
 11433 11432 11244 11245     0     0     0     0   686     1     1     1     0   686
 11432 11431 11243 11244     0     0     0     0   687     1     1     1     0   687
 11431 11430 11242 11243     0     0     0     0   688     1     1     1     0   688
 11430 11429 11241 11242     0     0     0     0   689     1     1     1     0   689
 11429 11428 11240 11241     0     0     0     0   690     1     1     1     0   690
 11428 11427 11239 11240     0     0     0     0   691     1     1     1     0   691
 11427 11426 11238 11239     0     0     0     0   692     1     1     1     0   692
 11426 11425 11237 11238     0     0     0     0   693     1     1     1     0   693
 11425 11424 11236 11237     0     0     0     0   694     1     1     1     0   694
 11424 11423 11235 11236     0     0     0     0   695     1     1     1     0   695
 11423 11422 11234 11235     0     0     0     0   696     1     1     1     0   696
 11422 11421   807 11234     0     0     0     0   697     1     1     1     0   697
 11421 11420 11233   807     0     0     0     0   698     1     1     1     0   698
 11420 11419 11232 11233     0     0     0     0   699     1     1     1     0   699
 11419 11418 11231 11232     0     0     0     0   700     1     1     1     0   700
 11418 11417 11230 11231     0     0     0     0   701     1     1     1     0   701
 11417 11416 11229 11230     0     0     0     0   702     1     1     1     0   702
 11416 11414 11227 11229     0     0     0     0   703     1     1     1     0   703
 11414 11415 11228 11227     0     0     0     0   704     1     1     1     0   704
 11412 11413 11226 11225     0     0     0     0   705     1     1     1     0   705
 11410 11171 11170 11172     0     0     0     0   706     1     1     1     0   706
 11086 11411  1054  1058     0     0     0     0   707     1     1     1     0   707
 11410 11409 11173 11171     0     0     0     0   708     1     1     1     0   708
 11409 11408 11174 11173     0     0     0     0   709     1     1     1     0   709
 11407 11406 11067 11190     0     0     0     0   710     1     1     1     0   710
 11406 11405 11189 11067     0     0     0     0   711     1     1     1     0   711
 11496 11404 11223 11224     0     0     0     0   712     1     1     1     0   712
 11404 11403 11222 11223     0     0     0     0   713     1     1     1     0   713
 11403 11402 11221 11222     0     0     0     0   714     1     1     1     0   714
 11402 11401 11220 11221     0     0     0     0   715     1     1     1     0   715
 11401 11400 11219 11220     0     0     0     0   716     1     1     1     0   716
 11400 11399 11218 11219     0     0     0     0   717     1     1     1     0   717
 11399 11398   796 11218     0     0     0     0   718     1     1     1     0   718
 11398 11397   795   796     0     0     0     0   719     1     1     1     0   719
 11397 11396   794   795     0     0     0     0   720     1     1     1     0   720
 11396 11395   793   794     0     0     0     0   721     1     1     1     0   721
 11395 11394   792   793     0     0     0     0   722     1     1     1     0   722
 11394 11393   791   792     0     0     0     0   723     1     1     1     0   723
 11393 11392   790   791     0     0     0     0   724     1     1     1     0   724
 11392 11391   789   790     0     0     0     0   725     1     1     1     0   725
 11391 11390   788   789     0     0     0     0   726     1     1     1     0   726
 11390 11389   787   788     0     0     0     0   727     1     1     1     0   727
 11389 11388   786   787     0     0     0     0   728     1     1     1     0   728
 11388 11387   785   786     0     0     0     0   729     1     1     1     0   729
 11387 11386   784   785     0     0     0     0   730     1     1     1     0   730
 11386 11385   783   784     0     0     0     0   731     1     1     1     0   731
 11385 11384   782   783     0     0     0     0   732     1     1     1     0   732
 11384 11383   781   782     0     0     0     0   733     1     1     1     0   733
 11383 11382   780   781     0     0     0     0   734     1     1     1     0   734
 11382 11381   779   780     0     0     0     0   735     1     1     1     0   735
 11381 11380   778   779     0     0     0     0   736     1     1     1     0   736
 11380 11379   777   778     0     0     0     0   737     1     1     1     0   737
 11379 11378   776   777     0     0     0     0   738     1     1     1     0   738
 11378 11377   775   776     0     0     0     0   739     1     1     1     0   739
 11377 11376 11217   775     0     0     0     0   740     1     1     1     0   740
 11376 11375 11216 11217     0     0     0     0   741     1     1     1     0   741
 11375 11374 11215 11216     0     0     0     0   742     1     1     1     0   742
 11374 11373 11214 11215     0     0     0     0   743     1     1     1     0   743
 11373 11372 11213 11214     0     0     0     0   744     1     1     1     0   744
 11372 11371 11212 11213     0     0     0     0   745     1     1     1     0   745
 11371 11370 11211 11212     0     0     0     0   746     1     1     1     0   746
 11370 11369 11210 11211     0     0     0     0   747     1     1     1     0   747
 11369 11368 11209 11210     0     0     0     0   748     1     1     1     0   748
 11368 11367 11208 11209     0     0     0     0   749     1     1     1     0   749
 11367 11366 11207 11208     0     0     0     0   750     1     1     1     0   750
 11366 11365 11206 11207     0     0     0     0   751     1     1     1     0   751
 11365   808 11205 11206     0     0     0     0   752     1     1     1     0   752
   808 11364 11204 11205     0     0     0     0   753     1     1     1     0   753
 11364 11363 11203 11204     0     0     0     0   754     1     1     1     0   754
 11363 11362 11202 11203     0     0     0     0   755     1     1     1     0   755
 11362 11361 11201 11202     0     0     0     0   756     1     1     1     0   756
 11361 11360 11200 11201     0     0     0     0   757     1     1     1     0   757
 11360 11359 11199 11200     0     0     0     0   758     1     1     1     0   758
 11359 11358 11198 11199     0     0     0     0   759     1     1     1     0   759
 11358 11357 11197 11198     0     0     0     0   760     1     1     1     0   760
 11357 11356 11196 11197     0     0     0     0   761     1     1     1     0   761
 11356 11355   774 11196     0     0     0     0   762     1     1     1     0   762
 11355 11354   773   774     0     0     0     0   763     1     1     1     0   763
 11354 11353   772   773     0     0     0     0   764     1     1     1     0   764
 11353 11352   771   772     0     0     0     0   765     1     1     1     0   765
 11352 11351   770   771     0     0     0     0   766     1     1     1     0   766
 11351 11350   769   770     0     0     0     0   767     1     1     1     0   767
 11350 11349   768   769     0     0     0     0   768     1     1     1     0   768
 11349 11348   767   768     0     0     0     0   769     1     1     1     0   769
 11348 11347   766   767     0     0     0     0   770     1     1     1     0   770
 11347 11346   765   766     0     0     0     0   771     1     1     1     0   771
 11346 11345   764   765     0     0     0     0   772     1     1     1     0   772
 11345 11344   763   764     0     0     0     0   773     1     1     1     0   773
 11344 11343   762   763     0     0     0     0   774     1     1     1     0   774
 11343 11342 11195   762     0     0     0     0   775     1     1     1     0   775
 11342 11341 11194 11195     0     0     0     0   776     1     1     1     0   776
 11341 11340 11193 11194     0     0     0     0   777     1     1     1     0   777
 11340 11339   798 11193     0     0     0     0   778     1     1     1     0   778
 11338 11337 11187 11188     0     0     0     0   779     1     1     1     0   779
 11337 11336 11186 11187     0     0     0     0   780     1     1     1     0   780
 11336 11335 11185 11186     0     0     0     0   781     1     1     1     0   781
 11335 11328 11182 11185     0     0     0     0   782     1     1     1     0   782
 11181 11334 11252 11070     0     0     0     0   783     1     1     1     0   783
 11332 11333 11184 11183     0     0     0     0   784     1     1     1     0   784
 11251 11332 11183 11069     0     0     0     0   785     1     1     1     0   785
 11331   900 11044 11228     0     0     0     0   786     1     1     1     0   786
 11330 11181 11180  1056     0     0     0     0   787     1     1     1     0   787
 11330  1056 10968 11226     0     0     0     0   788     1     1     1     0   788
 11179 11329 11225 10967     0     0     0     0   789     1     1     1     0   789
 11182 11328 11224 11042     0     0     0     0   790     1     1     1     0   790
 11191 11327 11078 11077     0     0     0     0   791     1     1     1     0   791
 11176 11326 11188 10958     0     0     0     0   792     1     1     1     0   792
 11324 11325 11086 11085     0     0     0     0   793     1     1     1     0   793
 11184 11324 11085 10844     0     0     0     0   794     1     1     1     0   794
 11087 11323 11179 10871     0     0     0     0   795     1     1     1     0   795
 11177 11322 11176 10874     0     0     0     0   796     1     1     1     0   796
 11321 11172 11151 11150     0     0     0     0   797     1     1     1     0   797
 11320 11321 11150 11149     0     0     0     0   798     1     1     1     0   798
 11319 11320 11149 11148     0     0     0     0   799     1     1     1     0   799
 11318 11319 11148 11147     0     0     0     0   800     1     1     1     0   800
 11317 11318 11147 11146     0     0     0     0   801     1     1     1     0   801
 11316 11317 11146 11145     0     0     0     0   802     1     1     1     0   802
 11315 11316 11145 11144     0     0     0     0   803     1     1     1     0   803
 11314 11315 11144 11143     0     0     0     0   804     1     1     1     0   804
 11313 11314 11143 11142     0     0     0     0   805     1     1     1     0   805
 11312 11313 11142 11141     0     0     0     0   806     1     1     1     0   806
 11311 11312 11141 11140     0     0     0     0   807     1     1     1     0   807
 11310 11311 11140 11139     0     0     0     0   808     1     1     1     0   808
 11309 11310 11139 11138     0     0     0     0   809     1     1     1     0   809
 11308 11309 11138 11137     0     0     0     0   810     1     1     1     0   810
 11307 11308 11137 11136     0     0     0     0   811     1     1     1     0   811
 11306 11307 11136 11135     0     0     0     0   812     1     1     1     0   812
 11305 11306 11135 11134     0     0     0     0   813     1     1     1     0   813
 11304 11305 11134 11133     0     0     0     0   814     1     1     1     0   814
 11303 11304 11133 11132     0     0     0     0   815     1     1     1     0   815
 11302 11303 11132 11131     0     0     0     0   816     1     1     1     0   816
 11301 11302 11131 11130     0     0     0     0   817     1     1     1     0   817
 11300 11301 11130 11129     0     0     0     0   818     1     1     1     0   818
 11299 11300 11129 11128     0     0     0     0   819     1     1     1     0   819
 11298 11299 11128 11127     0     0     0     0   820     1     1     1     0   820
 11297 11298 11127 11126     0     0     0     0   821     1     1     1     0   821
 11296 11297 11126 11125     0     0     0     0   822     1     1     1     0   822
 11295 11296 11125 11124     0     0     0     0   823     1     1     1     0   823
 11294 11295 11124 11123     0     0     0     0   824     1     1     1     0   824
 11293 11294 11123 11122     0     0     0     0   825     1     1     1     0   825
   804 11293 11122 11121     0     0     0     0   826     1     1     1     0   826
 11292   804 11121 11120     0     0     0     0   827     1     1     1     0   827
 11291 11292 11120 11119     0     0     0     0   828     1     1     1     0   828
 11290 11291 11119 11118     0     0     0     0   829     1     1     1     0   829
 11289 11290 11118 11117     0     0     0     0   830     1     1     1     0   830
 11288 11289 11117 11116     0     0     0     0   831     1     1     1     0   831
   800 11288 11116 11115     0     0     0     0   832     1     1     1     0   832
 11287   800 11115 11114     0     0     0     0   833     1     1     1     0   833
 11286 11287 11114 11113     0     0     0     0   834     1     1     1     0   834
 11285 11286 11113 11112     0     0     0     0   835     1     1     1     0   835
 11284 11285 11112 11111     0     0     0     0   836     1     1     1     0   836
 11283 11284 11111 11110     0     0     0     0   837     1     1     1     0   837
 11282 11283 11110 11109     0     0     0     0   838     1     1     1     0   838
 11281 11282 11109 11108     0     0     0     0   839     1     1     1     0   839
 11280 11281 11108 11107     0     0     0     0   840     1     1     1     0   840
 11279 11280 11107 11106     0     0     0     0   841     1     1     1     0   841
 11278 11279 11106 11105     0     0     0     0   842     1     1     1     0   842
 11277 11278 11105 11104     0     0     0     0   843     1     1     1     0   843
 11276 11277 11104 11103     0     0     0     0   844     1     1     1     0   844
 11275 11276 11103 11102     0     0     0     0   845     1     1     1     0   845
 11274 11275 11102 11101     0     0     0     0   846     1     1     1     0   846
 11273 11274 11101 11100     0     0     0     0   847     1     1     1     0   847
 11272 11273 11100 11099     0     0     0     0   848     1     1     1     0   848
 11271 11272 11099 11098     0     0     0     0   849     1     1     1     0   849
 11270 11271 11098 11097     0     0     0     0   850     1     1     1     0   850
 11269 11270 11097 11096     0     0     0     0   851     1     1     1     0   851
 11268 11269 11096 11095     0     0     0     0   852     1     1     1     0   852
 11267 11268 11095   810     0     0     0     0   853     1     1     1     0   853
 11266 11267   810 11094     0     0     0     0   854     1     1     1     0   854
 11265 11266 11094 11093     0     0     0     0   855     1     1     1     0   855
 11264 11265 11093 11092     0     0     0     0   856     1     1     1     0   856
 11263 11264 11092 11091     0     0     0     0   857     1     1     1     0   857
 11090 11263 11091 10842     0     0     0     0   858     1     1     1     0   858
 11089 11262 11090 10875     0     0     0     0   859     1     1     1     0   859
  1054 11261 11089 10853     0     0     0     0   860     1     1     1     0   860
 11260 11249 11066 11088     0     0     0     0   861     1     1     1     0   861
 11084 11260 11088 10868     0     0     0     0   862     1     1     1     0   862
 11258 11259 11084 11083     0     0     0     0   863     1     1     1     0   863
   806 11258 11083 11082     0     0     0     0   864     1     1     1     0   864
 11076 11257 11071 10845     0     0     0     0   865     1     1     1     0   865
  1055 11256 11075 11074     0     0     0     0   866     1     1     1     0   866
 11073  1055 11074 10848     0     0     0     0   867     1     1     1     0   867
 11072 11255 11073 10847     0     0     0     0   868     1     1     1     0   868
 11071 11254 11072 10846     0     0     0     0   869     1     1     1     0   869
 11252 11250 11068 11070     0     0     0     0   870     1     1     1     0   870
 11250 11251 11069 11068     0     0     0     0   871     1     1     1     0   871
 11249 11248 11065 11066     0     0     0     0   872     1     1     1     0   872
 11248 11247 11064 11065     0     0     0     0   873     1     1     1     0   873
 11247 11246 11063 11064     0     0     0     0   874     1     1     1     0   874
 11246 11245 11062 11063     0     0     0     0   875     1     1     1     0   875
 11245 11244 11061 11062     0     0     0     0   876     1     1     1     0   876
 11244 11243 11060 11061     0     0     0     0   877     1     1     1     0   877
 11243 11242 11059 11060     0     0     0     0   878     1     1     1     0   878
 11242 11241 11058 11059     0     0     0     0   879     1     1     1     0   879
 11241 11240 11057 11058     0     0     0     0   880     1     1     1     0   880
 11240 11239 11056 11057     0     0     0     0   881     1     1     1     0   881
 11239 11238 11055 11056     0     0     0     0   882     1     1     1     0   882
 11238 11237 11054 11055     0     0     0     0   883     1     1     1     0   883
 11237 11236 11053 11054     0     0     0     0   884     1     1     1     0   884
 11236 11235 11052 11053     0     0     0     0   885     1     1     1     0   885
 11235 11234 11051 11052     0     0     0     0   886     1     1     1     0   886
 11234   807 11050 11051     0     0     0     0   887     1     1     1     0   887
   807 11233 11049 11050     0     0     0     0   888     1     1     1     0   888
 11233 11232 11048 11049     0     0     0     0   889     1     1     1     0   889
 11232 11231 11047 11048     0     0     0     0   890     1     1     1     0   890
 11231 11230 11046 11047     0     0     0     0   891     1     1     1     0   891
 11230 11229 11045 11046     0     0     0     0   892     1     1     1     0   892
 11229 11227 11043 11045     0     0     0     0   893     1     1     1     0   893
 11227 11228 11044 11043     0     0     0     0   894     1     1     1     0   894
 11225 11226 10968 10967     0     0     0     0   895     1     1     1     0   895
 11224 11223 11041 11042     0     0     0     0   896     1     1     1     0   896
 11223 11222 11040 11041     0     0     0     0   897     1     1     1     0   897
 11222 11221 11039 11040     0     0     0     0   898     1     1     1     0   898
 11221 11220 11038 11039     0     0     0     0   899     1     1     1     0   899
 11220 11219 11037 11038     0     0     0     0   900     1     1     1     0   900
 11219 11218 11036 11037     0     0     0     0   901     1     1     1     0   901
 11218   796 11035 11036     0     0     0     0   902     1     1     1     0   902
   796   795 11034 11035     0     0     0     0   903     1     1     1     0   903
   795   794 11033 11034     0     0     0     0   904     1     1     1     0   904
   794   793 11032 11033     0     0     0     0   905     1     1     1     0   905
   793   792 11031 11032     0     0     0     0   906     1     1     1     0   906
   792   791 11030 11031     0     0     0     0   907     1     1     1     0   907
   791   790 11029 11030     0     0     0     0   908     1     1     1     0   908
   790   789 11028 11029     0     0     0     0   909     1     1     1     0   909
   789   788 11027 11028     0     0     0     0   910     1     1     1     0   910
   788   787 11026 11027     0     0     0     0   911     1     1     1     0   911
   787   786 11025 11026     0     0     0     0   912     1     1     1     0   912
   786   785 11024 11025     0     0     0     0   913     1     1     1     0   913
   785   784 11023 11024     0     0     0     0   914     1     1     1     0   914
   784   783 11022 11023     0     0     0     0   915     1     1     1     0   915
   783   782 11021 11022     0     0     0     0   916     1     1     1     0   916
   782   781 11020 11021     0     0     0     0   917     1     1     1     0   917
   781   780 11019 11020     0     0     0     0   918     1     1     1     0   918
   780   779 11018 11019     0     0     0     0   919     1     1     1     0   919
   779   778 11017 11018     0     0     0     0   920     1     1     1     0   920
   778   777 11016 11017     0     0     0     0   921     1     1     1     0   921
   777   776 11015 11016     0     0     0     0   922     1     1     1     0   922
   776   775 11014 11015     0     0     0     0   923     1     1     1     0   923
   775 11217 11013 11014     0     0     0     0   924     1     1     1     0   924
 11217 11216 11012 11013     0     0     0     0   925     1     1     1     0   925
 11216 11215 11011 11012     0     0     0     0   926     1     1     1     0   926
 11215 11214 11010 11011     0     0     0     0   927     1     1     1     0   927
 11214 11213 11009 11010     0     0     0     0   928     1     1     1     0   928
 11213 11212 11008 11009     0     0     0     0   929     1     1     1     0   929
 11212 11211 11007 11008     0     0     0     0   930     1     1     1     0   930
 11211 11210 11006 11007     0     0     0     0   931     1     1     1     0   931
 11210 11209 11005 11006     0     0     0     0   932     1     1     1     0   932
 11209 11208 11004 11005     0     0     0     0   933     1     1     1     0   933
 11208 11207 11003 11004     0     0     0     0   934     1     1     1     0   934
 11207 11206 11002 11003     0     0     0     0   935     1     1     1     0   935
 11206 11205 11001 11002     0     0     0     0   936     1     1     1     0   936
 11205 11204 11000 11001     0     0     0     0   937     1     1     1     0   937
 11204 11203 10999 11000     0     0     0     0   938     1     1     1     0   938
 11203 11202 10998 10999     0     0     0     0   939     1     1     1     0   939
 11202 11201 10997 10998     0     0     0     0   940     1     1     1     0   940
 11201 11200 10996 10997     0     0     0     0   941     1     1     1     0   941
 11200 11199 10995 10996     0     0     0     0   942     1     1     1     0   942
 11199 11198 10994 10995     0     0     0     0   943     1     1     1     0   943
 11198 11197 10993 10994     0     0     0     0   944     1     1     1     0   944
 11197 11196 10992 10993     0     0     0     0   945     1     1     1     0   945
 11196   774 10991 10992     0     0     0     0   946     1     1     1     0   946
   774   773 10990 10991     0     0     0     0   947     1     1     1     0   947
   773   772 10989 10990     0     0     0     0   948     1     1     1     0   948
   772   771 10988 10989     0     0     0     0   949     1     1     1     0   949
   771   770 10987 10988     0     0     0     0   950     1     1     1     0   950
   770   769 10986 10987     0     0     0     0   951     1     1     1     0   951
   769   768 10985 10986     0     0     0     0   952     1     1     1     0   952
   768   767 10984 10985     0     0     0     0   953     1     1     1     0   953
   767   766 10983 10984     0     0     0     0   954     1     1     1     0   954
   766   765 10982 10983     0     0     0     0   955     1     1     1     0   955
   765   764 10981 10982     0     0     0     0   956     1     1     1     0   956
   764   763 10980 10981     0     0     0     0   957     1     1     1     0   957
   763   762 10979 10980     0     0     0     0   958     1     1     1     0   958
   762 11195 10978 10979     0     0     0     0   959     1     1     1     0   959
 11195 11194 10977 10978     0     0     0     0   960     1     1     1     0   960
 11194 11193 10976 10977     0     0     0     0   961     1     1     1     0   961
 11193   798 10975 10976     0     0     0     0   962     1     1     1     0   962
   798 11192 10974 10975     0     0     0     0   963     1     1     1     0   963
 11192 11191 10973 10974     0     0     0     0   964     1     1     1     0   964
 11191 11077 10972 10973     0     0     0     0   965     1     1     1     0   965
 10837 11190 11067 10838     0     0     0     0   966     1     1     1     0   966
 11067 11189 10854 10838     0     0     0     0   967     1     1     1     0   967
 11188 11187 10957 10958     0     0     0     0   968     1     1     1     0   968
 11187 11186 10956 10957     0     0     0     0   969     1     1     1     0   969
 11186 11185 10955 10956     0     0     0     0   970     1     1     1     0   970
 11185 11182 10872 10955     0     0     0     0   971     1     1     1     0   971
 11183 11184 10844 10843     0     0     0     0   972     1     1     1     0   972
 11069 11183 10843 10840     0     0     0     0   973     1     1     1     0   973
 10872 11182 11042 10807     0     0     0     0   974     1     1     1     0   974
 11180 11181 11070 10841     0     0     0     0   975     1     1     1     0   975
 10968  1056 10573 10732     0     0     0     0   976     1     1     1     0   976
 10871 11179 10967 10731     0     0     0     0   977     1     1     1     0   977
 10959 11178 11177 10966     0     0     0     0   978     1     1     1     0   978
 10966 11177 10874 10623     0     0     0     0   979     1     1     1     0   979
 10874 11176 10958 10834     0     0     0     0   980     1     1     1     0   980
 11174 10960   890 11173     0     0     0     0   981     1     1     1     0   981
 11171 11173   890 10961     0     0     0     0   982     1     1     1     0   982
 11172 11170 11152 11151     0     0     0     0   983     1     1     1     0   983
 11170 11171 10961 10962     0     0     0     0   984     1     1     1     0   984
 11170 11169 11153 11152     0     0     0     0   985     1     1     1     0   985
 11169 11170 10962 10963     0     0     0     0   986     1     1     1     0   986
 11169 11168 11154 11153     0     0     0     0   987     1     1     1     0   987
 11168 11169 10963 10964     0     0     0     0   988     1     1     1     0   988
 11154 11168 11167 11155     0     0     0     0   989     1     1     1     0   989
 11167 11168 10964 10965     0     0     0     0   990     1     1     1     0   990
 11155 11167 11166 11156     0     0     0     0   991     1     1     1     0   991
 11166 11167 10965   889     0     0     0     0   992     1     1     1     0   992
 11156 11166 11165 11157     0     0     0     0   993     1     1     1     0   993
 11165 11166   889   820     0     0     0     0   994     1     1     1     0   994
 11157 11165 11164 11158     0     0     0     0   995     1     1     1     0   995
 11164 11165   820   819     0     0     0     0   996     1     1     1     0   996
 11158 11164   819   818     0     0     0     0   997     1     1     1     0   997
 11159 11158   818   817     0     0     0     0   998     1     1     1     0   998
 11160 11159   817   816     0     0     0     0   999     1     1     1     0   999
 11161 11160   816   815     0     0     0     0  1000     1     1     1     0  1000
 11162 11161   815   814     0     0     0     0  1001     1     1     1     0  1001
 11163 11162   814   813     0     0     0     0  1002     1     1     1     0  1002
 10952   811 10953 10953     0     0     0     0  1003     1     1     1     0  1003
   811 10952 10951   812     0     0     0     0  1004     1     1     1     0  1004
   812 10951 10950   813     0     0     0     0  1005     1     1     1     0  1005
 11163   813 10950 10949     0     0     0     0  1006     1     1     1     0  1006
 11162 11163 10949 10948     0     0     0     0  1007     1     1     1     0  1007
 11161 11162 10948 10947     0     0     0     0  1008     1     1     1     0  1008
 11160 11161 10947 10946     0     0     0     0  1009     1     1     1     0  1009
 11159 11160 10946 10945     0     0     0     0  1010     1     1     1     0  1010
 11158 11159 10945 10944     0     0     0     0  1011     1     1     1     0  1011
 11157 11158 10944 10943     0     0     0     0  1012     1     1     1     0  1012
 11156 11157 10943 10942     0     0     0     0  1013     1     1     1     0  1013
 11155 11156 10942 10941     0     0     0     0  1014     1     1     1     0  1014
 11154 11155 10941 10940     0     0     0     0  1015     1     1     1     0  1015
 11153 11154 10940 10939     0     0     0     0  1016     1     1     1     0  1016
 11152 11153 10939 10938     0     0     0     0  1017     1     1     1     0  1017
 11151 11152 10938 10937     0     0     0     0  1018     1     1     1     0  1018
 11150 11151 10937 10936     0     0     0     0  1019     1     1     1     0  1019
 11149 11150 10936 10935     0     0     0     0  1020     1     1     1     0  1020
 11148 11149 10935 10934     0     0     0     0  1021     1     1     1     0  1021
 11147 11148 10934 10933     0     0     0     0  1022     1     1     1     0  1022
 11146 11147 10933 10932     0     0     0     0  1023     1     1     1     0  1023
 11145 11146 10932 10931     0     0     0     0  1024     1     1     1     0  1024
 11144 11145 10931 10930     0     0     0     0  1025     1     1     1     0  1025
 11143 11144 10930 10929     0     0     0     0  1026     1     1     1     0  1026
 11142 11143 10929 10928     0     0     0     0  1027     1     1     1     0  1027
 11141 11142 10928 10927     0     0     0     0  1028     1     1     1     0  1028
 11140 11141 10927 10926     0     0     0     0  1029     1     1     1     0  1029
 11139 11140 10926 10925     0     0     0     0  1030     1     1     1     0  1030
 11138 11139 10925 10924     0     0     0     0  1031     1     1     1     0  1031
 11137 11138 10924 10923     0     0     0     0  1032     1     1     1     0  1032
 11136 11137 10923 10922     0     0     0     0  1033     1     1     1     0  1033
 11135 11136 10922 10921     0     0     0     0  1034     1     1     1     0  1034
 11134 11135 10921 10920     0     0     0     0  1035     1     1     1     0  1035
 11133 11134 10920 10919     0     0     0     0  1036     1     1     1     0  1036
 11132 11133 10919 10918     0     0     0     0  1037     1     1     1     0  1037
 11131 11132 10918 10917     0     0     0     0  1038     1     1     1     0  1038
 11130 11131 10917 10916     0     0     0     0  1039     1     1     1     0  1039
 11129 11130 10916 10915     0     0     0     0  1040     1     1     1     0  1040
 11128 11129 10915 10914     0     0     0     0  1041     1     1     1     0  1041
 11127 11128 10914 10913     0     0     0     0  1042     1     1     1     0  1042
 11126 11127 10913 10912     0     0     0     0  1043     1     1     1     0  1043
 11125 11126 10912 10911     0     0     0     0  1044     1     1     1     0  1044
 11124 11125 10911 10910     0     0     0     0  1045     1     1     1     0  1045
 11123 11124 10910 10909     0     0     0     0  1046     1     1     1     0  1046
 11122 11123 10909 10908     0     0     0     0  1047     1     1     1     0  1047
 11121 11122 10908 10907     0     0     0     0  1048     1     1     1     0  1048
 11120 11121 10907 10906     0     0     0     0  1049     1     1     1     0  1049
 11119 11120 10906 10905     0     0     0     0  1050     1     1     1     0  1050
 11118 11119 10905 10904     0     0     0     0  1051     1     1     1     0  1051
 11117 11118 10904 10903     0     0     0     0  1052     1     1     1     0  1052
 11116 11117 10903 10902     0     0     0     0  1053     1     1     1     0  1053
 11115 11116 10902 10901     0     0     0     0  1054     1     1     1     0  1054
 11114 11115 10901 10900     0     0     0     0  1055     1     1     1     0  1055
 11113 11114 10900 10899     0     0     0     0  1056     1     1     1     0  1056
 11112 11113 10899 10898     0     0     0     0  1057     1     1     1     0  1057
 11111 11112 10898 10897     0     0     0     0  1058     1     1     1     0  1058
 11110 11111 10897 10896     0     0     0     0  1059     1     1     1     0  1059
 11109 11110 10896 10895     0     0     0     0  1060     1     1     1     0  1060
 11108 11109 10895 10894     0     0     0     0  1061     1     1     1     0  1061
 11107 11108 10894 10893     0     0     0     0  1062     1     1     1     0  1062
 11106 11107 10893 10892     0     0     0     0  1063     1     1     1     0  1063
 11105 11106 10892 10891     0     0     0     0  1064     1     1     1     0  1064
 11104 11105 10891 10890     0     0     0     0  1065     1     1     1     0  1065
 11103 11104 10890 10889     0     0     0     0  1066     1     1     1     0  1066
 11102 11103 10889 10888     0     0     0     0  1067     1     1     1     0  1067
 11101 11102 10888 10887     0     0     0     0  1068     1     1     1     0  1068
 11100 11101 10887 10886     0     0     0     0  1069     1     1     1     0  1069
 11099 11100 10886 10885     0     0     0     0  1070     1     1     1     0  1070
 11098 11099 10885 10884     0     0     0     0  1071     1     1     1     0  1071
 11097 11098 10884 10883     0     0     0     0  1072     1     1     1     0  1072
 11096 11097 10883 10882     0     0     0     0  1073     1     1     1     0  1073
 11095 11096 10882 10881     0     0     0     0  1074     1     1     1     0  1074
   810 11095 10881 10880     0     0     0     0  1075     1     1     1     0  1075
 11094   810 10880 10879     0     0     0     0  1076     1     1     1     0  1076
 11093 11094 10879 10878     0     0     0     0  1077     1     1     1     0  1077
 11092 11093 10878 10877     0     0     0     0  1078     1     1     1     0  1078
 11091 11092 10877 10876     0     0     0     0  1079     1     1     1     0  1079
 10842 11091 10876 10836     0     0     0     0  1080     1     1     1     0  1080
 10875 11090 10842   921     0     0     0     0  1081     1     1     1     0  1081
 10853 11089 10875 10624     0     0     0     0  1082     1     1     1     0  1082
 11088 11066   899 10873     0     0     0     0  1083     1     1     1     0  1083
 11088 10873 10621 10868     0     0     0     0  1084     1     1     1     0  1084
 10851 11087 10871 10616     0     0     0     0  1085     1     1     1     0  1085
 11086  1058 10870 11085     0     0     0     0  1086     1     1     1     0  1086
 10844 11085 10870 10628     0     0     0     0  1087     1     1     1     0  1087
 11083 11084 10868 10867     0     0     0     0  1088     1     1     1     0  1088
 11082 11083 10867 10866     0     0     0     0  1089     1     1     1     0  1089
 11081 11082 10866 10865     0     0     0     0  1090     1     1     1     0  1090
 11079 11080 10864 10863     0     0     0     0  1091     1     1     1     0  1091
 11078 11079 10863 10862     0     0     0     0  1092     1     1     1     0  1092
 11077 11078 10862 10861     0     0     0     0  1093     1     1     1     0  1093
 10972 11077 10861 10860     0     0     0     0  1094     1     1     1     0  1094
 10971 10972 10860 10859     0     0     0     0  1095     1     1     1     0  1095
 10970 10971 10859 10858     0     0     0     0  1096     1     1     1     0  1096
 10969 10970 10858 10857     0     0     0     0  1097     1     1     1     0  1097
  1058  1054 10853 10615     0     0     0     0  1098     1     1     1     0  1098
 10852 11076 10845 10576     0     0     0     0  1099     1     1     1     0  1099
 11075 10850 10849 11074     0     0     0     0  1100     1     1     1     0  1100
 10848 11074 10849 10613     0     0     0     0  1101     1     1     1     0  1101
 10847 11073 10848 10612     0     0     0     0  1102     1     1     1     0  1102
 10846 11072 10847 10611     0     0     0     0  1103     1     1     1     0  1103
 10845 11071 10846 10577     0     0     0     0  1104     1     1     1     0  1104
 11070 11068 10839 10841     0     0     0     0  1105     1     1     1     0  1105
 11068 11069 10840 10839     0     0     0     0  1106     1     1     1     0  1106
 11066 11065 10830   899     0     0     0     0  1107     1     1     1     0  1107
 11065 11064 10829 10830     0     0     0     0  1108     1     1     1     0  1108
 11064 11063 10828 10829     0     0     0     0  1109     1     1     1     0  1109
 11063 11062 10827 10828     0     0     0     0  1110     1     1     1     0  1110
 11062 11061 10826 10827     0     0     0     0  1111     1     1     1     0  1111
 11061 11060 10825 10826     0     0     0     0  1112     1     1     1     0  1112
 11060 11059 10824 10825     0     0     0     0  1113     1     1     1     0  1113
 11059 11058 10823 10824     0     0     0     0  1114     1     1     1     0  1114
 11058 11057 10822 10823     0     0     0     0  1115     1     1     1     0  1115
 11057 11056 10821 10822     0     0     0     0  1116     1     1     1     0  1116
 11056 11055 10820 10821     0     0     0     0  1117     1     1     1     0  1117
 11055 11054 10819 10820     0     0     0     0  1118     1     1     1     0  1118
 11054 11053 10818 10819     0     0     0     0  1119     1     1     1     0  1119
 11053 11052 10817 10818     0     0     0     0  1120     1     1     1     0  1120
 11052 11051 10816 10817     0     0     0     0  1121     1     1     1     0  1121
 11051 11050 10815 10816     0     0     0     0  1122     1     1     1     0  1122
 11050 11049 10814 10815     0     0     0     0  1123     1     1     1     0  1123
 11049 11048 10813 10814     0     0     0     0  1124     1     1     1     0  1124
 11048 11047 10812 10813     0     0     0     0  1125     1     1     1     0  1125
 11047 11046 10811 10812     0     0     0     0  1126     1     1     1     0  1126
 11046 11045 10810 10811     0     0     0     0  1127     1     1     1     0  1127
 11045 11043 10808 10810     0     0     0     0  1128     1     1     1     0  1128
 11043 11044 10809 10808     0     0     0     0  1129     1     1     1     0  1129
 11042 11041 10806 10807     0     0     0     0  1130     1     1     1     0  1130
 11041 11040 10805 10806     0     0     0     0  1131     1     1     1     0  1131
 11040 11039 10804 10805     0     0     0     0  1132     1     1     1     0  1132
 11039 11038 10803 10804     0     0     0     0  1133     1     1     1     0  1133
 11038 11037 10802 10803     0     0     0     0  1134     1     1     1     0  1134
 11037 11036 10801 10802     0     0     0     0  1135     1     1     1     0  1135
 11036 11035 10800 10801     0     0     0     0  1136     1     1     1     0  1136
 11035 11034 10799 10800     0     0     0     0  1137     1     1     1     0  1137
 11034 11033 10798 10799     0     0     0     0  1138     1     1     1     0  1138
 11033 11032 10797 10798     0     0     0     0  1139     1     1     1     0  1139
 11032 11031 10796 10797     0     0     0     0  1140     1     1     1     0  1140
 11031 11030 10795 10796     0     0     0     0  1141     1     1     1     0  1141
 11030 11029 10794 10795     0     0     0     0  1142     1     1     1     0  1142
 11029 11028 10793 10794     0     0     0     0  1143     1     1     1     0  1143
 11028 11027 10792 10793     0     0     0     0  1144     1     1     1     0  1144
 11027 11026 10791 10792     0     0     0     0  1145     1     1     1     0  1145
 11026 11025 10790 10791     0     0     0     0  1146     1     1     1     0  1146
 11025 11024 10789 10790     0     0     0     0  1147     1     1     1     0  1147
 11024 11023 10788 10789     0     0     0     0  1148     1     1     1     0  1148
 11023 11022 10787 10788     0     0     0     0  1149     1     1     1     0  1149
 11022 11021 10786 10787     0     0     0     0  1150     1     1     1     0  1150
 11021 11020 10785 10786     0     0     0     0  1151     1     1     1     0  1151
 11020 11019 10784 10785     0     0     0     0  1152     1     1     1     0  1152
 11019 11018 10783 10784     0     0     0     0  1153     1     1     1     0  1153
 11018 11017 10782 10783     0     0     0     0  1154     1     1     1     0  1154
 11017 11016 10781 10782     0     0     0     0  1155     1     1     1     0  1155
 11016 11015 10780 10781     0     0     0     0  1156     1     1     1     0  1156
 11015 11014 10779 10780     0     0     0     0  1157     1     1     1     0  1157
 11014 11013 10778 10779     0     0     0     0  1158     1     1     1     0  1158
 11013 11012 10777 10778     0     0     0     0  1159     1     1     1     0  1159
 11012 11011 10776 10777     0     0     0     0  1160     1     1     1     0  1160
 11011 11010 10775 10776     0     0     0     0  1161     1     1     1     0  1161
 11010 11009 10774 10775     0     0     0     0  1162     1     1     1     0  1162
 11009 11008 10773 10774     0     0     0     0  1163     1     1     1     0  1163
 11008 11007 10772 10773     0     0     0     0  1164     1     1     1     0  1164
 11007 11006 10771 10772     0     0     0     0  1165     1     1     1     0  1165
 11006 11005 10770 10771     0     0     0     0  1166     1     1     1     0  1166
 11005 11004 10769 10770     0     0     0     0  1167     1     1     1     0  1167
 11004 11003 10768 10769     0     0     0     0  1168     1     1     1     0  1168
 11003 11002 10767 10768     0     0     0     0  1169     1     1     1     0  1169
 11002 11001 10766 10767     0     0     0     0  1170     1     1     1     0  1170
 11001 11000 10765 10766     0     0     0     0  1171     1     1     1     0  1171
 11000 10999 10764 10765     0     0     0     0  1172     1     1     1     0  1172
 10999 10998 10763 10764     0     0     0     0  1173     1     1     1     0  1173
 10998 10997 10762 10763     0     0     0     0  1174     1     1     1     0  1174
 10997 10996 10761 10762     0     0     0     0  1175     1     1     1     0  1175
 10996 10995 10760 10761     0     0     0     0  1176     1     1     1     0  1176
 10995 10994 10759 10760     0     0     0     0  1177     1     1     1     0  1177
 10994 10993 10758 10759     0     0     0     0  1178     1     1     1     0  1178
 10993 10992 10757 10758     0     0     0     0  1179     1     1     1     0  1179
 10992 10991 10756 10757     0     0     0     0  1180     1     1     1     0  1180
 10991 10990 10755 10756     0     0     0     0  1181     1     1     1     0  1181
 10990 10989 10754 10755     0     0     0     0  1182     1     1     1     0  1182
 10989 10988 10753 10754     0     0     0     0  1183     1     1     1     0  1183
 10988 10987 10752 10753     0     0     0     0  1184     1     1     1     0  1184
 10987 10986 10751 10752     0     0     0     0  1185     1     1     1     0  1185
 10986 10985 10750 10751     0     0     0     0  1186     1     1     1     0  1186
 10985 10984 10749 10750     0     0     0     0  1187     1     1     1     0  1187
 10984 10983 10748 10749     0     0     0     0  1188     1     1     1     0  1188
 10983 10982 10747 10748     0     0     0     0  1189     1     1     1     0  1189
 10982 10981 10746 10747     0     0     0     0  1190     1     1     1     0  1190
 10981 10980 10745 10746     0     0     0     0  1191     1     1     1     0  1191
 10980 10979 10744 10745     0     0     0     0  1192     1     1     1     0  1192
 10979 10978 10743 10744     0     0     0     0  1193     1     1     1     0  1193
 10978 10977 10742 10743     0     0     0     0  1194     1     1     1     0  1194
 10977 10976 10741 10742     0     0     0     0  1195     1     1     1     0  1195
 10976 10975 10740 10741     0     0     0     0  1196     1     1     1     0  1196
 10975 10974 10739 10740     0     0     0     0  1197     1     1     1     0  1197
 10974 10973 10738 10739     0     0     0     0  1198     1     1     1     0  1198
 10973 10972 10737 10738     0     0     0     0  1199     1     1     1     0  1199
 10972 10971 10736 10737     0     0     0     0  1200     1     1     1     0  1200
 10971 10970 10735 10736     0     0     0     0  1201     1     1     1     0  1201
 10970 10969 10734 10735     0     0     0     0  1202     1     1     1     0  1202
 10967 10968 10732 10731     0     0     0     0  1203     1     1     1     0  1203
 10588 10648 10869 10869     0     0     0     0  1204     1     1     1     0  1204
 10588 10869 10954 10589     0     0     0     0  1205     1     1     1     0  1205
 10954 10953 10590 10589     0     0     0     0  1206     1     1     1     0  1206
 10953   811 10591 10590     0     0     0     0  1207     1     1     1     0  1207
   811   812 10592 10591     0     0     0     0  1208     1     1     1     0  1208
   812   813 10593 10592     0     0     0     0  1209     1     1     1     0  1209
   813   814 10594 10593     0     0     0     0  1210     1     1     1     0  1210
   814   815 10595 10594     0     0     0     0  1211     1     1     1     0  1211
   815   816 10596 10595     0     0     0     0  1212     1     1     1     0  1212
   816   817 10597 10596     0     0     0     0  1213     1     1     1     0  1213
   817   818 10598 10597     0     0     0     0  1214     1     1     1     0  1214
   818   819 10599 10598     0     0     0     0  1215     1     1     1     0  1215
   819   820 10600 10599     0     0     0     0  1216     1     1     1     0  1216
   820   889 10601 10600     0     0     0     0  1217     1     1     1     0  1217
   889 10965 10602 10601     0     0     0     0  1218     1     1     1     0  1218
 10965 10964 10603 10602     0     0     0     0  1219     1     1     1     0  1219
 10964 10963 10604 10603     0     0     0     0  1220     1     1     1     0  1220
 10963 10962 10605 10604     0     0     0     0  1221     1     1     1     0  1221
 10962 10961 10606 10605     0     0     0     0  1222     1     1     1     0  1222
 10961   890 10607 10606     0     0     0     0  1223     1     1     1     0  1223
   890 10960 10608 10607     0     0     0     0  1224     1     1     1     0  1224
 10958 10957 10833 10834     0     0     0     0  1225     1     1     1     0  1225
 10957 10956 10831 10833     0     0     0     0  1226     1     1     1     0  1226
 10956 10955 10832 10831     0     0     0     0  1227     1     1     1     0  1227
 10955 10872 10617 10832     0     0     0     0  1228     1     1     1     0  1228
 10954 10869 10649 10650     0     0     0     0  1229     1     1     1     0  1229
 10953 10954 10650 10651     0     0     0     0  1230     1     1     1     0  1230
 10952 10953 10651 10652     0     0     0     0  1231     1     1     1     0  1231
 10951 10952 10652 10653     0     0     0     0  1232     1     1     1     0  1232
 10950 10951 10653 10654     0     0     0     0  1233     1     1     1     0  1233
 10949 10950 10654 10655     0     0     0     0  1234     1     1     1     0  1234
 10948 10949 10655 10656     0     0     0     0  1235     1     1     1     0  1235
 10947 10948 10656 10657     0     0     0     0  1236     1     1     1     0  1236
 10946 10947 10657 10658     0     0     0     0  1237     1     1     1     0  1237
 10945 10946 10658 10659     0     0     0     0  1238     1     1     1     0  1238
 10944 10945 10659 10660     0     0     0     0  1239     1     1     1     0  1239
 10943 10944 10660 10661     0     0     0     0  1240     1     1     1     0  1240
 10942 10943 10661 10662     0     0     0     0  1241     1     1     1     0  1241
 10941 10942 10662 10663     0     0     0     0  1242     1     1     1     0  1242
 10940 10941 10663 10664     0     0     0     0  1243     1     1     1     0  1243
 10939 10940 10664 10665     0     0     0     0  1244     1     1     1     0  1244
 10938 10939 10665 10666     0     0     0     0  1245     1     1     1     0  1245
 10937 10938 10666 10667     0     0     0     0  1246     1     1     1     0  1246
 10936 10937 10667 10668     0     0     0     0  1247     1     1     1     0  1247
 10935 10936 10668 10669     0     0     0     0  1248     1     1     1     0  1248
 10934 10935 10669 10670     0     0     0     0  1249     1     1     1     0  1249
 10933 10934 10670 10671     0     0     0     0  1250     1     1     1     0  1250
 10932 10933 10671 10672     0     0     0     0  1251     1     1     1     0  1251
 10931 10932 10672 10673     0     0     0     0  1252     1     1     1     0  1252
 10930 10931 10673 10674     0     0     0     0  1253     1     1     1     0  1253
 10929 10930 10674 10675     0     0     0     0  1254     1     1     1     0  1254
 10928 10929 10675 10676     0     0     0     0  1255     1     1     1     0  1255
 10927 10928 10676 10677     0     0     0     0  1256     1     1     1     0  1256
 10926 10927 10677 10678     0     0     0     0  1257     1     1     1     0  1257
 10925 10926 10678 10679     0     0     0     0  1258     1     1     1     0  1258
 10924 10925 10679 10680     0     0     0     0  1259     1     1     1     0  1259
 10923 10924 10680 10681     0     0     0     0  1260     1     1     1     0  1260
 10922 10923 10681 10682     0     0     0     0  1261     1     1     1     0  1261
 10921 10922 10682 10683     0     0     0     0  1262     1     1     1     0  1262
 10920 10921 10683 10684     0     0     0     0  1263     1     1     1     0  1263
 10919 10920 10684 10685     0     0     0     0  1264     1     1     1     0  1264
 10918 10919 10685 10686     0     0     0     0  1265     1     1     1     0  1265
 10917 10918 10686 10687     0     0     0     0  1266     1     1     1     0  1266
 10916 10917 10687 10688     0     0     0     0  1267     1     1     1     0  1267
 10915 10916 10688 10689     0     0     0     0  1268     1     1     1     0  1268
 10914 10915 10689 10690     0     0     0     0  1269     1     1     1     0  1269
 10913 10914 10690 10691     0     0     0     0  1270     1     1     1     0  1270
 10912 10913 10691 10692     0     0     0     0  1271     1     1     1     0  1271
 10911 10912 10692 10693     0     0     0     0  1272     1     1     1     0  1272
 10910 10911 10693 10694     0     0     0     0  1273     1     1     1     0  1273
 10909 10910 10694 10695     0     0     0     0  1274     1     1     1     0  1274
 10908 10909 10695   896     0     0     0     0  1275     1     1     1     0  1275
 10907 10908   896 10696     0     0     0     0  1276     1     1     1     0  1276
 10906 10907 10696 10697     0     0     0     0  1277     1     1     1     0  1277
 10905 10906 10697 10698     0     0     0     0  1278     1     1     1     0  1278
 10904 10905 10698 10699     0     0     0     0  1279     1     1     1     0  1279
 10903 10904 10699 10700     0     0     0     0  1280     1     1     1     0  1280
 10902 10903 10700 10701     0     0     0     0  1281     1     1     1     0  1281
 10901 10902 10701 10702     0     0     0     0  1282     1     1     1     0  1282
 10900 10901 10702 10703     0     0     0     0  1283     1     1     1     0  1283
 10899 10900 10703 10704     0     0     0     0  1284     1     1     1     0  1284
 10898 10899 10704 10705     0     0     0     0  1285     1     1     1     0  1285
 10897 10898 10705 10706     0     0     0     0  1286     1     1     1     0  1286
 10896 10897 10706 10707     0     0     0     0  1287     1     1     1     0  1287
 10895 10896 10707 10708     0     0     0     0  1288     1     1     1     0  1288
 10894 10895 10708 10709     0     0     0     0  1289     1     1     1     0  1289
 10893 10894 10709 10710     0     0     0     0  1290     1     1     1     0  1290
 10892 10893 10710 10711     0     0     0     0  1291     1     1     1     0  1291
 10891 10892 10711 10712     0     0     0     0  1292     1     1     1     0  1292
 10890 10891 10712 10713     0     0     0     0  1293     1     1     1     0  1293
 10889 10890 10713 10714     0     0     0     0  1294     1     1     1     0  1294
 10888 10889 10714 10715     0     0     0     0  1295     1     1     1     0  1295
 10887 10888 10715 10716     0     0     0     0  1296     1     1     1     0  1296
 10886 10887 10716 10717     0     0     0     0  1297     1     1     1     0  1297
 10885 10886 10717 10718     0     0     0     0  1298     1     1     1     0  1298
 10884 10885 10718 10719     0     0     0     0  1299     1     1     1     0  1299
 10883 10884 10719 10720     0     0     0     0  1300     1     1     1     0  1300
 10882 10883 10720 10721     0     0     0     0  1301     1     1     1     0  1301
 10881 10882 10721 10722     0     0     0     0  1302     1     1     1     0  1302
 10880 10881 10722 10723     0     0     0     0  1303     1     1     1     0  1303
 10879 10880 10723 10724     0     0     0     0  1304     1     1     1     0  1304
 10878 10879 10724 10725     0     0     0     0  1305     1     1     1     0  1305
 10877 10878 10725 10726     0     0     0     0  1306     1     1     1     0  1306
 10876 10877 10726 10727     0     0     0     0  1307     1     1     1     0  1307
 10836 10876 10727 10728     0     0     0     0  1308     1     1     1     0  1308
 10624 10875   921 10567     0     0     0     0  1309     1     1     1     0  1309
 10623 10874 10834 10566     0     0     0     0  1310     1     1     1     0  1310
 10617 10872 10807   891     0     0     0     0  1311     1     1     1     0  1311
 10616 10871 10731 10432     0     0     0     0  1312     1     1     1     0  1312
 10870  1058 10610 10729     0     0     0     0  1313     1     1     1     0  1313
 10628 10870 10729 10443     0     0     0     0  1314     1     1     1     0  1314
 10869 10648 10647 10649     0     0     0     0  1315     1     1     1     0  1315
 10867 10868 10621 10620     0     0     0     0  1316     1     1     1     0  1316
 10866 10867 10620 10619     0     0     0     0  1317     1     1     1     0  1317
 10865 10866 10619 10618     0     0     0     0  1318     1     1     1     0  1318
 10643 10865 10618 10442     0     0     0     0  1319     1     1     1     0  1319
 10863 10864 10642 10641     0     0     0     0  1320     1     1     1     0  1320
 10862 10863 10641 10640     0     0     0     0  1321     1     1     1     0  1321
 10861 10862 10640 10639     0     0     0     0  1322     1     1     1     0  1322
 10860 10861 10639 10638     0     0     0     0  1323     1     1     1     0  1323
 10859 10860 10638 10637     0     0     0     0  1324     1     1     1     0  1324
 10858 10859 10637 10636     0     0     0     0  1325     1     1     1     0  1325
 10857 10858 10636 10635     0     0     0     0  1326     1     1     1     0  1326
 10856 10857 10635 10634     0     0     0     0  1327     1     1     1     0  1327
 10855 10856 10634 10633     0     0     0     0  1328     1     1     1     0  1328
 10733 10855 10439 10440     0     0     0     0  1329     1     1     1     0  1329
 10439 10855 10633 10632     0     0     0     0  1330     1     1     1     0  1330
 10838 10854 10625  1151     0     0     0     0  1331     1     1     1     0  1331
 10615 10853 10624 10429     0     0     0     0  1332     1     1     1     0  1332
 10610  1058 10615  1152     0     0     0     0  1333     1     1     1     0  1333
 10850 10570 10614 10849     0     0     0     0  1334     1     1     1     0  1334
 10613 10849 10614 10410     0     0     0     0  1335     1     1     1     0  1335
 10612 10848 10613 10409     0     0     0     0  1336     1     1     1     0  1336
 10611 10847 10612 10407     0     0     0     0  1337     1     1     1     0  1337
 10577 10846 10611 10384     0     0     0     0  1338     1     1     1     0  1338
 10576 10845 10577 10382     0     0     0     0  1339     1     1     1     0  1339
 10573 10377 10378 10732     0     0     0     0  1340     1     1     1     0  1340
 10843 10844 10628 10627     0     0     0     0  1341     1     1     1     0  1341
 10840 10843 10627 10572     0     0     0     0  1342     1     1     1     0  1342
 10842 10836 10835   921     0     0     0     0  1343     1     1     1     0  1343
 10841 10839 10571 10574     0     0     0     0  1344     1     1     1     0  1344
 10839 10840 10572 10571     0     0     0     0  1345     1     1     1     0  1345
 10850 10837 10569 10570     0     0     0     0  1346     1     1     1     0  1346
 10837 10838  1151 10569     0     0     0     0  1347     1     1     1     0  1347
   921 10835 10568 10567     0     0     0     0  1348     1     1     1     0  1348
 10834 10833 10565 10566     0     0     0     0  1349     1     1     1     0  1349
 10833 10831 10563 10565     0     0     0     0  1350     1     1     1     0  1350
 10832 10617 10575 10564     0     0     0     0  1351     1     1     1     0  1351
 10831 10832 10564 10563     0     0     0     0  1352     1     1     1     0  1352
   899 10830 10465 10466     0     0     0     0  1353     1     1     1     0  1353
 10830 10829 10464 10465     0     0     0     0  1354     1     1     1     0  1354
 10829 10828 10463 10464     0     0     0     0  1355     1     1     1     0  1355
 10828 10827 10462 10463     0     0     0     0  1356     1     1     1     0  1356
 10827 10826 10461 10462     0     0     0     0  1357     1     1     1     0  1357
 10826 10825 10460 10461     0     0     0     0  1358     1     1     1     0  1358
 10825 10824 10459 10460     0     0     0     0  1359     1     1     1     0  1359
 10824 10823 10458 10459     0     0     0     0  1360     1     1     1     0  1360
 10823 10822 10457 10458     0     0     0     0  1361     1     1     1     0  1361
 10822 10821 10456 10457     0     0     0     0  1362     1     1     1     0  1362
 10821 10820 10455 10456     0     0     0     0  1363     1     1     1     0  1363
 10820 10819 10454 10455     0     0     0     0  1364     1     1     1     0  1364
 10819 10818 10453 10454     0     0     0     0  1365     1     1     1     0  1365
 10818 10817 10452 10453     0     0     0     0  1366     1     1     1     0  1366
 10817 10816 10451 10452     0     0     0     0  1367     1     1     1     0  1367
 10816 10815 10450 10451     0     0     0     0  1368     1     1     1     0  1368
 10815 10814 10449 10450     0     0     0     0  1369     1     1     1     0  1369
 10814 10813 10448 10449     0     0     0     0  1370     1     1     1     0  1370
 10813 10812 10447 10448     0     0     0     0  1371     1     1     1     0  1371
 10812 10811 10446 10447     0     0     0     0  1372     1     1     1     0  1372
 10811 10810 10445 10446     0     0     0     0  1373     1     1     1     0  1373
 10810 10808   919 10445     0     0     0     0  1374     1     1     1     0  1374
 10808 10809 10444   919     0     0     0     0  1375     1     1     1     0  1375
 10807 10806   892   891     0     0     0     0  1376     1     1     1     0  1376
 10806 10805   893   892     0     0     0     0  1377     1     1     1     0  1377
 10805 10804   894   893     0     0     0     0  1378     1     1     1     0  1378
 10804 10803   895   894     0     0     0     0  1379     1     1     1     0  1379
 10803 10802   888   895     0     0     0     0  1380     1     1     1     0  1380
 10802 10801   887   888     0     0     0     0  1381     1     1     1     0  1381
 10801 10800   886   887     0     0     0     0  1382     1     1     1     0  1382
 10800 10799   885   886     0     0     0     0  1383     1     1     1     0  1383
 10799 10798   884   885     0     0     0     0  1384     1     1     1     0  1384
 10798 10797   883   884     0     0     0     0  1385     1     1     1     0  1385
 10797 10796   882   883     0     0     0     0  1386     1     1     1     0  1386
 10796 10795   881   882     0     0     0     0  1387     1     1     1     0  1387
 10795 10794   880   881     0     0     0     0  1388     1     1     1     0  1388
 10794 10793   879   880     0     0     0     0  1389     1     1     1     0  1389
 10793 10792   878   879     0     0     0     0  1390     1     1     1     0  1390
 10792 10791   877   878     0     0     0     0  1391     1     1     1     0  1391
 10791 10790   876   877     0     0     0     0  1392     1     1     1     0  1392
 10790 10789   875   876     0     0     0     0  1393     1     1     1     0  1393
 10789 10788   874   875     0     0     0     0  1394     1     1     1     0  1394
 10788 10787   873   874     0     0     0     0  1395     1     1     1     0  1395
 10787 10786   872   873     0     0     0     0  1396     1     1     1     0  1396
 10786 10785   871   872     0     0     0     0  1397     1     1     1     0  1397
 10785 10784   870   871     0     0     0     0  1398     1     1     1     0  1398
 10784 10783   869   870     0     0     0     0  1399     1     1     1     0  1399
 10783 10782   868   869     0     0     0     0  1400     1     1     1     0  1400
 10782 10781   867   868     0     0     0     0  1401     1     1     1     0  1401
 10781 10780   866   867     0     0     0     0  1402     1     1     1     0  1402
 10780 10779   865   866     0     0     0     0  1403     1     1     1     0  1403
 10779 10778   864   865     0     0     0     0  1404     1     1     1     0  1404
 10778 10777   863   864     0     0     0     0  1405     1     1     1     0  1405
 10777 10776   862   863     0     0     0     0  1406     1     1     1     0  1406
 10776 10775   861   862     0     0     0     0  1407     1     1     1     0  1407
 10775 10774   860   861     0     0     0     0  1408     1     1     1     0  1408
 10774 10773   859   860     0     0     0     0  1409     1     1     1     0  1409
 10773 10772   858   859     0     0     0     0  1410     1     1     1     0  1410
 10772 10771   857   858     0     0     0     0  1411     1     1     1     0  1411
 10771 10770   856   857     0     0     0     0  1412     1     1     1     0  1412
 10770 10769   855   856     0     0     0     0  1413     1     1     1     0  1413
 10769 10768   854   855     0     0     0     0  1414     1     1     1     0  1414
 10768 10767   853   854     0     0     0     0  1415     1     1     1     0  1415
 10767 10766   852   853     0     0     0     0  1416     1     1     1     0  1416
 10766 10765   851   852     0     0     0     0  1417     1     1     1     0  1417
 10765 10764   850   851     0     0     0     0  1418     1     1     1     0  1418
 10764 10763   849   850     0     0     0     0  1419     1     1     1     0  1419
 10763 10762   848   849     0     0     0     0  1420     1     1     1     0  1420
 10762 10761   847   848     0     0     0     0  1421     1     1     1     0  1421
 10761 10760   846   847     0     0     0     0  1422     1     1     1     0  1422
 10760 10759   845   846     0     0     0     0  1423     1     1     1     0  1423
 10759 10758   844   845     0     0     0     0  1424     1     1     1     0  1424
 10758 10757   843   844     0     0     0     0  1425     1     1     1     0  1425
 10757 10756   842   843     0     0     0     0  1426     1     1     1     0  1426
 10756 10755   841   842     0     0     0     0  1427     1     1     1     0  1427
 10755 10754   840   841     0     0     0     0  1428     1     1     1     0  1428
 10754 10753   839   840     0     0     0     0  1429     1     1     1     0  1429
 10753 10752   838   839     0     0     0     0  1430     1     1     1     0  1430
 10752 10751   837   838     0     0     0     0  1431     1     1     1     0  1431
 10751 10750   836   837     0     0     0     0  1432     1     1     1     0  1432
 10750 10749   835   836     0     0     0     0  1433     1     1     1     0  1433
 10749 10748   834   835     0     0     0     0  1434     1     1     1     0  1434
 10748 10747   833   834     0     0     0     0  1435     1     1     1     0  1435
 10747 10746   832   833     0     0     0     0  1436     1     1     1     0  1436
 10746 10745   831   832     0     0     0     0  1437     1     1     1     0  1437
 10745 10744   830   831     0     0     0     0  1438     1     1     1     0  1438
 10744 10743   829   830     0     0     0     0  1439     1     1     1     0  1439
 10743 10742   828   829     0     0     0     0  1440     1     1     1     0  1440
 10742 10741   827   828     0     0     0     0  1441     1     1     1     0  1441
 10741 10740   826   827     0     0     0     0  1442     1     1     1     0  1442
 10740 10739   825   826     0     0     0     0  1443     1     1     1     0  1443
 10739 10738   824   825     0     0     0     0  1444     1     1     1     0  1444
 10738 10737   823   824     0     0     0     0  1445     1     1     1     0  1445
 10737 10736   822   823     0     0     0     0  1446     1     1     1     0  1446
 10736 10735   821   822     0     0     0     0  1447     1     1     1     0  1447
 10735 10734 10441   821     0     0     0     0  1448     1     1     1     0  1448
 10734 10733 10440 10441     0     0     0     0  1449     1     1     1     0  1449
 10731 10732 10378 10432     0     0     0     0  1450     1     1     1     0  1450
 10730 10728 10470 10070     0     0     0     0  1451     1     1     1     0  1451
 10729 10610 10383 10578     0     0     0     0  1452     1     1     1     0  1452
 10729 10578 10408 10443     0     0     0     0  1453     1     1     1     0  1453
 10728 10727 10471 10470     0     0     0     0  1454     1     1     1     0  1454
 10727 10726 10472 10471     0     0     0     0  1455     1     1     1     0  1455
 10726 10725 10473 10472     0     0     0     0  1456     1     1     1     0  1456
 10725 10724 10474 10473     0     0     0     0  1457     1     1     1     0  1457
 10724 10723 10475 10474     0     0     0     0  1458     1     1     1     0  1458
 10723 10722 10476 10475     0     0     0     0  1459     1     1     1     0  1459
 10722 10721 10477 10476     0     0     0     0  1460     1     1     1     0  1460
 10721 10720 10478 10477     0     0     0     0  1461     1     1     1     0  1461
 10720 10719 10479 10478     0     0     0     0  1462     1     1     1     0  1462
 10719 10718 10480 10479     0     0     0     0  1463     1     1     1     0  1463
 10718 10717 10481 10480     0     0     0     0  1464     1     1     1     0  1464
 10717 10716 10482 10481     0     0     0     0  1465     1     1     1     0  1465
 10716 10715 10483 10482     0     0     0     0  1466     1     1     1     0  1466
 10715 10714 10484 10483     0     0     0     0  1467     1     1     1     0  1467
 10714 10713 10485 10484     0     0     0     0  1468     1     1     1     0  1468
 10713 10712 10486 10485     0     0     0     0  1469     1     1     1     0  1469
 10712 10711 10487 10486     0     0     0     0  1470     1     1     1     0  1470
 10711 10710 10488 10487     0     0     0     0  1471     1     1     1     0  1471
 10710 10709 10489 10488     0     0     0     0  1472     1     1     1     0  1472
 10709 10708 10490 10489     0     0     0     0  1473     1     1     1     0  1473
 10708 10707 10491 10490     0     0     0     0  1474     1     1     1     0  1474
 10707 10706 10492 10491     0     0     0     0  1475     1     1     1     0  1475
 10706 10705 10493 10492     0     0     0     0  1476     1     1     1     0  1476
 10705 10704 10494 10493     0     0     0     0  1477     1     1     1     0  1477
 10704 10703 10495 10494     0     0     0     0  1478     1     1     1     0  1478
 10703 10702 10496 10495     0     0     0     0  1479     1     1     1     0  1479
 10702 10701 10497 10496     0     0     0     0  1480     1     1     1     0  1480
 10701 10700 10498 10497     0     0     0     0  1481     1     1     1     0  1481
 10700 10699 10499 10498     0     0     0     0  1482     1     1     1     0  1482
 10699 10698 10500 10499     0     0     0     0  1483     1     1     1     0  1483
 10698 10697 10501 10500     0     0     0     0  1484     1     1     1     0  1484
 10697 10696 10502 10501     0     0     0     0  1485     1     1     1     0  1485
 10696   896 10503 10502     0     0     0     0  1486     1     1     1     0  1486
   896 10695 10504 10503     0     0     0     0  1487     1     1     1     0  1487
 10695 10694 10505 10504     0     0     0     0  1488     1     1     1     0  1488
 10694 10693 10506 10505     0     0     0     0  1489     1     1     1     0  1489
 10693 10692 10507 10506     0     0     0     0  1490     1     1     1     0  1490
 10692 10691 10508 10507     0     0     0     0  1491     1     1     1     0  1491
 10691 10690 10509 10508     0     0     0     0  1492     1     1     1     0  1492
 10690 10689 10510 10509     0     0     0     0  1493     1     1     1     0  1493
 10689 10688 10511 10510     0     0     0     0  1494     1     1     1     0  1494
 10688 10687 10512 10511     0     0     0     0  1495     1     1     1     0  1495
 10687 10686 10513 10512     0     0     0     0  1496     1     1     1     0  1496
 10686 10685 10514 10513     0     0     0     0  1497     1     1     1     0  1497
 10685 10684 10515 10514     0     0     0     0  1498     1     1     1     0  1498
 10684 10683 10516 10515     0     0     0     0  1499     1     1     1     0  1499
 10683 10682 10517 10516     0     0     0     0  1500     1     1     1     0  1500
 10682 10681 10518 10517     0     0     0     0  1501     1     1     1     0  1501
 10681 10680 10519 10518     0     0     0     0  1502     1     1     1     0  1502
 10680 10679 10520 10519     0     0     0     0  1503     1     1     1     0  1503
 10679 10678 10521 10520     0     0     0     0  1504     1     1     1     0  1504
 10678 10677 10522 10521     0     0     0     0  1505     1     1     1     0  1505
 10677 10676 10523 10522     0     0     0     0  1506     1     1     1     0  1506
 10676 10675 10524 10523     0     0     0     0  1507     1     1     1     0  1507
 10675 10674 10525 10524     0     0     0     0  1508     1     1     1     0  1508
 10674 10673 10526 10525     0     0     0     0  1509     1     1     1     0  1509
 10673 10672 10527 10526     0     0     0     0  1510     1     1     1     0  1510
 10672 10671 10528 10527     0     0     0     0  1511     1     1     1     0  1511
 10671 10670 10529 10528     0     0     0     0  1512     1     1     1     0  1512
 10670 10669 10530 10529     0     0     0     0  1513     1     1     1     0  1513
 10669 10668 10531 10530     0     0     0     0  1514     1     1     1     0  1514
 10668 10667 10532 10531     0     0     0     0  1515     1     1     1     0  1515
 10667 10666 10533 10532     0     0     0     0  1516     1     1     1     0  1516
 10666 10665 10534 10533     0     0     0     0  1517     1     1     1     0  1517
 10665 10664 10535 10534     0     0     0     0  1518     1     1     1     0  1518
 10664 10663 10536 10535     0     0     0     0  1519     1     1     1     0  1519
 10663 10662 10537 10536     0     0     0     0  1520     1     1     1     0  1520
 10662 10661 10538 10537     0     0     0     0  1521     1     1     1     0  1521
 10661 10660 10539 10538     0     0     0     0  1522     1     1     1     0  1522
 10660 10659 10540 10539     0     0     0     0  1523     1     1     1     0  1523
 10659 10658 10541 10540     0     0     0     0  1524     1     1     1     0  1524
 10658 10657 10542 10541     0     0     0     0  1525     1     1     1     0  1525
 10657 10656 10543 10542     0     0     0     0  1526     1     1     1     0  1526
 10656 10655 10544 10543     0     0     0     0  1527     1     1     1     0  1527
 10655 10654 10545 10544     0     0     0     0  1528     1     1     1     0  1528
 10654 10653 10546 10545     0     0     0     0  1529     1     1     1     0  1529
 10653 10652 10547 10546     0     0     0     0  1530     1     1     1     0  1530
 10652 10651 10548 10547     0     0     0     0  1531     1     1     1     0  1531
 10651 10650 10549 10548     0     0     0     0  1532     1     1     1     0  1532
 10650 10649 10550 10549     0     0     0     0  1533     1     1     1     0  1533
 10649 10647 10551 10550     0     0     0     0  1534     1     1     1     0  1534
 10648 10587 10646 10647     0     0     0     0  1535     1     1     1     0  1535
 10647 10646 10552 10551     0     0     0     0  1536     1     1     1     0  1536
 10646 10587 10586 10645     0     0     0     0  1537     1     1     1     0  1537
 10646 10645 10553 10552     0     0     0     0  1538     1     1     1     0  1538
 10645 10586 10585 10644     0     0     0     0  1539     1     1     1     0  1539
 10645 10644 10554 10553     0     0     0     0  1540     1     1     1     0  1540
 10644 10585 10583 10584     0     0     0     0  1541     1     1     1     0  1541
 10644 10584 10555 10554     0     0     0     0  1542     1     1     1     0  1542
 10642 10643 10442 10427     0     0     0     0  1543     1     1     1     0  1543
 10641 10642 10427   898     0     0     0     0  1544     1     1     1     0  1544
 10640 10641   898 10426     0     0     0     0  1545     1     1     1     0  1545
 10639 10640 10426 10425     0     0     0     0  1546     1     1     1     0  1546
 10638 10639 10425 10424     0     0     0     0  1547     1     1     1     0  1547
 10637 10638 10424 10423     0     0     0     0  1548     1     1     1     0  1548
 10636 10637 10423 10422     0     0     0     0  1549     1     1     1     0  1549
 10635 10636 10422 10421     0     0     0     0  1550     1     1     1     0  1550
 10634 10635 10421 10420     0     0     0     0  1551     1     1     1     0  1551
 10633 10634 10420 10419     0     0     0     0  1552     1     1     1     0  1552
 10632 10633 10419 10418     0     0     0     0  1553     1     1     1     0  1553
 10438 10439 10632 10631     0     0     0     0  1554     1     1     1     0  1554
 10631 10632 10418 10417     0     0     0     0  1555     1     1     1     0  1555
 10438 10631 10630 10437     0     0     0     0  1556     1     1     1     0  1556
 10630 10631 10417 10416     0     0     0     0  1557     1     1     1     0  1557
 10437 10630 10629 10436     0     0     0     0  1558     1     1     1     0  1558
 10629 10630 10416 10415     0     0     0     0  1559     1     1     1     0  1559
 10629 10415 10414 10436     0     0     0     0  1560     1     1     1     0  1560
 10627 10628 10443 10431     0     0     0     0  1561     1     1     1     0  1561
 10572 10627 10431 10376     0     0     0     0  1562     1     1     1     0  1562
  1151 10625 10430  1157     0     0     0     0  1563     1     1     1     0  1563
 10429 10624 10567 10371     0     0     0     0  1564     1     1     1     0  1564
 10428 10623 10566 10370     0     0     0     0  1565     1     1     1     0  1565
 10379 10070 10470 10147     0     0     0     0  1566     1     1     1     0  1566
 10621 10468 10469 10620     0     0     0     0  1567     1     1     1     0  1567
 10619 10620 10469 10075     0     0     0     0  1568     1     1     1     0  1568
 10618 10619 10075 10074     0     0     0     0  1569     1     1     1     0  1569
 10575 10617   891 10366     0     0     0     0  1570     1     1     1     0  1570
 10387 10616 10432 10255     0     0     0     0  1571     1     1     1     0  1571
  1152 10615 10429 10248     0     0     0     0  1572     1     1     1     0  1572
 10614 10570 10374  1156     0     0     0     0  1573     1     1     1     0  1573
 10614  1156  1347 10410     0     0     0     0  1574     1     1     1     0  1574
 10409 10613 10410 10257     0     0     0     0  1575     1     1     1     0  1575
 10407 10612 10409 10252     0     0     0     0  1576     1     1     1     0  1576
 10384 10611 10407 10069     0     0     0     0  1577     1     1     1     0  1577
 10383 10610  1152  1158     0     0     0     0  1578     1     1     1     0  1578
 10608 10609 10406 10405     0     0     0     0  1579     1     1     1     0  1579
 10607 10608 10405 10404     0     0     0     0  1580     1     1     1     0  1580
 10606 10607 10404 10403     0     0     0     0  1581     1     1     1     0  1581
 10605 10606 10403 10402     0     0     0     0  1582     1     1     1     0  1582
 10604 10605 10402 10401     0     0     0     0  1583     1     1     1     0  1583
 10603 10604 10401   918     0     0     0     0  1584     1     1     1     0  1584
 10602 10603   918   917     0     0     0     0  1585     1     1     1     0  1585
 10601 10602   917   916     0     0     0     0  1586     1     1     1     0  1586
 10600 10601   916   915     0     0     0     0  1587     1     1     1     0  1587
 10599 10600   915   914     0     0     0     0  1588     1     1     1     0  1588
 10598 10599   914   913     0     0     0     0  1589     1     1     1     0  1589
 10597 10598   913   912     0     0     0     0  1590     1     1     1     0  1590
 10596 10597   912   911     0     0     0     0  1591     1     1     1     0  1591
 10595 10596   911   910     0     0     0     0  1592     1     1     1     0  1592
 10594 10595   910   909     0     0     0     0  1593     1     1     1     0  1593
 10593 10594   909   908     0     0     0     0  1594     1     1     1     0  1594
 10592 10593   908   907     0     0     0     0  1595     1     1     1     0  1595
 10591 10592   907   906     0     0     0     0  1596     1     1     1     0  1596
 10590 10591   906   905     0     0     0     0  1597     1     1     1     0  1597
 10589 10590   905   904     0     0     0     0  1598     1     1     1     0  1598
 10588 10589   904   903     0     0     0     0  1599     1     1     1     0  1599
 10586 10587 10400 10399     0     0     0     0  1600     1     1     1     0  1600
 10585 10586 10399 10398     0     0     0     0  1601     1     1     1     0  1601
 10583 10585 10398 10397     0     0     0     0  1602     1     1     1     0  1602
 10555 10584 10583 10582     0     0     0     0  1603     1     1     1     0  1603
 10582 10583 10397 10396     0     0     0     0  1604     1     1     1     0  1604
 10555 10582 10581 10556     0     0     0     0  1605     1     1     1     0  1605
 10581 10582 10396 10395     0     0     0     0  1606     1     1     1     0  1606
 10556 10581 10580 10557     0     0     0     0  1607     1     1     1     0  1607
 10580 10581 10395 10394     0     0     0     0  1608     1     1     1     0  1608
 10557 10580 10579 10558     0     0     0     0  1609     1     1     1     0  1609
 10579 10580 10394 10393     0     0     0     0  1610     1     1     1     0  1610
 10579 10393 10559 10558     0     0     0     0  1611     1     1     1     0  1611
 10559 10393 10392 10560     0     0     0     0  1612     1     1     1     0  1612
 10560 10392 10391 10561     0     0     0     0  1613     1     1     1     0  1613
 10408 10578 10385 10071     0     0     0     0  1614     1     1     1     0  1614
 10385 10578 10383 10067     0     0     0     0  1615     1     1     1     0  1615
 10382 10577 10384 10066     0     0     0     0  1616     1     1     1     0  1616
 10381 10576 10382 10065     0     0     0     0  1617     1     1     1     0  1617
 10575 10366 10367 10564     0     0     0     0  1618     1     1     1     0  1618
 10377 10574 10571 10375     0     0     0     0  1619     1     1     1     0  1619
 10571 10572 10376 10375     0     0     0     0  1620     1     1     1     0  1620
 10570 10569 10373 10374     0     0     0     0  1621     1     1     1     0  1621
 10569  1151  1157 10373     0     0     0     0  1622     1     1     1     0  1622
 10567 10568 10372 10371     0     0     0     0  1623     1     1     1     0  1623
 10566 10565 10369 10370     0     0     0     0  1624     1     1     1     0  1624
 10565 10563 10368 10369     0     0     0     0  1625     1     1     1     0  1625
 10563 10564 10367 10368     0     0     0     0  1626     1     1     1     0  1626
 10562 10239 10238 10561     0     0     0     0  1627     1     1     1     0  1627
 10560 10561 10238 10237     0     0     0     0  1628     1     1     1     0  1628
 10559 10560 10237 10236     0     0     0     0  1629     1     1     1     0  1629
 10558 10559 10236 10235     0     0     0     0  1630     1     1     1     0  1630
 10557 10558 10235 10234     0     0     0     0  1631     1     1     1     0  1631
 10556 10557 10234 10233     0     0     0     0  1632     1     1     1     0  1632
 10555 10556 10233 10232     0     0     0     0  1633     1     1     1     0  1633
 10554 10555 10232 10231     0     0     0     0  1634     1     1     1     0  1634
 10553 10554 10231 10230     0     0     0     0  1635     1     1     1     0  1635
 10552 10553 10230 10229     0     0     0     0  1636     1     1     1     0  1636
 10551 10552 10229 10228     0     0     0     0  1637     1     1     1     0  1637
 10550 10551 10228 10227     0     0     0     0  1638     1     1     1     0  1638
 10549 10550 10227 10226     0     0     0     0  1639     1     1     1     0  1639
 10548 10549 10226 10225     0     0     0     0  1640     1     1     1     0  1640
 10547 10548 10225 10224     0     0     0     0  1641     1     1     1     0  1641
 10546 10547 10224 10223     0     0     0     0  1642     1     1     1     0  1642
 10545 10546 10223 10222     0     0     0     0  1643     1     1     1     0  1643
 10544 10545 10222 10221     0     0     0     0  1644     1     1     1     0  1644
 10543 10544 10221 10220     0     0     0     0  1645     1     1     1     0  1645
 10542 10543 10220 10219     0     0     0     0  1646     1     1     1     0  1646
 10541 10542 10219 10218     0     0     0     0  1647     1     1     1     0  1647
 10540 10541 10218 10217     0     0     0     0  1648     1     1     1     0  1648
 10539 10540 10217 10216     0     0     0     0  1649     1     1     1     0  1649
 10538 10539 10216 10215     0     0     0     0  1650     1     1     1     0  1650
 10537 10538 10215 10214     0     0     0     0  1651     1     1     1     0  1651
 10536 10537 10214 10213     0     0     0     0  1652     1     1     1     0  1652
 10535 10536 10213 10212     0     0     0     0  1653     1     1     1     0  1653
 10534 10535 10212 10211     0     0     0     0  1654     1     1     1     0  1654
 10533 10534 10211 10210     0     0     0     0  1655     1     1     1     0  1655
 10532 10533 10210 10209     0     0     0     0  1656     1     1     1     0  1656
 10531 10532 10209 10208     0     0     0     0  1657     1     1     1     0  1657
 10530 10531 10208 10207     0     0     0     0  1658     1     1     1     0  1658
 10529 10530 10207 10206     0     0     0     0  1659     1     1     1     0  1659
 10528 10529 10206 10205     0     0     0     0  1660     1     1     1     0  1660
 10527 10528 10205 10204     0     0     0     0  1661     1     1     1     0  1661
 10526 10527 10204 10203     0     0     0     0  1662     1     1     1     0  1662
 10525 10526 10203 10202     0     0     0     0  1663     1     1     1     0  1663
 10524 10525 10202 10201     0     0     0     0  1664     1     1     1     0  1664
 10523 10524 10201 10200     0     0     0     0  1665     1     1     1     0  1665
 10522 10523 10200 10199     0     0     0     0  1666     1     1     1     0  1666
 10521 10522 10199 10198     0     0     0     0  1667     1     1     1     0  1667
 10520 10521 10198 10197     0     0     0     0  1668     1     1     1     0  1668
 10519 10520 10197 10196     0     0     0     0  1669     1     1     1     0  1669
 10518 10519 10196 10195     0     0     0     0  1670     1     1     1     0  1670
 10517 10518 10195 10194     0     0     0     0  1671     1     1     1     0  1671
 10516 10517 10194 10193     0     0     0     0  1672     1     1     1     0  1672
 10515 10516 10193 10192     0     0     0     0  1673     1     1     1     0  1673
 10514 10515 10192 10191     0     0     0     0  1674     1     1     1     0  1674
 10513 10514 10191 10190     0     0     0     0  1675     1     1     1     0  1675
 10512 10513 10190 10189     0     0     0     0  1676     1     1     1     0  1676
 10511 10512 10189 10188     0     0     0     0  1677     1     1     1     0  1677
 10510 10511 10188 10187     0     0     0     0  1678     1     1     1     0  1678
 10509 10510 10187 10186     0     0     0     0  1679     1     1     1     0  1679
 10508 10509 10186 10185     0     0     0     0  1680     1     1     1     0  1680
 10507 10508 10185 10184     0     0     0     0  1681     1     1     1     0  1681
 10506 10507 10184 10183     0     0     0     0  1682     1     1     1     0  1682
 10505 10506 10183 10182     0     0     0     0  1683     1     1     1     0  1683
 10504 10505 10182 10181     0     0     0     0  1684     1     1     1     0  1684
 10503 10504 10181 10180     0     0     0     0  1685     1     1     1     0  1685
 10502 10503 10180 10179     0     0     0     0  1686     1     1     1     0  1686
 10501 10502 10179 10178     0     0     0     0  1687     1     1     1     0  1687
 10500 10501 10178 10177     0     0     0     0  1688     1     1     1     0  1688
 10499 10500 10177 10176     0     0     0     0  1689     1     1     1     0  1689
 10498 10499 10176 10175     0     0     0     0  1690     1     1     1     0  1690
 10497 10498 10175 10174     0     0     0     0  1691     1     1     1     0  1691
 10496 10497 10174 10173     0     0     0     0  1692     1     1     1     0  1692
 10495 10496 10173 10172     0     0     0     0  1693     1     1     1     0  1693
 10494 10495 10172 10171     0     0     0     0  1694     1     1     1     0  1694
 10493 10494 10171 10170     0     0     0     0  1695     1     1     1     0  1695
 10492 10493 10170 10169     0     0     0     0  1696     1     1     1     0  1696
 10491 10492 10169 10168     0     0     0     0  1697     1     1     1     0  1697
 10490 10491 10168 10167     0     0     0     0  1698     1     1     1     0  1698
 10489 10490 10167 10166     0     0     0     0  1699     1     1     1     0  1699
 10488 10489 10166 10165     0     0     0     0  1700     1     1     1     0  1700
 10487 10488 10165 10164     0     0     0     0  1701     1     1     1     0  1701
 10486 10487 10164 10163     0     0     0     0  1702     1     1     1     0  1702
 10485 10486 10163 10162     0     0     0     0  1703     1     1     1     0  1703
 10484 10485 10162 10161     0     0     0     0  1704     1     1     1     0  1704
 10483 10484 10161 10160     0     0     0     0  1705     1     1     1     0  1705
 10482 10483 10160 10159     0     0     0     0  1706     1     1     1     0  1706
 10481 10482 10159 10158     0     0     0     0  1707     1     1     1     0  1707
 10480 10481 10158 10157     0     0     0     0  1708     1     1     1     0  1708
 10479 10480 10157 10156     0     0     0     0  1709     1     1     1     0  1709
 10478 10479 10156 10155     0     0     0     0  1710     1     1     1     0  1710
 10477 10478 10155 10154     0     0     0     0  1711     1     1     1     0  1711
 10476 10477 10154 10153     0     0     0     0  1712     1     1     1     0  1712
 10475 10476 10153 10152     0     0     0     0  1713     1     1     1     0  1713
 10474 10475 10152 10151     0     0     0     0  1714     1     1     1     0  1714
 10473 10474 10151 10150     0     0     0     0  1715     1     1     1     0  1715
 10472 10473 10150 10149     0     0     0     0  1716     1     1     1     0  1716
 10471 10472 10149 10148     0     0     0     0  1717     1     1     1     0  1717
 10470 10471 10148 10147     0     0     0     0  1718     1     1     1     0  1718
 10075 10469 10282 10380     0     0     0     0  1719     1     1     1     0  1719
 10469 10468 10281 10282     0     0     0     0  1720     1     1     1     0  1720
 10468 10467 10280 10281     0     0     0     0  1721     1     1     1     0  1721
 10467 10466 10279 10280     0     0     0     0  1722     1     1     1     0  1722
 10466 10465 10278 10279     0     0     0     0  1723     1     1     1     0  1723
 10465 10464 10277 10278     0     0     0     0  1724     1     1     1     0  1724
 10464 10463 10276 10277     0     0     0     0  1725     1     1     1     0  1725
 10463 10462 10275 10276     0     0     0     0  1726     1     1     1     0  1726
 10462 10461 10274 10275     0     0     0     0  1727     1     1     1     0  1727
 10461 10460 10273 10274     0     0     0     0  1728     1     1     1     0  1728
 10460 10459 10272 10273     0     0     0     0  1729     1     1     1     0  1729
 10459 10458 10271 10272     0     0     0     0  1730     1     1     1     0  1730
 10458 10457 10270 10271     0     0     0     0  1731     1     1     1     0  1731
 10457 10456 10269 10270     0     0     0     0  1732     1     1     1     0  1732
 10456 10455 10268 10269     0     0     0     0  1733     1     1     1     0  1733
 10455 10454 10267 10268     0     0     0     0  1734     1     1     1     0  1734
 10454 10453 10266 10267     0     0     0     0  1735     1     1     1     0  1735
 10453 10452 10265 10266     0     0     0     0  1736     1     1     1     0  1736
 10452 10451 10264 10265     0     0     0     0  1737     1     1     1     0  1737
 10451 10450 10263 10264     0     0     0     0  1738     1     1     1     0  1738
 10450 10449 10262 10263     0     0     0     0  1739     1     1     1     0  1739
 10449 10448 10261 10262     0     0     0     0  1740     1     1     1     0  1740
 10448 10447 10260 10261     0     0     0     0  1741     1     1     1     0  1741
 10447 10446 10259 10260     0     0     0     0  1742     1     1     1     0  1742
 10446 10445 10258 10259     0     0     0     0  1743     1     1     1     0  1743
 10445   919 10062 10258     0     0     0     0  1744     1     1     1     0  1744
 10075 10380  9764 10074     0     0     0     0  1745     1     1     1     0  1745
 10431 10443 10408 10254     0     0     0     0  1746     1     1     1     0  1746
 10366   891   892 10365     0     0     0     0  1747     1     1     1     0  1747
   892   893 10364 10365     0     0     0     0  1748     1     1     1     0  1748
   893   894 10363 10364     0     0     0     0  1749     1     1     1     0  1749
   894   895 10362 10363     0     0     0     0  1750     1     1     1     0  1750
   895   888 10361 10362     0     0     0     0  1751     1     1     1     0  1751
   888   887 10360 10361     0     0     0     0  1752     1     1     1     0  1752
   887   886 10359 10360     0     0     0     0  1753     1     1     1     0  1753
   886   885 10358 10359     0     0     0     0  1754     1     1     1     0  1754
   885   884 10357 10358     0     0     0     0  1755     1     1     1     0  1755
   884   883 10356 10357     0     0     0     0  1756     1     1     1     0  1756
   883   882 10355 10356     0     0     0     0  1757     1     1     1     0  1757
   882   881 10354 10355     0     0     0     0  1758     1     1     1     0  1758
   881   880 10353 10354     0     0     0     0  1759     1     1     1     0  1759
   880   879 10352 10353     0     0     0     0  1760     1     1     1     0  1760
   879   878 10351 10352     0     0     0     0  1761     1     1     1     0  1761
   878   877 10350 10351     0     0     0     0  1762     1     1     1     0  1762
   877   876 10349 10350     0     0     0     0  1763     1     1     1     0  1763
   876   875 10348 10349     0     0     0     0  1764     1     1     1     0  1764
   875   874 10347 10348     0     0     0     0  1765     1     1     1     0  1765
   874   873 10346 10347     0     0     0     0  1766     1     1     1     0  1766
   873   872 10345 10346     0     0     0     0  1767     1     1     1     0  1767
   872   871 10344 10345     0     0     0     0  1768     1     1     1     0  1768
   871   870 10343 10344     0     0     0     0  1769     1     1     1     0  1769
   870   869 10342 10343     0     0     0     0  1770     1     1     1     0  1770
   869   868 10341 10342     0     0     0     0  1771     1     1     1     0  1771
   868   867 10340 10341     0     0     0     0  1772     1     1     1     0  1772
   867   866 10339 10340     0     0     0     0  1773     1     1     1     0  1773
   866   865 10338 10339     0     0     0     0  1774     1     1     1     0  1774
   865   864 10337 10338     0     0     0     0  1775     1     1     1     0  1775
   864   863 10336 10337     0     0     0     0  1776     1     1     1     0  1776
   863   862 10335 10336     0     0     0     0  1777     1     1     1     0  1777
   862   861 10334 10335     0     0     0     0  1778     1     1     1     0  1778
   861   860 10333 10334     0     0     0     0  1779     1     1     1     0  1779
   860   859 10332 10333     0     0     0     0  1780     1     1     1     0  1780
   859   858 10331 10332     0     0     0     0  1781     1     1     1     0  1781
   858   857 10330 10331     0     0     0     0  1782     1     1     1     0  1782
   857   856 10329 10330     0     0     0     0  1783     1     1     1     0  1783
   856   855 10328 10329     0     0     0     0  1784     1     1     1     0  1784
   855   854 10327 10328     0     0     0     0  1785     1     1     1     0  1785
   854   853 10326 10327     0     0     0     0  1786     1     1     1     0  1786
   853   852 10325 10326     0     0     0     0  1787     1     1     1     0  1787
   852   851 10324 10325     0     0     0     0  1788     1     1     1     0  1788
   851   850 10323 10324     0     0     0     0  1789     1     1     1     0  1789
   850   849 10322 10323     0     0     0     0  1790     1     1     1     0  1790
   849   848 10321 10322     0     0     0     0  1791     1     1     1     0  1791
   848   847 10320 10321     0     0     0     0  1792     1     1     1     0  1792
   847   846 10319 10320     0     0     0     0  1793     1     1     1     0  1793
   846   845 10318 10319     0     0     0     0  1794     1     1     1     0  1794
   845   844 10317 10318     0     0     0     0  1795     1     1     1     0  1795
   844   843 10316 10317     0     0     0     0  1796     1     1     1     0  1796
   843   842 10315 10316     0     0     0     0  1797     1     1     1     0  1797
   842   841 10314 10315     0     0     0     0  1798     1     1     1     0  1798
   841   840 10313 10314     0     0     0     0  1799     1     1     1     0  1799
   840   839 10312 10313     0     0     0     0  1800     1     1     1     0  1800
   839   838 10311 10312     0     0     0     0  1801     1     1     1     0  1801
   838   837 10310 10311     0     0     0     0  1802     1     1     1     0  1802
   837   836 10309 10310     0     0     0     0  1803     1     1     1     0  1803
   836   835 10308 10309     0     0     0     0  1804     1     1     1     0  1804
   835   834 10307 10308     0     0     0     0  1805     1     1     1     0  1805
   834   833 10306 10307     0     0     0     0  1806     1     1     1     0  1806
   833   832 10305 10306     0     0     0     0  1807     1     1     1     0  1807
   832   831 10304 10305     0     0     0     0  1808     1     1     1     0  1808
   831   830 10303 10304     0     0     0     0  1809     1     1     1     0  1809
   830   829 10302 10303     0     0     0     0  1810     1     1     1     0  1810
   829   828 10301 10302     0     0     0     0  1811     1     1     1     0  1811
   828   827 10300 10301     0     0     0     0  1812     1     1     1     0  1812
   827   826 10299 10300     0     0     0     0  1813     1     1     1     0  1813
   826   825 10298 10299     0     0     0     0  1814     1     1     1     0  1814
   825   824 10297 10298     0     0     0     0  1815     1     1     1     0  1815
   824   823 10296 10297     0     0     0     0  1816     1     1     1     0  1816
   823   822 10295 10296     0     0     0     0  1817     1     1     1     0  1817
   822   821 10294 10295     0     0     0     0  1818     1     1     1     0  1818
   821 10441 10293 10294     0     0     0     0  1819     1     1     1     0  1819
 10441 10440 10292 10293     0     0     0     0  1820     1     1     1     0  1820
 10440 10439 10291 10292     0     0     0     0  1821     1     1     1     0  1821
 10439 10438 10290 10291     0     0     0     0  1822     1     1     1     0  1822
 10438 10437 10289 10290     0     0     0     0  1823     1     1     1     0  1823
 10437 10436 10288 10289     0     0     0     0  1824     1     1     1     0  1824
 10436 10435 10287 10288     0     0     0     0  1825     1     1     1     0  1825
 10435 10434 10286 10287     0     0     0     0  1826     1     1     1     0  1826
 10434 10412 10411 10433     0     0     0     0  1827     1     1     1     0  1827
 10434 10433 10285 10286     0     0     0     0  1828     1     1     1     0  1828
 10255 10432 10378 10061     0     0     0     0  1829     1     1     1     0  1829
 10376 10431 10254 10059     0     0     0     0  1830     1     1     1     0  1830
  1157 10430 10249  1391     0     0     0     0  1831     1     1     1     0  1831
 10248 10429 10371 10051     0     0     0     0  1832     1     1     1     0  1832
   898 10427 10101 10100     0     0     0     0  1833     1     1     1     0  1833
 10426   898 10100 10099     0     0     0     0  1834     1     1     1     0  1834
 10425 10426 10099 10098     0     0     0     0  1835     1     1     1     0  1835
 10424 10425 10098 10097     0     0     0     0  1836     1     1     1     0  1836
 10423 10424 10097 10096     0     0     0     0  1837     1     1     1     0  1837
 10422 10423 10096 10095     0     0     0     0  1838     1     1     1     0  1838
 10421 10422 10095 10094     0     0     0     0  1839     1     1     1     0  1839
 10420 10421 10094 10093     0     0     0     0  1840     1     1     1     0  1840
 10419 10420 10093 10092     0     0     0     0  1841     1     1     1     0  1841
 10418 10419 10092 10091     0     0     0     0  1842     1     1     1     0  1842
 10417 10418 10091 10090     0     0     0     0  1843     1     1     1     0  1843
 10416 10417 10090 10089     0     0     0     0  1844     1     1     1     0  1844
 10415 10416 10089 10088     0     0     0     0  1845     1     1     1     0  1845
 10414 10415 10088 10087     0     0     0     0  1846     1     1     1     0  1846
 10413 10414 10087 10086     0     0     0     0  1847     1     1     1     0  1847
 10412 10413 10086 10085     0     0     0     0  1848     1     1     1     0  1848
 10411 10412 10085 10084     0     0     0     0  1849     1     1     1     0  1849
 10284 10411 10084 10083     0     0     0     0  1850     1     1     1     0  1850
 10284 10083 10082 10283     0     0     0     0  1851     1     1     1     0  1851
  1347  1156 10374 10054     0     0     0     0  1852     1     1     1     0  1852
 10410  1347 10256 10257     0     0     0     0  1853     1     1     1     0  1853
 10252 10409 10257 10055     0     0     0     0  1854     1     1     1     0  1854
 10254 10408 10071  9806     0     0     0     0  1855     1     1     1     0  1855
 10069 10407 10252  9803     0     0     0     0  1856     1     1     1     0  1856
  1158  1152 10248  9801     0     0     0     0  1857     1     1     1     0  1857
 10404 10405 10144 10143     0     0     0     0  1858     1     1     1     0  1858
 10403 10404 10143 10142     0     0     0     0  1859     1     1     1     0  1859
 10402 10403 10142 10141     0     0     0     0  1860     1     1     1     0  1860
 10401 10402 10141 10140     0     0     0     0  1861     1     1     1     0  1861
   918 10401 10140 10139     0     0     0     0  1862     1     1     1     0  1862
   917   918 10139 10138     0     0     0     0  1863     1     1     1     0  1863
   916   917 10138 10137     0     0     0     0  1864     1     1     1     0  1864
   915   916 10137 10136     0     0     0     0  1865     1     1     1     0  1865
   914   915 10136 10135     0     0     0     0  1866     1     1     1     0  1866
   913   914 10135 10134     0     0     0     0  1867     1     1     1     0  1867
   912   913 10134 10133     0     0     0     0  1868     1     1     1     0  1868
   911   912 10133 10132     0     0     0     0  1869     1     1     1     0  1869
   910   911 10132 10131     0     0     0     0  1870     1     1     1     0  1870
   909   910 10131 10130     0     0     0     0  1871     1     1     1     0  1871
   908   909 10130 10129     0     0     0     0  1872     1     1     1     0  1872
   907   908 10129 10128     0     0     0     0  1873     1     1     1     0  1873
   906   907 10128 10127     0     0     0     0  1874     1     1     1     0  1874
   905   906 10127 10126     0     0     0     0  1875     1     1     1     0  1875
   904   905 10126 10125     0     0     0     0  1876     1     1     1     0  1876
   903   904 10125 10124     0     0     0     0  1877     1     1     1     0  1877
   902   903 10124 10123     0     0     0     0  1878     1     1     1     0  1878
 10400   902 10123 10122     0     0     0     0  1879     1     1     1     0  1879
 10399 10400 10122 10121     0     0     0     0  1880     1     1     1     0  1880
 10398 10399 10121 10120     0     0     0     0  1881     1     1     1     0  1881
 10397 10398 10120 10119     0     0     0     0  1882     1     1     1     0  1882
 10396 10397 10119 10118     0     0     0     0  1883     1     1     1     0  1883
 10395 10396 10118 10117     0     0     0     0  1884     1     1     1     0  1884
 10394 10395 10117 10116     0     0     0     0  1885     1     1     1     0  1885
 10393 10394 10116 10115     0     0     0     0  1886     1     1     1     0  1886
 10392 10393 10115 10114     0     0     0     0  1887     1     1     1     0  1887
 10391 10392 10114 10113     0     0     0     0  1888     1     1     1     0  1888
 10390 10391 10113 10112     0     0     0     0  1889     1     1     1     0  1889
 10562 10390 10112 10111     0     0     0     0  1890     1     1     1     0  1890
 10240 10239 10562 10389     0     0     0     0  1891     1     1     1     0  1891
 10389 10562 10111 10110     0     0     0     0  1892     1     1     1     0  1892
 10240 10389 10388 10241     0     0     0     0  1893     1     1     1     0  1893
 10388 10389 10110 10109     0     0     0     0  1894     1     1     1     0  1894
 10241 10388   901 10242     0     0     0     0  1895     1     1     1     0  1895
   901 10388 10109 10108     0     0     0     0  1896     1     1     1     0  1896
 10242   901 10247 10243     0     0     0     0  1897     1     1     1     0  1897
 10063 10387 10255  9807     0     0     0     0  1898     1     1     1     0  1898
 10386 10063  9796 10251     0     0     0     0  1899     1     1     1     0  1899
 10247   901 10108 10107     0     0     0     0  1900     1     1     1     0  1900
 10385 10067  9798 10072     0     0     0     0  1901     1     1     1     0  1901
 10385 10072  9810 10071     0     0     0     0  1902     1     1     1     0  1902
 10066 10384 10069  9797     0     0     0     0  1903     1     1     1     0  1903
 10067 10383  1158  1392     0     0     0     0  1904     1     1     1     0  1904
 10065 10382 10066  9761     0     0     0     0  1905     1     1     1     0  1905
  9764 10380 10282  9765     0     0     0     0  1906     1     1     1     0  1906
 10378 10377 10060 10061     0     0     0     0  1907     1     1     1     0  1907
 10377 10375 10058 10060     0     0     0     0  1908     1     1     1     0  1908
 10375 10376 10059 10058     0     0     0     0  1909     1     1     1     0  1909
 10374 10373 10053 10054     0     0     0     0  1910     1     1     1     0  1910
 10373  1157  1391 10053     0     0     0     0  1911     1     1     1     0  1911
 10372  1059  1153 10052     0     0     0     0  1912     1     1     1     0  1912
 10371 10372 10052 10051     0     0     0     0  1913     1     1     1     0  1913
 10370 10369  9906  9907     0     0     0     0  1914     1     1     1     0  1914
 10369 10368  9905  9906     0     0     0     0  1915     1     1     1     0  1915
 10368 10367   920  9905     0     0     0     0  1916     1     1     1     0  1916
 10367 10366  9904   920     0     0     0     0  1917     1     1     1     0  1917
 10366 10365  9903  9904     0     0     0     0  1918     1     1     1     0  1918
 10365 10364  9902  9903     0     0     0     0  1919     1     1     1     0  1919
 10364 10363  9901  9902     0     0     0     0  1920     1     1     1     0  1920
 10363 10362  9900  9901     0     0     0     0  1921     1     1     1     0  1921
 10362 10361  9899  9900     0     0     0     0  1922     1     1     1     0  1922
 10361 10360  9898  9899     0     0     0     0  1923     1     1     1     0  1923
 10360 10359  9897  9898     0     0     0     0  1924     1     1     1     0  1924
 10359 10358  9896  9897     0     0     0     0  1925     1     1     1     0  1925
 10358 10357  9895  9896     0     0     0     0  1926     1     1     1     0  1926
 10357 10356  9894  9895     0     0     0     0  1927     1     1     1     0  1927
 10356 10355  9893  9894     0     0     0     0  1928     1     1     1     0  1928
 10355 10354  9892  9893     0     0     0     0  1929     1     1     1     0  1929
 10354 10353  9891  9892     0     0     0     0  1930     1     1     1     0  1930
 10353 10352  9890  9891     0     0     0     0  1931     1     1     1     0  1931
 10352 10351  9889  9890     0     0     0     0  1932     1     1     1     0  1932
 10351 10350  9888  9889     0     0     0     0  1933     1     1     1     0  1933
 10350 10349  9887  9888     0     0     0     0  1934     1     1     1     0  1934
 10349 10348  9886  9887     0     0     0     0  1935     1     1     1     0  1935
 10348 10347  9885  9886     0     0     0     0  1936     1     1     1     0  1936
 10347 10346  9884  9885     0     0     0     0  1937     1     1     1     0  1937
 10346 10345  9883  9884     0     0     0     0  1938     1     1     1     0  1938
 10345 10344  9882  9883     0     0     0     0  1939     1     1     1     0  1939
 10344 10343  9881  9882     0     0     0     0  1940     1     1     1     0  1940
 10343 10342  9880  9881     0     0     0     0  1941     1     1     1     0  1941
 10342 10341  9879  9880     0     0     0     0  1942     1     1     1     0  1942
 10341 10340  9878  9879     0     0     0     0  1943     1     1     1     0  1943
 10340 10339  9877  9878     0     0     0     0  1944     1     1     1     0  1944
 10339 10338  9876  9877     0     0     0     0  1945     1     1     1     0  1945
 10338 10337  9875  9876     0     0     0     0  1946     1     1     1     0  1946
 10337 10336  9874  9875     0     0     0     0  1947     1     1     1     0  1947
 10336 10335  9873  9874     0     0     0     0  1948     1     1     1     0  1948
 10335 10334  9872  9873     0     0     0     0  1949     1     1     1     0  1949
 10334 10333  9871  9872     0     0     0     0  1950     1     1     1     0  1950
 10333 10332  9870  9871     0     0     0     0  1951     1     1     1     0  1951
 10332 10331  9869  9870     0     0     0     0  1952     1     1     1     0  1952
 10331 10330  9868  9869     0     0     0     0  1953     1     1     1     0  1953
 10330 10329  9867  9868     0     0     0     0  1954     1     1     1     0  1954
 10329 10328  9866  9867     0     0     0     0  1955     1     1     1     0  1955
 10328 10327  9865  9866     0     0     0     0  1956     1     1     1     0  1956
 10327 10326  9864  9865     0     0     0     0  1957     1     1     1     0  1957
 10326 10325  9863  9864     0     0     0     0  1958     1     1     1     0  1958
 10325 10324  9862  9863     0     0     0     0  1959     1     1     1     0  1959
 10324 10323  9861  9862     0     0     0     0  1960     1     1     1     0  1960
 10323 10322  9860  9861     0     0     0     0  1961     1     1     1     0  1961
 10322 10321  9859  9860     0     0     0     0  1962     1     1     1     0  1962
 10321 10320  9858  9859     0     0     0     0  1963     1     1     1     0  1963
 10320 10319  9857  9858     0     0     0     0  1964     1     1     1     0  1964
 10319 10318  9856  9857     0     0     0     0  1965     1     1     1     0  1965
 10318 10317  9855  9856     0     0     0     0  1966     1     1     1     0  1966
 10317 10316  9854  9855     0     0     0     0  1967     1     1     1     0  1967
 10316 10315  9853  9854     0     0     0     0  1968     1     1     1     0  1968
 10315 10314  9852  9853     0     0     0     0  1969     1     1     1     0  1969
 10314 10313  9851  9852     0     0     0     0  1970     1     1     1     0  1970
 10313 10312  9850  9851     0     0     0     0  1971     1     1     1     0  1971
 10312 10311  9849  9850     0     0     0     0  1972     1     1     1     0  1972
 10311 10310  9848  9849     0     0     0     0  1973     1     1     1     0  1973
 10310 10309  9847  9848     0     0     0     0  1974     1     1     1     0  1974
 10309 10308  9846  9847     0     0     0     0  1975     1     1     1     0  1975
 10308 10307  9845  9846     0     0     0     0  1976     1     1     1     0  1976
 10307 10306  9844  9845     0     0     0     0  1977     1     1     1     0  1977
 10306 10305  9843  9844     0     0     0     0  1978     1     1     1     0  1978
 10305 10304  9842  9843     0     0     0     0  1979     1     1     1     0  1979
 10304 10303  9841  9842     0     0     0     0  1980     1     1     1     0  1980
 10303 10302  9840  9841     0     0     0     0  1981     1     1     1     0  1981
 10302 10301  9839  9840     0     0     0     0  1982     1     1     1     0  1982
 10301 10300  9838  9839     0     0     0     0  1983     1     1     1     0  1983
 10300 10299  9837  9838     0     0     0     0  1984     1     1     1     0  1984
 10299 10298  9836  9837     0     0     0     0  1985     1     1     1     0  1985
 10298 10297  9835  9836     0     0     0     0  1986     1     1     1     0  1986
 10297 10296  9834  9835     0     0     0     0  1987     1     1     1     0  1987
 10296 10295  9833  9834     0     0     0     0  1988     1     1     1     0  1988
 10295 10294  9832  9833     0     0     0     0  1989     1     1     1     0  1989
 10294 10293  9831  9832     0     0     0     0  1990     1     1     1     0  1990
 10293 10292  9830  9831     0     0     0     0  1991     1     1     1     0  1991
 10292 10291  9829  9830     0     0     0     0  1992     1     1     1     0  1992
 10291 10290  9828  9829     0     0     0     0  1993     1     1     1     0  1993
 10290 10289  9827  9828     0     0     0     0  1994     1     1     1     0  1994
 10289 10288  9826  9827     0     0     0     0  1995     1     1     1     0  1995
 10288 10287  9825  9826     0     0     0     0  1996     1     1     1     0  1996
 10287 10286  9824  9825     0     0     0     0  1997     1     1     1     0  1997
 10286 10285  9823  9824     0     0     0     0  1998     1     1     1     0  1998
 10282 10281  9766  9765     0     0     0     0  1999     1     1     1     0  1999
 10281 10280  9767  9766     0     0     0     0  2000     1     1     1     0  2000
 10280 10279  9768  9767     0     0     0     0  2001     1     1     1     0  2001
 10279 10278  9769  9768     0     0     0     0  2002     1     1     1     0  2002
 10278 10277  9770  9769     0     0     0     0  2003     1     1     1     0  2003
 10277 10276  9771  9770     0     0     0     0  2004     1     1     1     0  2004
 10276 10275  9772  9771     0     0     0     0  2005     1     1     1     0  2005
 10275 10274  9773  9772     0     0     0     0  2006     1     1     1     0  2006
 10274 10273  9774  9773     0     0     0     0  2007     1     1     1     0  2007
 10273 10272  9775  9774     0     0     0     0  2008     1     1     1     0  2008
 10272 10271  9776  9775     0     0     0     0  2009     1     1     1     0  2009
 10271 10270  9777  9776     0     0     0     0  2010     1     1     1     0  2010
 10270 10269  9778  9777     0     0     0     0  2011     1     1     1     0  2011
 10269 10268  9779  9778     0     0     0     0  2012     1     1     1     0  2012
 10268 10267  9780  9779     0     0     0     0  2013     1     1     1     0  2013
 10267 10266  9781  9780     0     0     0     0  2014     1     1     1     0  2014
 10266 10265  9782  9781     0     0     0     0  2015     1     1     1     0  2015
 10265 10264  9783  9782     0     0     0     0  2016     1     1     1     0  2016
 10264 10263  9784  9783     0     0     0     0  2017     1     1     1     0  2017
 10263 10262  9785  9784     0     0     0     0  2018     1     1     1     0  2018
 10262 10261  9786  9785     0     0     0     0  2019     1     1     1     0  2019
 10261 10260  9787  9786     0     0     0     0  2020     1     1     1     0  2020
 10260 10259  9788  9787     0     0     0     0  2021     1     1     1     0  2021
 10259 10258  9789  9788     0     0     0     0  2022     1     1     1     0  2022
 10258 10062  9790  9789     0     0     0     0  2023     1     1     1     0  2023
  9819  9820 10080 10079     0     0     0     0  2024     1     1     1     0  2024
  9819 10079 10078  9818     0     0     0     0  2025     1     1     1     0  2025
  9818 10078 10077  9817     0     0     0     0  2026     1     1     1     0  2026
 10077 10076  9816  9817     0     0     0     0  2027     1     1     1     0  2027
 10257 10256 10056 10055     0     0     0     0  2028     1     1     1     0  2028
 10256  1347  9802 10068     0     0     0     0  2029     1     1     1     0  2029
 10256 10068 10057 10056     0     0     0     0  2030     1     1     1     0  2030
  9807 10255 10061  9758     0     0     0     0  2031     1     1     1     0  2031
 10059 10254  9806  9756     0     0     0     0  2032     1     1     1     0  2032
 10057 10068  9760 10253     0     0     0     0  2033     1     1     1     0  2033
 10253  9804  9754 10057     0     0     0     0  2034     1     1     1     0  2034
  9803 10252 10055  9752     0     0     0     0  2035     1     1     1     0  2035
  9802  1347 10054  9751     0     0     0     0  2036     1     1     1     0  2036
 10250 10251  9796  9795     0     0     0     0  2037     1     1     1     0  2037
  9801 10248 10051  9744     0     0     0     0  2038     1     1     1     0  2038
 10247 10107 10244 10243     0     0     0     0  2039     1     1     1     0  2039
 10244 10107 10106 10245     0     0     0     0  2040     1     1     1     0  2040
 10245 10106 10105 10246     0     0     0     0  2041     1     1     1     0  2041
 10246 10105 10104  9951     0     0     0     0  2042     1     1     1     0  2042
 10245 10246  9951  9952     0     0     0     0  2043     1     1     1     0  2043
 10244 10245  9952  9953     0     0     0     0  2044     1     1     1     0  2044
 10243 10244  9953  9954     0     0     0     0  2045     1     1     1     0  2045
 10242 10243  9954  9955     0     0     0     0  2046     1     1     1     0  2046
 10241 10242  9955  9956     0     0     0     0  2047     1     1     1     0  2047
 10240 10241  9956  9957     0     0     0     0  2048     1     1     1     0  2048
 10239 10240  9957  9958     0     0     0     0  2049     1     1     1     0  2049
 10238 10239  9958  9959     0     0     0     0  2050     1     1     1     0  2050
 10237 10238  9959  9960     0     0     0     0  2051     1     1     1     0  2051
 10236 10237  9960  9961     0     0     0     0  2052     1     1     1     0  2052
 10235 10236  9961  9962     0     0     0     0  2053     1     1     1     0  2053
 10234 10235  9962  9963     0     0     0     0  2054     1     1     1     0  2054
 10233 10234  9963  9964     0     0     0     0  2055     1     1     1     0  2055
 10232 10233  9964  9965     0     0     0     0  2056     1     1     1     0  2056
 10231 10232  9965  9966     0     0     0     0  2057     1     1     1     0  2057
 10230 10231  9966  9967     0     0     0     0  2058     1     1     1     0  2058
 10229 10230  9967  9968     0     0     0     0  2059     1     1     1     0  2059
 10228 10229  9968  9969     0     0     0     0  2060     1     1     1     0  2060
 10227 10228  9969  9970     0     0     0     0  2061     1     1     1     0  2061
 10226 10227  9970  9971     0     0     0     0  2062     1     1     1     0  2062
 10225 10226  9971  9972     0     0     0     0  2063     1     1     1     0  2063
 10224 10225  9972  9973     0     0     0     0  2064     1     1     1     0  2064
 10223 10224  9973  9974     0     0     0     0  2065     1     1     1     0  2065
 10222 10223  9974  9975     0     0     0     0  2066     1     1     1     0  2066
 10221 10222  9975  9976     0     0     0     0  2067     1     1     1     0  2067
 10220 10221  9976  9977     0     0     0     0  2068     1     1     1     0  2068
 10219 10220  9977  9978     0     0     0     0  2069     1     1     1     0  2069
 10218 10219  9978  9979     0     0     0     0  2070     1     1     1     0  2070
 10217 10218  9979  9980     0     0     0     0  2071     1     1     1     0  2071
 10216 10217  9980  9981     0     0     0     0  2072     1     1     1     0  2072
 10215 10216  9981  9982     0     0     0     0  2073     1     1     1     0  2073
 10214 10215  9982  9983     0     0     0     0  2074     1     1     1     0  2074
 10213 10214  9983  9984     0     0     0     0  2075     1     1     1     0  2075
 10212 10213  9984  9985     0     0     0     0  2076     1     1     1     0  2076
 10211 10212  9985  9986     0     0     0     0  2077     1     1     1     0  2077
 10210 10211  9986  9987     0     0     0     0  2078     1     1     1     0  2078
 10209 10210  9987  9988     0     0     0     0  2079     1     1     1     0  2079
 10208 10209  9988  9989     0     0     0     0  2080     1     1     1     0  2080
 10207 10208  9989  9990     0     0     0     0  2081     1     1     1     0  2081
 10206 10207  9990  9991     0     0     0     0  2082     1     1     1     0  2082
 10205 10206  9991  9992     0     0     0     0  2083     1     1     1     0  2083
 10204 10205  9992  9993     0     0     0     0  2084     1     1     1     0  2084
 10203 10204  9993  9994     0     0     0     0  2085     1     1     1     0  2085
 10202 10203  9994  9995     0     0     0     0  2086     1     1     1     0  2086
 10201 10202  9995  9996     0     0     0     0  2087     1     1     1     0  2087
 10200 10201  9996  9997     0     0     0     0  2088     1     1     1     0  2088
 10199 10200  9997  9998     0     0     0     0  2089     1     1     1     0  2089
 10198 10199  9998  9999     0     0     0     0  2090     1     1     1     0  2090
 10197 10198  9999 10000     0     0     0     0  2091     1     1     1     0  2091
 10196 10197 10000 10001     0     0     0     0  2092     1     1     1     0  2092
 10195 10196 10001 10002     0     0     0     0  2093     1     1     1     0  2093
 10194 10195 10002 10003     0     0     0     0  2094     1     1     1     0  2094
 10193 10194 10003 10004     0     0     0     0  2095     1     1     1     0  2095
 10192 10193 10004 10005     0     0     0     0  2096     1     1     1     0  2096
 10191 10192 10005 10006     0     0     0     0  2097     1     1     1     0  2097
 10190 10191 10006 10007     0     0     0     0  2098     1     1     1     0  2098
 10189 10190 10007 10008     0     0     0     0  2099     1     1     1     0  2099
 10188 10189 10008 10009     0     0     0     0  2100     1     1     1     0  2100
 10187 10188 10009 10010     0     0     0     0  2101     1     1     1     0  2101
 10186 10187 10010 10011     0     0     0     0  2102     1     1     1     0  2102
 10185 10186 10011 10012     0     0     0     0  2103     1     1     1     0  2103
 10184 10185 10012 10013     0     0     0     0  2104     1     1     1     0  2104
 10183 10184 10013 10014     0     0     0     0  2105     1     1     1     0  2105
 10182 10183 10014 10015     0     0     0     0  2106     1     1     1     0  2106
 10181 10182 10015 10016     0     0     0     0  2107     1     1     1     0  2107
 10180 10181 10016 10017     0     0     0     0  2108     1     1     1     0  2108
 10179 10180 10017 10018     0     0     0     0  2109     1     1     1     0  2109
 10178 10179 10018 10019     0     0     0     0  2110     1     1     1     0  2110
 10177 10178 10019 10020     0     0     0     0  2111     1     1     1     0  2111
 10176 10177 10020 10021     0     0     0     0  2112     1     1     1     0  2112
 10175 10176 10021 10022     0     0     0     0  2113     1     1     1     0  2113
 10174 10175 10022 10023     0     0     0     0  2114     1     1     1     0  2114
 10173 10174 10023 10024     0     0     0     0  2115     1     1     1     0  2115
 10172 10173 10024 10025     0     0     0     0  2116     1     1     1     0  2116
 10171 10172 10025 10026     0     0     0     0  2117     1     1     1     0  2117
 10170 10171 10026 10027     0     0     0     0  2118     1     1     1     0  2118
 10169 10170 10027 10028     0     0     0     0  2119     1     1     1     0  2119
 10168 10169 10028 10029     0     0     0     0  2120     1     1     1     0  2120
 10167 10168 10029 10030     0     0     0     0  2121     1     1     1     0  2121
 10166 10167 10030 10031     0     0     0     0  2122     1     1     1     0  2122
 10165 10166 10031 10032     0     0     0     0  2123     1     1     1     0  2123
 10164 10165 10032 10033     0     0     0     0  2124     1     1     1     0  2124
 10163 10164 10033 10034     0     0     0     0  2125     1     1     1     0  2125
 10162 10163 10034 10035     0     0     0     0  2126     1     1     1     0  2126
 10161 10162 10035 10036     0     0     0     0  2127     1     1     1     0  2127
 10160 10161 10036 10037     0     0     0     0  2128     1     1     1     0  2128
 10159 10160 10037 10038     0     0     0     0  2129     1     1     1     0  2129
 10158 10159 10038 10039     0     0     0     0  2130     1     1     1     0  2130
 10157 10158 10039 10040     0     0     0     0  2131     1     1     1     0  2131
 10156 10157 10040 10041     0     0     0     0  2132     1     1     1     0  2132
 10155 10156 10041 10042     0     0     0     0  2133     1     1     1     0  2133
 10154 10155 10042 10043     0     0     0     0  2134     1     1     1     0  2134
 10153 10154 10043 10044     0     0     0     0  2135     1     1     1     0  2135
 10152 10153 10044 10045     0     0     0     0  2136     1     1     1     0  2136
 10151 10152 10045 10046     0     0     0     0  2137     1     1     1     0  2137
 10150 10151 10046 10047     0     0     0     0  2138     1     1     1     0  2138
 10149 10150 10047 10048     0     0     0     0  2139     1     1     1     0  2139
 10148 10149 10048 10049     0     0     0     0  2140     1     1     1     0  2140
 10147 10148 10049 10050     0     0     0     0  2141     1     1     1     0  2141
 10146  9944  9943 10145     0     0     0     0  2142     1     1     1     0  2142
 10143 10144  9942  9941     0     0     0     0  2143     1     1     1     0  2143
 10142 10143  9941  9940     0     0     0     0  2144     1     1     1     0  2144
 10141 10142  9940  9939     0     0     0     0  2145     1     1     1     0  2145
 10140 10141  9939  9938     0     0     0     0  2146     1     1     1     0  2146
 10139 10140  9938  1048     0     0     0     0  2147     1     1     1     0  2147
 10138 10139  1048   960     0     0     0     0  2148     1     1     1     0  2148
 10137 10138   960   959     0     0     0     0  2149     1     1     1     0  2149
 10136 10137   959   958     0     0     0     0  2150     1     1     1     0  2150
 10135 10136   958   957     0     0     0     0  2151     1     1     1     0  2151
 10134 10135   957   956     0     0     0     0  2152     1     1     1     0  2152
 10133 10134   956   955     0     0     0     0  2153     1     1     1     0  2153
 10132 10133   955   954     0     0     0     0  2154     1     1     1     0  2154
 10131 10132   954   953     0     0     0     0  2155     1     1     1     0  2155
 10130 10131   953   952     0     0     0     0  2156     1     1     1     0  2156
 10129 10130   952   951     0     0     0     0  2157     1     1     1     0  2157
 10128 10129   951   950     0     0     0     0  2158     1     1     1     0  2158
 10127 10128   950   949     0     0     0     0  2159     1     1     1     0  2159
 10126 10127   949   948     0     0     0     0  2160     1     1     1     0  2160
 10125 10126   948   947     0     0     0     0  2161     1     1     1     0  2161
 10124 10125   947   946     0     0     0     0  2162     1     1     1     0  2162
 10123 10124   946   945     0     0     0     0  2163     1     1     1     0  2163
 10122 10123   945   944     0     0     0     0  2164     1     1     1     0  2164
 10121 10122   944   943     0     0     0     0  2165     1     1     1     0  2165
 10120 10121   943   942     0     0     0     0  2166     1     1     1     0  2166
 10119 10120   942   941     0     0     0     0  2167     1     1     1     0  2167
 10118 10119   941   940     0     0     0     0  2168     1     1     1     0  2168
 10117 10118   940   939     0     0     0     0  2169     1     1     1     0  2169
 10116 10117   939   938     0     0     0     0  2170     1     1     1     0  2170
 10115 10116   938   937     0     0     0     0  2171     1     1     1     0  2171
 10114 10115   937   936     0     0     0     0  2172     1     1     1     0  2172
 10113 10114   936   935     0     0     0     0  2173     1     1     1     0  2173
 10112 10113   935   934     0     0     0     0  2174     1     1     1     0  2174
 10111 10112   934   933     0     0     0     0  2175     1     1     1     0  2175
 10110 10111   933   932     0     0     0     0  2176     1     1     1     0  2176
 10109 10110   932   931     0     0     0     0  2177     1     1     1     0  2177
 10108 10109   931   930     0     0     0     0  2178     1     1     1     0  2178
 10107 10108   930   929     0     0     0     0  2179     1     1     1     0  2179
 10106 10107   929   928     0     0     0     0  2180     1     1     1     0  2180
 10105 10106   928   927     0     0     0     0  2181     1     1     1     0  2181
 10104 10105   927   926     0     0     0     0  2182     1     1     1     0  2182
  9950  9951 10104 10103     0     0     0     0  2183     1     1     1     0  2183
 10103 10104   926   925     0     0     0     0  2184     1     1     1     0  2184
  9950 10103 10102  9949     0     0     0     0  2185     1     1     1     0  2185
 10103   925  9948 10102     0     0     0     0  2186     1     1     1     0  2186
 10102  9948  9947  9949     0     0     0     0  2187     1     1     1     0  2187
 10100 10101  9908  9909     0     0     0     0  2188     1     1     1     0  2188
 10099 10100  9909  9910     0     0     0     0  2189     1     1     1     0  2189
 10098 10099  9910  9911     0     0     0     0  2190     1     1     1     0  2190
 10097 10098  9911  9912     0     0     0     0  2191     1     1     1     0  2191
 10096 10097  9912  9913     0     0     0     0  2192     1     1     1     0  2192
 10095 10096  9913  9914     0     0     0     0  2193     1     1     1     0  2193
 10094 10095  9914  9915     0     0     0     0  2194     1     1     1     0  2194
 10093 10094  9915  9916     0     0     0     0  2195     1     1     1     0  2195
 10092 10093  9916  9917     0     0     0     0  2196     1     1     1     0  2196
 10091 10092  9917  9918     0     0     0     0  2197     1     1     1     0  2197
 10090 10091  9918  9919     0     0     0     0  2198     1     1     1     0  2198
 10089 10090  9919  9920     0     0     0     0  2199     1     1     1     0  2199
 10088 10089  9920  9921     0     0     0     0  2200     1     1     1     0  2200
 10087 10088  9921  9922     0     0     0     0  2201     1     1     1     0  2201
 10086 10087  9922  9923     0     0     0     0  2202     1     1     1     0  2202
 10085 10086  9923  9924     0     0     0     0  2203     1     1     1     0  2203
 10084 10085  9924  9925     0     0     0     0  2204     1     1     1     0  2204
 10083 10084  9925  9926     0     0     0     0  2205     1     1     1     0  2205
 10082 10083  9926  9927     0     0     0     0  2206     1     1     1     0  2206
 10081 10082  9927  9928     0     0     0     0  2207     1     1     1     0  2207
 10080 10081  9928  9929     0     0     0     0  2208     1     1     1     0  2208
 10079 10080  9929  9930     0     0     0     0  2209     1     1     1     0  2209
 10078 10079  9930  9931     0     0     0     0  2210     1     1     1     0  2210
 10077 10078  9931  9932     0     0     0     0  2211     1     1     1     0  2211
 10076 10077  9932  9933     0     0     0     0  2212     1     1     1     0  2212
 10074  9764  9763 10073     0     0     0     0  2213     1     1     1     0  2213
  9810 10072  9798  9740     0     0     0     0  2214     1     1     1     0  2214
  9806 10071  9810  9683     0     0     0     0  2215     1     1     1     0  2215
  1059  9809  1155  1153     0     0     0     0  2216     1     1     1     0  2216
  9797 10069  9803  1160     0     0     0     0  2217     1     1     1     0  2217
  9760 10068  9802  9494     0     0     0     0  2218     1     1     1     0  2218
  1392  1158  9801  9681     0     0     0     0  2219     1     1     1     0  2219
  9798 10067  1392  9738     0     0     0     0  2220     1     1     1     0  2220
  9761 10066  9797  9501     0     0     0     0  2221     1     1     1     0  2221
 10061 10060  9757  9758     0     0     0     0  2222     1     1     1     0  2222
 10060 10058  9755  9757     0     0     0     0  2223     1     1     1     0  2223
 10058 10059  9756  9755     0     0     0     0  2224     1     1     1     0  2224
 10056 10057  9754  9753     0     0     0     0  2225     1     1     1     0  2225
 10055 10056  9753  9752     0     0     0     0  2226     1     1     1     0  2226
 10054 10053  9749  9751     0     0     0     0  2227     1     1     1     0  2227
 10053  1391  9750  9749     0     0     0     0  2228     1     1     1     0  2228
 10051 10052  9745  9744     0     0     0     0  2229     1     1     1     0  2229
  9800 10050 10049  9625     0     0     0     0  2230     1     1     1     0  2230
 10049 10048  9624  9625     0     0     0     0  2231     1     1     1     0  2231
 10048 10047  9623  9624     0     0     0     0  2232     1     1     1     0  2232
 10047 10046  9622  9623     0     0     0     0  2233     1     1     1     0  2233
 10046 10045  9621  9622     0     0     0     0  2234     1     1     1     0  2234
 10045 10044  9620  9621     0     0     0     0  2235     1     1     1     0  2235
 10044 10043  9619  9620     0     0     0     0  2236     1     1     1     0  2236
 10043 10042  9618  9619     0     0     0     0  2237     1     1     1     0  2237
 10042 10041  9617  9618     0     0     0     0  2238     1     1     1     0  2238
 10041 10040  9616  9617     0     0     0     0  2239     1     1     1     0  2239
 10040 10039  9615  9616     0     0     0     0  2240     1     1     1     0  2240
 10039 10038  9614  9615     0     0     0     0  2241     1     1     1     0  2241
 10038 10037  9613  9614     0     0     0     0  2242     1     1     1     0  2242
 10037 10036  9612  9613     0     0     0     0  2243     1     1     1     0  2243
 10036 10035  9611  9612     0     0     0     0  2244     1     1     1     0  2244
 10035 10034  9610  9611     0     0     0     0  2245     1     1     1     0  2245
 10034 10033  9609  9610     0     0     0     0  2246     1     1     1     0  2246
 10033 10032  9608  9609     0     0     0     0  2247     1     1     1     0  2247
 10032 10031  9607  9608     0     0     0     0  2248     1     1     1     0  2248
 10031 10030  9606  9607     0     0     0     0  2249     1     1     1     0  2249
 10030 10029  9605  9606     0     0     0     0  2250     1     1     1     0  2250
 10029 10028  9604  9605     0     0     0     0  2251     1     1     1     0  2251
 10028 10027  9603  9604     0     0     0     0  2252     1     1     1     0  2252
 10027 10026  9602  9603     0     0     0     0  2253     1     1     1     0  2253
 10026 10025  9601  9602     0     0     0     0  2254     1     1     1     0  2254
 10025 10024  9600  9601     0     0     0     0  2255     1     1     1     0  2255
 10024 10023  9599  9600     0     0     0     0  2256     1     1     1     0  2256
 10023 10022  9598  9599     0     0     0     0  2257     1     1     1     0  2257
 10022 10021  9597  9598     0     0     0     0  2258     1     1     1     0  2258
 10021 10020  9596  9597     0     0     0     0  2259     1     1     1     0  2259
 10020 10019  9595  9596     0     0     0     0  2260     1     1     1     0  2260
 10019 10018  9594  9595     0     0     0     0  2261     1     1     1     0  2261
 10018 10017  9593  9594     0     0     0     0  2262     1     1     1     0  2262
 10017 10016  9592  9593     0     0     0     0  2263     1     1     1     0  2263
 10016 10015  9591  9592     0     0     0     0  2264     1     1     1     0  2264
 10015 10014  9590  9591     0     0     0     0  2265     1     1     1     0  2265
 10014 10013  9589  9590     0     0     0     0  2266     1     1     1     0  2266
 10013 10012  9588  9589     0     0     0     0  2267     1     1     1     0  2267
 10012 10011  9587  9588     0     0     0     0  2268     1     1     1     0  2268
 10011 10010  9586  9587     0     0     0     0  2269     1     1     1     0  2269
 10010 10009  9585  9586     0     0     0     0  2270     1     1     1     0  2270
 10009 10008  9584  9585     0     0     0     0  2271     1     1     1     0  2271
 10008 10007  9583  9584     0     0     0     0  2272     1     1     1     0  2272
 10007 10006  9582  9583     0     0     0     0  2273     1     1     1     0  2273
 10006 10005  9581  9582     0     0     0     0  2274     1     1     1     0  2274
 10005 10004  9580  9581     0     0     0     0  2275     1     1     1     0  2275
 10004 10003  9579  9580     0     0     0     0  2276     1     1     1     0  2276
 10003 10002  9578  9579     0     0     0     0  2277     1     1     1     0  2277
 10002 10001  9577  9578     0     0     0     0  2278     1     1     1     0  2278
 10001 10000  9576  9577     0     0     0     0  2279     1     1     1     0  2279
 10000  9999  9575  9576     0     0     0     0  2280     1     1     1     0  2280
  9999  9998  9574  9575     0     0     0     0  2281     1     1     1     0  2281
  9998  9997  9573  9574     0     0     0     0  2282     1     1     1     0  2282
  9997  9996  9572  9573     0     0     0     0  2283     1     1     1     0  2283
  9996  9995  9571  9572     0     0     0     0  2284     1     1     1     0  2284
  9995  9994  9570  9571     0     0     0     0  2285     1     1     1     0  2285
  9994  9993  9569  9570     0     0     0     0  2286     1     1     1     0  2286
  9993  9992  9568  9569     0     0     0     0  2287     1     1     1     0  2287
  9992  9991  9567  9568     0     0     0     0  2288     1     1     1     0  2288
  9991  9990  9566  9567     0     0     0     0  2289     1     1     1     0  2289
  9990  9989  9565  9566     0     0     0     0  2290     1     1     1     0  2290
  9989  9988  9564  9565     0     0     0     0  2291     1     1     1     0  2291
  9988  9987  9563  9564     0     0     0     0  2292     1     1     1     0  2292
  9987  9986  9562  9563     0     0     0     0  2293     1     1     1     0  2293
  9986  9985  9561  9562     0     0     0     0  2294     1     1     1     0  2294
  9985  9984  9560  9561     0     0     0     0  2295     1     1     1     0  2295
  9984  9983  9559  9560     0     0     0     0  2296     1     1     1     0  2296
  9983  9982  9558  9559     0     0     0     0  2297     1     1     1     0  2297
  9982  9981  9557  9558     0     0     0     0  2298     1     1     1     0  2298
  9981  9980  9556  9557     0     0     0     0  2299     1     1     1     0  2299
  9980  9979  9555  9556     0     0     0     0  2300     1     1     1     0  2300
  9979  9978  9554  9555     0     0     0     0  2301     1     1     1     0  2301
  9978  9977  9553  9554     0     0     0     0  2302     1     1     1     0  2302
  9977  9976  9552  9553     0     0     0     0  2303     1     1     1     0  2303
  9976  9975  9551  9552     0     0     0     0  2304     1     1     1     0  2304
  9975  9974  9550  9551     0     0     0     0  2305     1     1     1     0  2305
  9974  9973  9549  9550     0     0     0     0  2306     1     1     1     0  2306
  9973  9972  9548  9549     0     0     0     0  2307     1     1     1     0  2307
  9972  9971  9547  9548     0     0     0     0  2308     1     1     1     0  2308
  9971  9970  9546  9547     0     0     0     0  2309     1     1     1     0  2309
  9970  9969  9545  9546     0     0     0     0  2310     1     1     1     0  2310
  9969  9968  9544  9545     0     0     0     0  2311     1     1     1     0  2311
  9968  9967  9543  9544     0     0     0     0  2312     1     1     1     0  2312
  9967  9966  9542  9543     0     0     0     0  2313     1     1     1     0  2313
  9966  9965  9541  9542     0     0     0     0  2314     1     1     1     0  2314
  9965  9964  9540  9541     0     0     0     0  2315     1     1     1     0  2315
  9964  9963  9539  9540     0     0     0     0  2316     1     1     1     0  2316
  9963  9962  9538  9539     0     0     0     0  2317     1     1     1     0  2317
  9962  9961  9537  9538     0     0     0     0  2318     1     1     1     0  2318
  9961  9960  9536  9537     0     0     0     0  2319     1     1     1     0  2319
  9960  9959  9535  9536     0     0     0     0  2320     1     1     1     0  2320
  9959  9958  9534  9535     0     0     0     0  2321     1     1     1     0  2321
  9958  9957  9533  9534     0     0     0     0  2322     1     1     1     0  2322
  9957  9956  9532  9533     0     0     0     0  2323     1     1     1     0  2323
  9956  9955  9531  9532     0     0     0     0  2324     1     1     1     0  2324
  9955  9954  9530  9531     0     0     0     0  2325     1     1     1     0  2325
  9954  9953  9529  9530     0     0     0     0  2326     1     1     1     0  2326
  9953  9952  9528  9529     0     0     0     0  2327     1     1     1     0  2327
  9952  9951  9527  9528     0     0     0     0  2328     1     1     1     0  2328
  9951  9950  9526  9527     0     0     0     0  2329     1     1     1     0  2329
  9950  9949  9525  9526     0     0     0     0  2330     1     1     1     0  2330
  9949  9947  9524  9525     0     0     0     0  2331     1     1     1     0  2331
  9948   924  9946  9947     0     0     0     0  2332     1     1     1     0  2332
  9947  9946  9523  9524     0     0     0     0  2333     1     1     1     0  2333
  9946   924   923  9945     0     0     0     0  2334     1     1     1     0  2334
  9946  9945  9522  9523     0     0     0     0  2335     1     1     1     0  2335
  9944  9737  9736  9943     0     0     0     0  2336     1     1     1     0  2336
  9942  9943  9736  1057     0     0     0     0  2337     1     1     1     0  2337
  9941  9942  1057  9735     0     0     0     0  2338     1     1     1     0  2338
  9940  9941  9735  9734     0     0     0     0  2339     1     1     1     0  2339
  9939  9940  9734  9733     0     0     0     0  2340     1     1     1     0  2340
  9938  9939  9733  9732     0     0     0     0  2341     1     1     1     0  2341
  1048  9938  9732  9731     0     0     0     0  2342     1     1     1     0  2342
   960  1048  9731  9730     0     0     0     0  2343     1     1     1     0  2343
   959   960  9730  9729     0     0     0     0  2344     1     1     1     0  2344
   958   959  9729  9728     0     0     0     0  2345     1     1     1     0  2345
   957   958  9728  9727     0     0     0     0  2346     1     1     1     0  2346
   956   957  9727  9726     0     0     0     0  2347     1     1     1     0  2347
   955   956  9726  9725     0     0     0     0  2348     1     1     1     0  2348
   954   955  9725  9724     0     0     0     0  2349     1     1     1     0  2349
   953   954  9724  9723     0     0     0     0  2350     1     1     1     0  2350
   952   953  9723  9722     0     0     0     0  2351     1     1     1     0  2351
   951   952  9722  9721     0     0     0     0  2352     1     1     1     0  2352
   950   951  9721  9720     0     0     0     0  2353     1     1     1     0  2353
   949   950  9720  9719     0     0     0     0  2354     1     1     1     0  2354
   948   949  9719  9718     0     0     0     0  2355     1     1     1     0  2355
   947   948  9718  9717     0     0     0     0  2356     1     1     1     0  2356
   946   947  9717  9716     0     0     0     0  2357     1     1     1     0  2357
   945   946  9716  9715     0     0     0     0  2358     1     1     1     0  2358
   944   945  9715  9714     0     0     0     0  2359     1     1     1     0  2359
   943   944  9714  9713     0     0     0     0  2360     1     1     1     0  2360
   942   943  9713  9712     0     0     0     0  2361     1     1     1     0  2361
   941   942  9712  9711     0     0     0     0  2362     1     1     1     0  2362
   940   941  9711  9710     0     0     0     0  2363     1     1     1     0  2363
   939   940  9710  9709     0     0     0     0  2364     1     1     1     0  2364
   938   939  9709  9708     0     0     0     0  2365     1     1     1     0  2365
   937   938  9708  9707     0     0     0     0  2366     1     1     1     0  2366
   936   937  9707  9706     0     0     0     0  2367     1     1     1     0  2367
   935   936  9706  9705     0     0     0     0  2368     1     1     1     0  2368
   934   935  9705  9704     0     0     0     0  2369     1     1     1     0  2369
   933   934  9704  9703     0     0     0     0  2370     1     1     1     0  2370
   932   933  9703  9702     0     0     0     0  2371     1     1     1     0  2371
   931   932  9702  9701     0     0     0     0  2372     1     1     1     0  2372
   930   931  9701  9700     0     0     0     0  2373     1     1     1     0  2373
   929   930  9700  9699     0     0     0     0  2374     1     1     1     0  2374
   928   929  9699  9698     0     0     0     0  2375     1     1     1     0  2375
   927   928  9698  9697     0     0     0     0  2376     1     1     1     0  2376
   926   927  9697  9696     0     0     0     0  2377     1     1     1     0  2377
   925   926  9696  9695     0     0     0     0  2378     1     1     1     0  2378
  9948   925  9695  9694     0     0     0     0  2379     1     1     1     0  2379
   924  9948  9694  9693     0     0     0     0  2380     1     1     1     0  2380
   923   924  9693  9692     0     0     0     0  2381     1     1     1     0  2381
   922   923  9692  9691     0     0     0     0  2382     1     1     1     0  2382
  9935  9934  9517  9518     0     0     0     0  2383     1     1     1     0  2383
  9934  9688  9516  9517     0     0     0     0  2384     1     1     1     0  2384
  9516  9688  9687  9515     0     0     0     0  2385     1     1     1     0  2385
  9515  9687  9686  9514     0     0     0     0  2386     1     1     1     0  2386
  9514  9686  9685  9513     0     0     0     0  2387     1     1     1     0  2387
  9513  9685  9684  9512     0     0     0     0  2388     1     1     1     0  2388
  9814  9933  9642  9641     0     0     0     0  2389     1     1     1     0  2389
  9933  9932  9643  9642     0     0     0     0  2390     1     1     1     0  2390
  9932  9931  9644  9643     0     0     0     0  2391     1     1     1     0  2391
  9931  9930  9645  9644     0     0     0     0  2392     1     1     1     0  2392
  9930  9929  9646  9645     0     0     0     0  2393     1     1     1     0  2393
  9929  9928  9647  9646     0     0     0     0  2394     1     1     1     0  2394
  9928  9927  9648  9647     0     0     0     0  2395     1     1     1     0  2395
  9927  9926  9649  9648     0     0     0     0  2396     1     1     1     0  2396
  9926  9925  9650  9649     0     0     0     0  2397     1     1     1     0  2397
  9925  9924  9651  9650     0     0     0     0  2398     1     1     1     0  2398
  9924  9923  9652  9651     0     0     0     0  2399     1     1     1     0  2399
  9923  9922  9653  9652     0     0     0     0  2400     1     1     1     0  2400
  9922  9921  9654  9653     0     0     0     0  2401     1     1     1     0  2401
  9921  9920  9655  9654     0     0     0     0  2402     1     1     1     0  2402
  9920  9919  9656  9655     0     0     0     0  2403     1     1     1     0  2403
  9919  9918  9657  9656     0     0     0     0  2404     1     1     1     0  2404
  9918  9917  9658  9657     0     0     0     0  2405     1     1     1     0  2405
  9917  9916  9659  9658     0     0     0     0  2406     1     1     1     0  2406
  9916  9915  9660  9659     0     0     0     0  2407     1     1     1     0  2407
  9915  9914  9661  9660     0     0     0     0  2408     1     1     1     0  2408
  9914  9913  9662  9661     0     0     0     0  2409     1     1     1     0  2409
  9913  9912  9663  9662     0     0     0     0  2410     1     1     1     0  2410
  9912  9911  9664  9663     0     0     0     0  2411     1     1     1     0  2411
  9911  9910  9665  9664     0     0     0     0  2412     1     1     1     0  2412
  9910  9909  9666  9665     0     0     0     0  2413     1     1     1     0  2413
  9909  9908  9667  9666     0     0     0     0  2414     1     1     1     0  2414
  9907  9906  9679  9680     0     0     0     0  2415     1     1     1     0  2415
  9906  9905  9678  9679     0     0     0     0  2416     1     1     1     0  2416
  9905   920  9677  9678     0     0     0     0  2417     1     1     1     0  2417
   920  9904  9676  9677     0     0     0     0  2418     1     1     1     0  2418
  9904  9903  1049  9676     0     0     0     0  2419     1     1     1     0  2419
  9903  9902  1050  1049     0     0     0     0  2420     1     1     1     0  2420
  9902  9901  1047  1050     0     0     0     0  2421     1     1     1     0  2421
  9901  9900  1046  1047     0     0     0     0  2422     1     1     1     0  2422
  9900  9899  1045  1046     0     0     0     0  2423     1     1     1     0  2423
  9899  9898  1044  1045     0     0     0     0  2424     1     1     1     0  2424
  9898  9897  1043  1044     0     0     0     0  2425     1     1     1     0  2425
  9897  9896  1042  1043     0     0     0     0  2426     1     1     1     0  2426
  9896  9895  1041  1042     0     0     0     0  2427     1     1     1     0  2427
  9895  9894  1040  1041     0     0     0     0  2428     1     1     1     0  2428
  9894  9893  1039  1040     0     0     0     0  2429     1     1     1     0  2429
  9893  9892  1038  1039     0     0     0     0  2430     1     1     1     0  2430
  9892  9891  1037  1038     0     0     0     0  2431     1     1     1     0  2431
  9891  9890  1036  1037     0     0     0     0  2432     1     1     1     0  2432
  9890  9889  1035  1036     0     0     0     0  2433     1     1     1     0  2433
  9889  9888  1034  1035     0     0     0     0  2434     1     1     1     0  2434
  9888  9887  1033  1034     0     0     0     0  2435     1     1     1     0  2435
  9887  9886  1032  1033     0     0     0     0  2436     1     1     1     0  2436
  9886  9885  1031  1032     0     0     0     0  2437     1     1     1     0  2437
  9885  9884  1030  1031     0     0     0     0  2438     1     1     1     0  2438
  9884  9883  1029  1030     0     0     0     0  2439     1     1     1     0  2439
  9883  9882  1028  1029     0     0     0     0  2440     1     1     1     0  2440
  9882  9881  1027  1028     0     0     0     0  2441     1     1     1     0  2441
  9881  9880  1026  1027     0     0     0     0  2442     1     1     1     0  2442
  9880  9879  1025  1026     0     0     0     0  2443     1     1     1     0  2443
  9879  9878  1024  1025     0     0     0     0  2444     1     1     1     0  2444
  9878  9877  1023  1024     0     0     0     0  2445     1     1     1     0  2445
  9877  9876  1022  1023     0     0     0     0  2446     1     1     1     0  2446
  9876  9875  1021  1022     0     0     0     0  2447     1     1     1     0  2447
  9875  9874  1020  1021     0     0     0     0  2448     1     1     1     0  2448
  9874  9873  1019  1020     0     0     0     0  2449     1     1     1     0  2449
  9873  9872  1018  1019     0     0     0     0  2450     1     1     1     0  2450
  9872  9871  1017  1018     0     0     0     0  2451     1     1     1     0  2451
  9871  9870  1016  1017     0     0     0     0  2452     1     1     1     0  2452
  9870  9869  1015  1016     0     0     0     0  2453     1     1     1     0  2453
  9869  9868  1014  1015     0     0     0     0  2454     1     1     1     0  2454
  9868  9867  1013  1014     0     0     0     0  2455     1     1     1     0  2455
  9867  9866  1012  1013     0     0     0     0  2456     1     1     1     0  2456
  9866  9865  1011  1012     0     0     0     0  2457     1     1     1     0  2457
  9865  9864  1010  1011     0     0     0     0  2458     1     1     1     0  2458
  9864  9863  1009  1010     0     0     0     0  2459     1     1     1     0  2459
  9863  9862  1008  1009     0     0     0     0  2460     1     1     1     0  2460
  9862  9861  1007  1008     0     0     0     0  2461     1     1     1     0  2461
  9861  9860  1006  1007     0     0     0     0  2462     1     1     1     0  2462
  9860  9859  1005  1006     0     0     0     0  2463     1     1     1     0  2463
  9859  9858  1004  1005     0     0     0     0  2464     1     1     1     0  2464
  9858  9857  1003  1004     0     0     0     0  2465     1     1     1     0  2465
  9857  9856  1002  1003     0     0     0     0  2466     1     1     1     0  2466
  9856  9855  1001  1002     0     0     0     0  2467     1     1     1     0  2467
  9855  9854  1000  1001     0     0     0     0  2468     1     1     1     0  2468
  9854  9853   999  1000     0     0     0     0  2469     1     1     1     0  2469
  9853  9852   998   999     0     0     0     0  2470     1     1     1     0  2470
  9852  9851   997   998     0     0     0     0  2471     1     1     1     0  2471
  9851  9850   996   997     0     0     0     0  2472     1     1     1     0  2472
  9850  9849   995   996     0     0     0     0  2473     1     1     1     0  2473
  9849  9848   994   995     0     0     0     0  2474     1     1     1     0  2474
  9848  9847   993   994     0     0     0     0  2475     1     1     1     0  2475
  9847  9846   992   993     0     0     0     0  2476     1     1     1     0  2476
  9846  9845   991   992     0     0     0     0  2477     1     1     1     0  2477
  9845  9844   990   991     0     0     0     0  2478     1     1     1     0  2478
  9844  9843   989   990     0     0     0     0  2479     1     1     1     0  2479
  9843  9842   988   989     0     0     0     0  2480     1     1     1     0  2480
  9842  9841   987   988     0     0     0     0  2481     1     1     1     0  2481
  9841  9840   986   987     0     0     0     0  2482     1     1     1     0  2482
  9840  9839   985   986     0     0     0     0  2483     1     1     1     0  2483
  9839  9838   984   985     0     0     0     0  2484     1     1     1     0  2484
  9838  9837   983   984     0     0     0     0  2485     1     1     1     0  2485
  9837  9836   982   983     0     0     0     0  2486     1     1     1     0  2486
  9836  9835   981   982     0     0     0     0  2487     1     1     1     0  2487
  9835  9834   980   981     0     0     0     0  2488     1     1     1     0  2488
  9834  9833   979   980     0     0     0     0  2489     1     1     1     0  2489
  9833  9832   978   979     0     0     0     0  2490     1     1     1     0  2490
  9832  9831   977   978     0     0     0     0  2491     1     1     1     0  2491
  9831  9830   976   977     0     0     0     0  2492     1     1     1     0  2492
  9830  9829   975   976     0     0     0     0  2493     1     1     1     0  2493
  9829  9828   974   975     0     0     0     0  2494     1     1     1     0  2494
  9828  9827   973   974     0     0     0     0  2495     1     1     1     0  2495
  9827  9826   972   973     0     0     0     0  2496     1     1     1     0  2496
  9826  9825   971   972     0     0     0     0  2497     1     1     1     0  2497
  9825  9824   970   971     0     0     0     0  2498     1     1     1     0  2498
  9824  9823   969   970     0     0     0     0  2499     1     1     1     0  2499
  9823  9822   968   969     0     0     0     0  2500     1     1     1     0  2500
  9822  9821   967   968     0     0     0     0  2501     1     1     1     0  2501
  9821  9820   966   967     0     0     0     0  2502     1     1     1     0  2502
  9820  9819   965   966     0     0     0     0  2503     1     1     1     0  2503
  9819  9818   964   965     0     0     0     0  2504     1     1     1     0  2504
  9818  9817   963   964     0     0     0     0  2505     1     1     1     0  2505
  9817  9816   962   963     0     0     0     0  2506     1     1     1     0  2506
  9816  9815   961   962     0     0     0     0  2507     1     1     1     0  2507
  9815  9813  9675   961     0     0     0     0  2508     1     1     1     0  2508
  9675  9813  9812  1051     0     0     0     0  2509     1     1     1     0  2509
  9812  9811  9674  1051     0     0     0     0  2510     1     1     1     0  2510
  9811  9793  1052  9674     0     0     0     0  2511     1     1     1     0  2511
  9810  9740  9178  9683     0     0     0     0  2512     1     1     1     0  2512
  9756  9806  9683  9489     0     0     0     0  2513     1     1     1     0  2513
  9754  9804  8348  9487     0     0     0     0  2514     1     1     1     0  2514
  1160  9803  9752  9485     0     0     0     0  2515     1     1     1     0  2515
  9494  9802  9751  9484     0     0     0     0  2516     1     1     1     0  2516
  9681  9801  9744  9477     0     0     0     0  2517     1     1     1     0  2517
  9800  9625  9300  9743     0     0     0     0  2518     1     1     1     0  2518
  9742  9799  9680  9476     0     0     0     0  2519     1     1     1     0  2519
  9740  9798  9738  9741     0     0     0     0  2520     1     1     1     0  2520
  9738  1392  9681  9177     0     0     0     0  2521     1     1     1     0  2521
  9501  9797  1160  9175     0     0     0     0  2522     1     1     1     0  2522
  9795  9796  9498  9497     0     0     0     0  2523     1     1     1     0  2523
  9794  9795  9497  9496     0     0     0     0  2524     1     1     1     0  2524
  9682  9794  9496  9165     0     0     0     0  2525     1     1     1     0  2525
  9793  9638  9673  1052     0     0     0     0  2526     1     1     1     0  2526
  9673  9638  9637  9672     0     0     0     0  2527     1     1     1     0  2527
  9672  9637  9636  9671     0     0     0     0  2528     1     1     1     0  2528
  9790  9791  9502  9503     0     0     0     0  2529     1     1     1     0  2529
  9789  9790  9503  9504     0     0     0     0  2530     1     1     1     0  2530
  9788  9789  9504  1150     0     0     0     0  2531     1     1     1     0  2531
  9787  9788  1150  1149     0     0     0     0  2532     1     1     1     0  2532
  9786  9787  1149  1148     0     0     0     0  2533     1     1     1     0  2533
  9785  9786  1148  1147     0     0     0     0  2534     1     1     1     0  2534
  9784  9785  1147  1146     0     0     0     0  2535     1     1     1     0  2535
  9783  9784  1146  1145     0     0     0     0  2536     1     1     1     0  2536
  9782  9783  1145  1144     0     0     0     0  2537     1     1     1     0  2537
  9781  9782  1144  1143     0     0     0     0  2538     1     1     1     0  2538
  9780  9781  1143  1142     0     0     0     0  2539     1     1     1     0  2539
  9779  9780  1142  1141     0     0     0     0  2540     1     1     1     0  2540
  9778  9779  1141  1140     0     0     0     0  2541     1     1     1     0  2541
  9777  9778  1140  1139     0     0     0     0  2542     1     1     1     0  2542
  9776  9777  1139  1138     0     0     0     0  2543     1     1     1     0  2543
  9775  9776  1138  1137     0     0     0     0  2544     1     1     1     0  2544
  9774  9775  1137  1136     0     0     0     0  2545     1     1     1     0  2545
  9773  9774  1136  1135     0     0     0     0  2546     1     1     1     0  2546
  9772  9773  1135  1134     0     0     0     0  2547     1     1     1     0  2547
  9771  9772  1134  1133     0     0     0     0  2548     1     1     1     0  2548
  9770  9771  1133  1132     0     0     0     0  2549     1     1     1     0  2549
  9769  9770  1132  1131     0     0     0     0  2550     1     1     1     0  2550
  9768  9769  1131  1130     0     0     0     0  2551     1     1     1     0  2551
  9767  9768  1130  1129     0     0     0     0  2552     1     1     1     0  2552
  9766  9767  1129  9505     0     0     0     0  2553     1     1     1     0  2553
  9765  9766  9505  9506     0     0     0     0  2554     1     1     1     0  2554
  9764  9765  9506  9507     0     0     0     0  2555     1     1     1     0  2555
  9763  9764  9507  9508     0     0     0     0  2556     1     1     1     0  2556
  9762  9763  9508  9509     0     0     0     0  2557     1     1     1     0  2557
  9669  9762  9509  1128     0     0     0     0  2558     1     1     1     0  2558
  9511  9512  1068  1067     0     0     0     0  2559     1     1     1     0  2559
  9510  9511  1067  9184     0     0     0     0  2560     1     1     1     0  2560
  9495  9761  9501  9161     0     0     0     0  2561     1     1     1     0  2561
  9493  9760  9494  1734     0     0     0     0  2562     1     1     1     0  2562
  9759  9499  9174  9737     0     0     0     0  2563     1     1     1     0  2563
  1159  9492  9480  9748     0     0     0     0  2564     1     1     1     0  2564
  9500  8979  8352  8757     0     0     0     0  2565     1     1     1     0  2565
  9758  9757  9490  9491     0     0     0     0  2566     1     1     1     0  2566
  9757  9755  9488  9490     0     0     0     0  2567     1     1     1     0  2567
  9755  9756  9489  9488     0     0     0     0  2568     1     1     1     0  2568
  9753  9754  9487  9486     0     0     0     0  2569     1     1     1     0  2569
  9752  9753  9486  9485     0     0     0     0  2570     1     1     1     0  2570
  9751  9749  9482  9484     0     0     0     0  2571     1     1     1     0  2571
  9749  9750  9483  9482     0     0     0     0  2572     1     1     1     0  2572
  9747  9748  9480  9479     0     0     0     0  2573     1     1     1     0  2573
  9746  9747  9479  9481     0     0     0     0  2574     1     1     1     0  2574
  9744  9745  9478  9477     0     0     0     0  2575     1     1     1     0  2575
  8896  9743  9300  8895     0     0     0     0  2576     1     1     1     0  2576
  9176  9739  9123  9123     0     0     0     0  2577     1     1     1     0  2577
  9123  9739  9741  9124     0     0     0     0  2578     1     1     1     0  2578
  9741  9738  9177  9124     0     0     0     0  2579     1     1     1     0  2579
  9736  9737  9174  9173     0     0     0     0  2580     1     1     1     0  2580
  9736  9173  1154  1057     0     0     0     0  2581     1     1     1     0  2581
  9735  1057  1154  9172     0     0     0     0  2582     1     1     1     0  2582
  9734  9735  9172  9171     0     0     0     0  2583     1     1     1     0  2583
  9733  9734  9171  9170     0     0     0     0  2584     1     1     1     0  2584
  9732  9733  9170  9169     0     0     0     0  2585     1     1     1     0  2585
  9731  9732  9169  1118     0     0     0     0  2586     1     1     1     0  2586
  9730  9731  1118  1117     0     0     0     0  2587     1     1     1     0  2587
  9729  9730  1117  1116     0     0     0     0  2588     1     1     1     0  2588
  9728  9729  1116  1115     0     0     0     0  2589     1     1     1     0  2589
  9727  9728  1115  1114     0     0     0     0  2590     1     1     1     0  2590
  9726  9727  1114  1113     0     0     0     0  2591     1     1     1     0  2591
  9725  9726  1113  1112     0     0     0     0  2592     1     1     1     0  2592
  9724  9725  1112  1111     0     0     0     0  2593     1     1     1     0  2593
  9723  9724  1111  1110     0     0     0     0  2594     1     1     1     0  2594
  9722  9723  1110  1109     0     0     0     0  2595     1     1     1     0  2595
  9721  9722  1109  1108     0     0     0     0  2596     1     1     1     0  2596
  9720  9721  1108  1107     0     0     0     0  2597     1     1     1     0  2597
  9719  9720  1107  1106     0     0     0     0  2598     1     1     1     0  2598
  9718  9719  1106  1105     0     0     0     0  2599     1     1     1     0  2599
  9717  9718  1105  1104     0     0     0     0  2600     1     1     1     0  2600
  9716  9717  1104  1103     0     0     0     0  2601     1     1     1     0  2601
  9715  9716  1103  1102     0     0     0     0  2602     1     1     1     0  2602
  9714  9715  1102  1101     0     0     0     0  2603     1     1     1     0  2603
  9713  9714  1101  1100     0     0     0     0  2604     1     1     1     0  2604
  9712  9713  1100  1099     0     0     0     0  2605     1     1     1     0  2605
  9711  9712  1099  1098     0     0     0     0  2606     1     1     1     0  2606
  9710  9711  1098  1097     0     0     0     0  2607     1     1     1     0  2607
  9709  9710  1097  1096     0     0     0     0  2608     1     1     1     0  2608
  9708  9709  1096  1095     0     0     0     0  2609     1     1     1     0  2609
  9707  9708  1095  1094     0     0     0     0  2610     1     1     1     0  2610
  9706  9707  1094  1093     0     0     0     0  2611     1     1     1     0  2611
  9705  9706  1093  1092     0     0     0     0  2612     1     1     1     0  2612
  9704  9705  1092  1091     0     0     0     0  2613     1     1     1     0  2613
  9703  9704  1091  1090     0     0     0     0  2614     1     1     1     0  2614
  9702  9703  1090  1089     0     0     0     0  2615     1     1     1     0  2615
  9701  9702  1089  1088     0     0     0     0  2616     1     1     1     0  2616
  9700  9701  1088  1087     0     0     0     0  2617     1     1     1     0  2617
  9699  9700  1087  1086     0     0     0     0  2618     1     1     1     0  2618
  9698  9699  1086  1085     0     0     0     0  2619     1     1     1     0  2619
  9697  9698  1085  1084     0     0     0     0  2620     1     1     1     0  2620
  9696  9697  1084  1083     0     0     0     0  2621     1     1     1     0  2621
  9695  9696  1083  1082     0     0     0     0  2622     1     1     1     0  2622
  9694  9695  1082  1081     0     0     0     0  2623     1     1     1     0  2623
  9693  9694  1081  1080     0     0     0     0  2624     1     1     1     0  2624
  9692  9693  1080  1079     0     0     0     0  2625     1     1     1     0  2625
  9691  9692  1079  1078     0     0     0     0  2626     1     1     1     0  2626
  9690  9691  1078  1077     0     0     0     0  2627     1     1     1     0  2627
  9689  9690  1077  1076     0     0     0     0  2628     1     1     1     0  2628
  9935  9689  1076  1075     0     0     0     0  2629     1     1     1     0  2629
  9934  9935  1075  1074     0     0     0     0  2630     1     1     1     0  2630
  9688  9934  1074  1073     0     0     0     0  2631     1     1     1     0  2631
  9687  9688  1073  1072     0     0     0     0  2632     1     1     1     0  2632
  9686  9687  1072  1071     0     0     0     0  2633     1     1     1     0  2633
  9685  9686  1071  1070     0     0     0     0  2634     1     1     1     0  2634
  9684  9685  1070  1069     0     0     0     0  2635     1     1     1     0  2635
  9512  9684  1069  1068     0     0     0     0  2636     1     1     1     0  2636
  9683  9178  9126  9489     0     0     0     0  2637     1     1     1     0  2637
  8348  6400  8724  9487     0     0     0     0  2638     1     1     1     0  2638
  1160  9485  9121  9175     0     0     0     0  2639     1     1     1     0  2639
  9682  9165  8902  9483     0     0     0     0  2640     1     1     1     0  2640
  9681  9477  8763  9177     0     0     0     0  2641     1     1     1     0  2641
  9680  9679  9475  9476     0     0     0     0  2642     1     1     1     0  2642
  9679  9678  9474  9475     0     0     0     0  2643     1     1     1     0  2643
  9678  9677  9473  9474     0     0     0     0  2644     1     1     1     0  2644
  9677  9676  9472  9473     0     0     0     0  2645     1     1     1     0  2645
  9676  1049  9471  9472     0     0     0     0  2646     1     1     1     0  2646
  1049  1050  9470  9471     0     0     0     0  2647     1     1     1     0  2647
  1050  1047  9469  9470     0     0     0     0  2648     1     1     1     0  2648
  1047  1046  9468  9469     0     0     0     0  2649     1     1     1     0  2649
  1046  1045  9467  9468     0     0     0     0  2650     1     1     1     0  2650
  1045  1044  9466  9467     0     0     0     0  2651     1     1     1     0  2651
  1044  1043  9465  9466     0     0     0     0  2652     1     1     1     0  2652
  1043  1042  9464  9465     0     0     0     0  2653     1     1     1     0  2653
  1042  1041  9463  9464     0     0     0     0  2654     1     1     1     0  2654
  1041  1040  9462  9463     0     0     0     0  2655     1     1     1     0  2655
  1040  1039  9461  9462     0     0     0     0  2656     1     1     1     0  2656
  1039  1038  9460  9461     0     0     0     0  2657     1     1     1     0  2657
  1038  1037  9459  9460     0     0     0     0  2658     1     1     1     0  2658
  1037  1036  9458  9459     0     0     0     0  2659     1     1     1     0  2659
  1036  1035  9457  9458     0     0     0     0  2660     1     1     1     0  2660
  1035  1034  9456  9457     0     0     0     0  2661     1     1     1     0  2661
  1034  1033  9455  9456     0     0     0     0  2662     1     1     1     0  2662
  1033  1032  9454  9455     0     0     0     0  2663     1     1     1     0  2663
  1032  1031  9453  9454     0     0     0     0  2664     1     1     1     0  2664
  1031  1030  9452  9453     0     0     0     0  2665     1     1     1     0  2665
  1030  1029  9451  9452     0     0     0     0  2666     1     1     1     0  2666
  1029  1028  9450  9451     0     0     0     0  2667     1     1     1     0  2667
  1028  1027  9449  9450     0     0     0     0  2668     1     1     1     0  2668
  1027  1026  9448  9449     0     0     0     0  2669     1     1     1     0  2669
  1026  1025  9447  9448     0     0     0     0  2670     1     1     1     0  2670
  1025  1024  9446  9447     0     0     0     0  2671     1     1     1     0  2671
  1024  1023  9445  9446     0     0     0     0  2672     1     1     1     0  2672
  1023  1022  9444  9445     0     0     0     0  2673     1     1     1     0  2673
  1022  1021  9443  9444     0     0     0     0  2674     1     1     1     0  2674
  1021  1020  9442  9443     0     0     0     0  2675     1     1     1     0  2675
  1020  1019  9441  9442     0     0     0     0  2676     1     1     1     0  2676
  1019  1018  9440  9441     0     0     0     0  2677     1     1     1     0  2677
  1018  1017  9439  9440     0     0     0     0  2678     1     1     1     0  2678
  1017  1016  9438  9439     0     0     0     0  2679     1     1     1     0  2679
  1016  1015  9437  9438     0     0     0     0  2680     1     1     1     0  2680
  1015  1014  9436  9437     0     0     0     0  2681     1     1     1     0  2681
  1014  1013  9435  9436     0     0     0     0  2682     1     1     1     0  2682
  1013  1012  9434  9435     0     0     0     0  2683     1     1     1     0  2683
  1012  1011  9433  9434     0     0     0     0  2684     1     1     1     0  2684
  1011  1010  9432  9433     0     0     0     0  2685     1     1     1     0  2685
  1010  1009  9431  9432     0     0     0     0  2686     1     1     1     0  2686
  1009  1008  9430  9431     0     0     0     0  2687     1     1     1     0  2687
  1008  1007  9429  9430     0     0     0     0  2688     1     1     1     0  2688
  1007  1006  9428  9429     0     0     0     0  2689     1     1     1     0  2689
  1006  1005  9427  9428     0     0     0     0  2690     1     1     1     0  2690
  1005  1004  9426  9427     0     0     0     0  2691     1     1     1     0  2691
  1004  1003  9425  9426     0     0     0     0  2692     1     1     1     0  2692
  1003  1002  9424  9425     0     0     0     0  2693     1     1     1     0  2693
  1002  1001  9423  9424     0     0     0     0  2694     1     1     1     0  2694
  1001  1000  9422  9423     0     0     0     0  2695     1     1     1     0  2695
  1000   999  9421  9422     0     0     0     0  2696     1     1     1     0  2696
   999   998  9420  9421     0     0     0     0  2697     1     1     1     0  2697
   998   997  9419  9420     0     0     0     0  2698     1     1     1     0  2698
   997   996  9418  9419     0     0     0     0  2699     1     1     1     0  2699
   996   995  9417  9418     0     0     0     0  2700     1     1     1     0  2700
   995   994  9416  9417     0     0     0     0  2701     1     1     1     0  2701
   994   993  9415  9416     0     0     0     0  2702     1     1     1     0  2702
   993   992  9414  9415     0     0     0     0  2703     1     1     1     0  2703
   992   991  9413  9414     0     0     0     0  2704     1     1     1     0  2704
   991   990  9412  9413     0     0     0     0  2705     1     1     1     0  2705
   990   989  9411  9412     0     0     0     0  2706     1     1     1     0  2706
   989   988  9410  9411     0     0     0     0  2707     1     1     1     0  2707
   988   987  9409  9410     0     0     0     0  2708     1     1     1     0  2708
   987   986  9408  9409     0     0     0     0  2709     1     1     1     0  2709
   986   985  9407  9408     0     0     0     0  2710     1     1     1     0  2710
   985   984  9406  9407     0     0     0     0  2711     1     1     1     0  2711
   984   983  9405  9406     0     0     0     0  2712     1     1     1     0  2712
   983   982  9404  9405     0     0     0     0  2713     1     1     1     0  2713
   982   981  9403  9404     0     0     0     0  2714     1     1     1     0  2714
   981   980  9402  9403     0     0     0     0  2715     1     1     1     0  2715
   980   979  9401  9402     0     0     0     0  2716     1     1     1     0  2716
   979   978  9400  9401     0     0     0     0  2717     1     1     1     0  2717
   978   977  9399  9400     0     0     0     0  2718     1     1     1     0  2718
   977   976  9398  9399     0     0     0     0  2719     1     1     1     0  2719
   976   975  9397  9398     0     0     0     0  2720     1     1     1     0  2720
   975   974  9396  9397     0     0     0     0  2721     1     1     1     0  2721
   974   973  9395  9396     0     0     0     0  2722     1     1     1     0  2722
   973   972  9394  9395     0     0     0     0  2723     1     1     1     0  2723
   972   971  9393  9394     0     0     0     0  2724     1     1     1     0  2724
   971   970  9392  9393     0     0     0     0  2725     1     1     1     0  2725
   970   969  9391  9392     0     0     0     0  2726     1     1     1     0  2726
   969   968  9390  9391     0     0     0     0  2727     1     1     1     0  2727
   968   967  9389  9390     0     0     0     0  2728     1     1     1     0  2728
   967   966  9388  9389     0     0     0     0  2729     1     1     1     0  2729
   966   965  9387  9388     0     0     0     0  2730     1     1     1     0  2730
   965   964  9386  9387     0     0     0     0  2731     1     1     1     0  2731
   964   963  9385  9386     0     0     0     0  2732     1     1     1     0  2732
   963   962  9384  9385     0     0     0     0  2733     1     1     1     0  2733
   962   961  9383  9384     0     0     0     0  2734     1     1     1     0  2734
   961  9675  9382  9383     0     0     0     0  2735     1     1     1     0  2735
  9675  1051  9381  9382     0     0     0     0  2736     1     1     1     0  2736
  1051  9674  9380  9381     0     0     0     0  2737     1     1     1     0  2737
  9674  1052  9379  9380     0     0     0     0  2738     1     1     1     0  2738
  1052  9673  9378  9379     0     0     0     0  2739     1     1     1     0  2739
  9673  9672  9377  9378     0     0     0     0  2740     1     1     1     0  2740
  9672  9671  9376  9377     0     0     0     0  2741     1     1     1     0  2741
  9671  1053  9375  9376     0     0     0     0  2742     1     1     1     0  2742
  1053  9635  9634  9670     0     0     0     0  2743     1     1     1     0  2743
  1053  9670  9374  9375     0     0     0     0  2744     1     1     1     0  2744
  9374  9670  9634  9633     0     0     0     0  2745     1     1     1     0  2745
  9374  9633  9632  9373     0     0     0     0  2746     1     1     1     0  2746
  9373  9632  9631  9372     0     0     0     0  2747     1     1     1     0  2747
  9372  9631  9630  9371     0     0     0     0  2748     1     1     1     0  2748
  9371  9630  9629  9370     0     0     0     0  2749     1     1     1     0  2749
  9370  9629  9628  9369     0     0     0     0  2750     1     1     1     0  2750
  9369  9628  9627  9368     0     0     0     0  2751     1     1     1     0  2751
  9627  9626  9367  9368     0     0     0     0  2752     1     1     1     0  2752
  9669  1128  9354  9668     0     0     0     0  2753     1     1     1     0  2753
  9667  9668  9354  1127     0     0     0     0  2754     1     1     1     0  2754
  9666  9667  1127  9353     0     0     0     0  2755     1     1     1     0  2755
  9665  9666  9353  9352     0     0     0     0  2756     1     1     1     0  2756
  9664  9665  9352  9351     0     0     0     0  2757     1     1     1     0  2757
  9663  9664  9351  9350     0     0     0     0  2758     1     1     1     0  2758
  9662  9663  9350  9349     0     0     0     0  2759     1     1     1     0  2759
  9661  9662  9349  9348     0     0     0     0  2760     1     1     1     0  2760
  9660  9661  9348  9347     0     0     0     0  2761     1     1     1     0  2761
  9659  9660  9347  9346     0     0     0     0  2762     1     1     1     0  2762
  9658  9659  9346  9345     0     0     0     0  2763     1     1     1     0  2763
  9657  9658  9345  9344     0     0     0     0  2764     1     1     1     0  2764
  9656  9657  9344  9343     0     0     0     0  2765     1     1     1     0  2765
  9655  9656  9343  9342     0     0     0     0  2766     1     1     1     0  2766
  9654  9655  9342  9341     0     0     0     0  2767     1     1     1     0  2767
  9653  9654  9341  9340     0     0     0     0  2768     1     1     1     0  2768
  9652  9653  9340  9339     0     0     0     0  2769     1     1     1     0  2769
  9651  9652  9339  9338     0     0     0     0  2770     1     1     1     0  2770
  9650  9651  9338  9337     0     0     0     0  2771     1     1     1     0  2771
  9649  9650  9337  9336     0     0     0     0  2772     1     1     1     0  2772
  9648  9649  9336  9335     0     0     0     0  2773     1     1     1     0  2773
  9647  9648  9335  9334     0     0     0     0  2774     1     1     1     0  2774
  9646  9647  9334  9333     0     0     0     0  2775     1     1     1     0  2775
  9645  9646  9333  9332     0     0     0     0  2776     1     1     1     0  2776
  9644  9645  9332  9331     0     0     0     0  2777     1     1     1     0  2777
  9643  9644  9331  9330     0     0     0     0  2778     1     1     1     0  2778
  9642  9643  9330  9329     0     0     0     0  2779     1     1     1     0  2779
  9641  9642  9329  9328     0     0     0     0  2780     1     1     1     0  2780
  9640  9641  9328  9327     0     0     0     0  2781     1     1     1     0  2781
  9639  9640  9327  9326     0     0     0     0  2782     1     1     1     0  2782
  9793  9811  9324  9323     0     0     0     0  2783     1     1     1     0  2783
  9638  9793  9323  9322     0     0     0     0  2784     1     1     1     0  2784
  9637  9638  9322  9321     0     0     0     0  2785     1     1     1     0  2785
  9636  9637  9321  9320     0     0     0     0  2786     1     1     1     0  2786
  9635  9636  9320  9319     0     0     0     0  2787     1     1     1     0  2787
  9634  9635  9319  9318     0     0     0     0  2788     1     1     1     0  2788
  9633  9634  9318  9317     0     0     0     0  2789     1     1     1     0  2789
  9632  9633  9317  9316     0     0     0     0  2790     1     1     1     0  2790
  9631  9632  9316  9315     0     0     0     0  2791     1     1     1     0  2791
  9630  9631  9315  9314     0     0     0     0  2792     1     1     1     0  2792
  9629  9630  9314  9313     0     0     0     0  2793     1     1     1     0  2793
  9628  9629  9313  1124     0     0     0     0  2794     1     1     1     0  2794
  9627  9628  1124  9312     0     0     0     0  2795     1     1     1     0  2795
  9626  9627  9312  9311     0     0     0     0  2796     1     1     1     0  2796
  9367  9626  9311  9310     0     0     0     0  2797     1     1     1     0  2797
  9366  9367  9310  9309     0     0     0     0  2798     1     1     1     0  2798
  9366  9309  9308  9365     0     0     0     0  2799     1     1     1     0  2799
  9365  9308  9307  9364     0     0     0     0  2800     1     1     1     0  2800
  9364  9307  1123  9363     0     0     0     0  2801     1     1     1     0  2801
  9363  1123  9361  9362     0     0     0     0  2802     1     1     1     0  2802
  1123  1122  9360  9361     0     0     0     0  2803     1     1     1     0  2803
  1122  1121  9359  9360     0     0     0     0  2804     1     1     1     0  2804
  1121  1120  9358  9359     0     0     0     0  2805     1     1     1     0  2805
  1120  1119  9357  9358     0     0     0     0  2806     1     1     1     0  2806
  1119  9306  9356  9357     0     0     0     0  2807     1     1     1     0  2807
  9625  9624  9299  9300     0     0     0     0  2808     1     1     1     0  2808
  9624  9623  9298  9299     0     0     0     0  2809     1     1     1     0  2809
  9623  9622  9297  9298     0     0     0     0  2810     1     1     1     0  2810
  9622  9621  9296  9297     0     0     0     0  2811     1     1     1     0  2811
  9621  9620  9295  9296     0     0     0     0  2812     1     1     1     0  2812
  9620  9619  9294  9295     0     0     0     0  2813     1     1     1     0  2813
  9619  9618  9293  9294     0     0     0     0  2814     1     1     1     0  2814
  9618  9617  9292  9293     0     0     0     0  2815     1     1     1     0  2815
  9617  9616  9291  9292     0     0     0     0  2816     1     1     1     0  2816
  9616  9615  9290  9291     0     0     0     0  2817     1     1     1     0  2817
  9615  9614  9289  9290     0     0     0     0  2818     1     1     1     0  2818
  9614  9613  9288  9289     0     0     0     0  2819     1     1     1     0  2819
  9613  9612  9287  9288     0     0     0     0  2820     1     1     1     0  2820
  9612  9611  9286  9287     0     0     0     0  2821     1     1     1     0  2821
  9611  9610  9285  9286     0     0     0     0  2822     1     1     1     0  2822
  9610  9609  9284  9285     0     0     0     0  2823     1     1     1     0  2823
  9609  9608  9283  9284     0     0     0     0  2824     1     1     1     0  2824
  9608  9607  9282  9283     0     0     0     0  2825     1     1     1     0  2825
  9607  9606  9281  9282     0     0     0     0  2826     1     1     1     0  2826
  9606  9605  9280  9281     0     0     0     0  2827     1     1     1     0  2827
  9605  9604  9279  9280     0     0     0     0  2828     1     1     1     0  2828
  9604  9603  9278  9279     0     0     0     0  2829     1     1     1     0  2829
  9603  9602  9277  9278     0     0     0     0  2830     1     1     1     0  2830
  9602  9601  9276  9277     0     0     0     0  2831     1     1     1     0  2831
  9601  9600  9275  9276     0     0     0     0  2832     1     1     1     0  2832
  9600  9599  9274  9275     0     0     0     0  2833     1     1     1     0  2833
  9599  9598  9273  9274     0     0     0     0  2834     1     1     1     0  2834
  9598  9597  9272  9273     0     0     0     0  2835     1     1     1     0  2835
  9597  9596  9271  9272     0     0     0     0  2836     1     1     1     0  2836
  9596  9595  9270  9271     0     0     0     0  2837     1     1     1     0  2837
  9595  9594  9269  9270     0     0     0     0  2838     1     1     1     0  2838
  9594  9593  9268  9269     0     0     0     0  2839     1     1     1     0  2839
  9593  9592  9267  9268     0     0     0     0  2840     1     1     1     0  2840
  9592  9591  9266  9267     0     0     0     0  2841     1     1     1     0  2841
  9591  9590  9265  9266     0     0     0     0  2842     1     1     1     0  2842
  9590  9589  9264  9265     0     0     0     0  2843     1     1     1     0  2843
  9589  9588  9263  9264     0     0     0     0  2844     1     1     1     0  2844
  9588  9587  9262  9263     0     0     0     0  2845     1     1     1     0  2845
  9587  9586  9261  9262     0     0     0     0  2846     1     1     1     0  2846
  9586  9585  9260  9261     0     0     0     0  2847     1     1     1     0  2847
  9585  9584  9259  9260     0     0     0     0  2848     1     1     1     0  2848
  9584  9583  9258  9259     0     0     0     0  2849     1     1     1     0  2849
  9583  9582  9257  9258     0     0     0     0  2850     1     1     1     0  2850
  9582  9581  9256  9257     0     0     0     0  2851     1     1     1     0  2851
  9581  9580  9255  9256     0     0     0     0  2852     1     1     1     0  2852
  9580  9579  9254  9255     0     0     0     0  2853     1     1     1     0  2853
  9579  9578  9253  9254     0     0     0     0  2854     1     1     1     0  2854
  9578  9577  9252  9253     0     0     0     0  2855     1     1     1     0  2855
  9577  9576  9251  9252     0     0     0     0  2856     1     1     1     0  2856
  9576  9575  9250  9251     0     0     0     0  2857     1     1     1     0  2857
  9575  9574  9249  9250     0     0     0     0  2858     1     1     1     0  2858
  9574  9573  9248  9249     0     0     0     0  2859     1     1     1     0  2859
  9573  9572  9247  9248     0     0     0     0  2860     1     1     1     0  2860
  9572  9571  9246  9247     0     0     0     0  2861     1     1     1     0  2861
  9571  9570  9245  9246     0     0     0     0  2862     1     1     1     0  2862
  9570  9569  9244  9245     0     0     0     0  2863     1     1     1     0  2863
  9569  9568  9243  9244     0     0     0     0  2864     1     1     1     0  2864
  9568  9567  9242  9243     0     0     0     0  2865     1     1     1     0  2865
  9567  9566  9241  9242     0     0     0     0  2866     1     1     1     0  2866
  9566  9565  9240  9241     0     0     0     0  2867     1     1     1     0  2867
  9565  9564  9239  9240     0     0     0     0  2868     1     1     1     0  2868
  9564  9563  9238  9239     0     0     0     0  2869     1     1     1     0  2869
  9563  9562  9237  9238     0     0     0     0  2870     1     1     1     0  2870
  9562  9561  9236  9237     0     0     0     0  2871     1     1     1     0  2871
  9561  9560  9235  9236     0     0     0     0  2872     1     1     1     0  2872
  9560  9559  9234  9235     0     0     0     0  2873     1     1     1     0  2873
  9559  9558  9233  9234     0     0     0     0  2874     1     1     1     0  2874
  9558  9557  9232  9233     0     0     0     0  2875     1     1     1     0  2875
  9557  9556  9231  9232     0     0     0     0  2876     1     1     1     0  2876
  9556  9555  9230  9231     0     0     0     0  2877     1     1     1     0  2877
  9555  9554  9229  9230     0     0     0     0  2878     1     1     1     0  2878
  9554  9553  9228  9229     0     0     0     0  2879     1     1     1     0  2879
  9553  9552  9227  9228     0     0     0     0  2880     1     1     1     0  2880
  9552  9551  9226  9227     0     0     0     0  2881     1     1     1     0  2881
  9551  9550  9225  9226     0     0     0     0  2882     1     1     1     0  2882
  9550  9549  9224  9225     0     0     0     0  2883     1     1     1     0  2883
  9549  9548  9223  9224     0     0     0     0  2884     1     1     1     0  2884
  9548  9547  9222  9223     0     0     0     0  2885     1     1     1     0  2885
  9547  9546  9221  9222     0     0     0     0  2886     1     1     1     0  2886
  9546  9545  9220  9221     0     0     0     0  2887     1     1     1     0  2887
  9545  9544  9219  9220     0     0     0     0  2888     1     1     1     0  2888
  9544  9543  9218  9219     0     0     0     0  2889     1     1     1     0  2889
  9543  9542  9217  9218     0     0     0     0  2890     1     1     1     0  2890
  9542  9541  9216  9217     0     0     0     0  2891     1     1     1     0  2891
  9541  9540  9215  9216     0     0     0     0  2892     1     1     1     0  2892
  9540  9539  9214  9215     0     0     0     0  2893     1     1     1     0  2893
  9539  9538  9213  9214     0     0     0     0  2894     1     1     1     0  2894
  9538  9537  9212  9213     0     0     0     0  2895     1     1     1     0  2895
  9537  9536  9211  9212     0     0     0     0  2896     1     1     1     0  2896
  9536  9535  9210  9211     0     0     0     0  2897     1     1     1     0  2897
  9535  9534  9209  9210     0     0     0     0  2898     1     1     1     0  2898
  9534  9533  9208  9209     0     0     0     0  2899     1     1     1     0  2899
  9533  9532  9207  9208     0     0     0     0  2900     1     1     1     0  2900
  9532  9531  9206  9207     0     0     0     0  2901     1     1     1     0  2901
  9531  9530  9205  9206     0     0     0     0  2902     1     1     1     0  2902
  9530  9529  9204  9205     0     0     0     0  2903     1     1     1     0  2903
  9529  9528  9203  9204     0     0     0     0  2904     1     1     1     0  2904
  9528  9527  9202  9203     0     0     0     0  2905     1     1     1     0  2905
  9527  9526  9201  9202     0     0     0     0  2906     1     1     1     0  2906
  9526  9525  9200  9201     0     0     0     0  2907     1     1     1     0  2907
  9525  9524  9199  9200     0     0     0     0  2908     1     1     1     0  2908
  9524  9523  9198  9199     0     0     0     0  2909     1     1     1     0  2909
  9523  9522  9197  9198     0     0     0     0  2910     1     1     1     0  2910
  9522  9521  9196  9197     0     0     0     0  2911     1     1     1     0  2911
  9521  9520  9195  9196     0     0     0     0  2912     1     1     1     0  2912
  9520  9519  9194  9195     0     0     0     0  2913     1     1     1     0  2913
  9519  9518  9193  9194     0     0     0     0  2914     1     1     1     0  2914
  9518  9517  9192  9193     0     0     0     0  2915     1     1     1     0  2915
  9517  9516  9191  9192     0     0     0     0  2916     1     1     1     0  2916
  9516  9515  9190  9191     0     0     0     0  2917     1     1     1     0  2917
  9515  9514  9189  9190     0     0     0     0  2918     1     1     1     0  2918
  9514  9513  9188  9189     0     0     0     0  2919     1     1     1     0  2919
  9513  9512  9187  9188     0     0     0     0  2920     1     1     1     0  2920
  9512  9511  9186  9187     0     0     0     0  2921     1     1     1     0  2921
  9511  9510  9185  9186     0     0     0     0  2922     1     1     1     0  2922
  9510  9184  9183  9185     0     0     0     0  2923     1     1     1     0  2923
  1128  9509  9130  8721     0     0     0     0  2924     1     1     1     0  2924
  9509  9508  9131  9130     0     0     0     0  2925     1     1     1     0  2925
  9508  9507  9132  9131     0     0     0     0  2926     1     1     1     0  2926
  9507  9506  9133  9132     0     0     0     0  2927     1     1     1     0  2927
  9506  9505  9134  9133     0     0     0     0  2928     1     1     1     0  2928
  9505  1129  9135  9134     0     0     0     0  2929     1     1     1     0  2929
  1129  1130  9136  9135     0     0     0     0  2930     1     1     1     0  2930
  1130  1131  9137  9136     0     0     0     0  2931     1     1     1     0  2931
  1131  1132  9138  9137     0     0     0     0  2932     1     1     1     0  2932
  1132  1133  9139  9138     0     0     0     0  2933     1     1     1     0  2933
  1133  1134  9140  9139     0     0     0     0  2934     1     1     1     0  2934
  1134  1135  9141  9140     0     0     0     0  2935     1     1     1     0  2935
  1135  1136  9142  9141     0     0     0     0  2936     1     1     1     0  2936
  1136  1137  9143  9142     0     0     0     0  2937     1     1     1     0  2937
  1137  1138  9144  9143     0     0     0     0  2938     1     1     1     0  2938
  1138  1139  9145  9144     0     0     0     0  2939     1     1     1     0  2939
  1139  1140  9146  9145     0     0     0     0  2940     1     1     1     0  2940
  1140  1141  9147  9146     0     0     0     0  2941     1     1     1     0  2941
  1141  1142  9148  9147     0     0     0     0  2942     1     1     1     0  2942
  1142  1143  9149  9148     0     0     0     0  2943     1     1     1     0  2943
  1143  1144  9150  9149     0     0     0     0  2944     1     1     1     0  2944
  1144  1145  9151  9150     0     0     0     0  2945     1     1     1     0  2945
  1145  1146  9152  9151     0     0     0     0  2946     1     1     1     0  2946
  1146  1147  9153  9152     0     0     0     0  2947     1     1     1     0  2947
  1147  1148  9154  9153     0     0     0     0  2948     1     1     1     0  2948
  1148  1149  9155  9154     0     0     0     0  2949     1     1     1     0  2949
  1149  1150  9156  9155     0     0     0     0  2950     1     1     1     0  2950
  1150  9504  9157  9156     0     0     0     0  2951     1     1     1     0  2951
  9504  9503  9158  9157     0     0     0     0  2952     1     1     1     0  2952
  9503  9502  9159  9158     0     0     0     0  2953     1     1     1     0  2953
  9161  9501  9175  8758     0     0     0     0  2954     1     1     1     0  2954
  9500  8757  9160  9499     0     0     0     0  2955     1     1     1     0  2955
  9174  9499  9160  8904     0     0     0     0  2956     1     1     1     0  2956
  9497  9498  9164  9163     0     0     0     0  2957     1     1     1     0  2957
  9496  9497  9163  9162     0     0     0     0  2958     1     1     1     0  2958
  9165  9496  9162  1735     0     0     0     0  2959     1     1     1     0  2959
  9129  9495  9161  8725     0     0     0     0  2960     1     1     1     0  2960
  1734  9494  9484  8903     0     0     0     0  2961     1     1     1     0  2961
  9480  9492  8898  1395     0     0     0     0  2962     1     1     1     0  2962
  9491  9490  9127  9128     0     0     0     0  2963     1     1     1     0  2963
  9490  9488  9125  9127     0     0     0     0  2964     1     1     1     0  2964
  9488  9489  9126  9125     0     0     0     0  2965     1     1     1     0  2965
  9487  8724  9122  9486     0     0     0     0  2966     1     1     1     0  2966
  9485  9486  9122  9121     0     0     0     0  2967     1     1     1     0  2967
  9484  9482  6399  8903     0     0     0     0  2968     1     1     1     0  2968
  9482  9483  8902  6399     0     0     0     0  2969     1     1     1     0  2969
  9481  9479  8760  1491     0     0     0     0  2970     1     1     1     0  2970
  9479  9480  1395  8760     0     0     0     0  2971     1     1     1     0  2971
  9477  9478  8762  8763     0     0     0     0  2972     1     1     1     0  2972
  9476  9475  8980  8979     0     0     0     0  2973     1     1     1     0  2973
  9475  9474  8981  8980     0     0     0     0  2974     1     1     1     0  2974
  9474  9473  8982  8981     0     0     0     0  2975     1     1     1     0  2975
  9473  9472  8983  8982     0     0     0     0  2976     1     1     1     0  2976
  9472  9471  8984  8983     0     0     0     0  2977     1     1     1     0  2977
  9471  9470  8985  8984     0     0     0     0  2978     1     1     1     0  2978
  9470  9469  8986  8985     0     0     0     0  2979     1     1     1     0  2979
  9469  9468  8987  8986     0     0     0     0  2980     1     1     1     0  2980
  9468  9467  8988  8987     0     0     0     0  2981     1     1     1     0  2981
  9467  9466  8989  8988     0     0     0     0  2982     1     1     1     0  2982
  9466  9465  8990  8989     0     0     0     0  2983     1     1     1     0  2983
  9465  9464  8991  8990     0     0     0     0  2984     1     1     1     0  2984
  9464  9463  8992  8991     0     0     0     0  2985     1     1     1     0  2985
  9463  9462  8993  8992     0     0     0     0  2986     1     1     1     0  2986
  9462  9461  8994  8993     0     0     0     0  2987     1     1     1     0  2987
  9461  9460  8995  8994     0     0     0     0  2988     1     1     1     0  2988
  9460  9459  8996  8995     0     0     0     0  2989     1     1     1     0  2989
  9459  9458  8997  8996     0     0     0     0  2990     1     1     1     0  2990
  9458  9457  8998  8997     0     0     0     0  2991     1     1     1     0  2991
  9457  9456  8999  8998     0     0     0     0  2992     1     1     1     0  2992
  9456  9455  9000  8999     0     0     0     0  2993     1     1     1     0  2993
  9455  9454  9001  9000     0     0     0     0  2994     1     1     1     0  2994
  9454  9453  9002  9001     0     0     0     0  2995     1     1     1     0  2995
  9453  9452  9003  9002     0     0     0     0  2996     1     1     1     0  2996
  9452  9451  9004  9003     0     0     0     0  2997     1     1     1     0  2997
  9451  9450  9005  9004     0     0     0     0  2998     1     1     1     0  2998
  9450  9449  9006  9005     0     0     0     0  2999     1     1     1     0  2999
  9449  9448  9007  9006     0     0     0     0  3000     1     1     1     0  3000
  9448  9447  9008  9007     0     0     0     0  3001     1     1     1     0  3001
  9447  9446  9009  9008     0     0     0     0  3002     1     1     1     0  3002
  9446  9445  9010  9009     0     0     0     0  3003     1     1     1     0  3003
  9445  9444  9011  9010     0     0     0     0  3004     1     1     1     0  3004
  9444  9443  9012  9011     0     0     0     0  3005     1     1     1     0  3005
  9443  9442  9013  9012     0     0     0     0  3006     1     1     1     0  3006
  9442  9441  9014  9013     0     0     0     0  3007     1     1     1     0  3007
  9441  9440  9015  9014     0     0     0     0  3008     1     1     1     0  3008
  9440  9439  9016  9015     0     0     0     0  3009     1     1     1     0  3009
  9439  9438  9017  9016     0     0     0     0  3010     1     1     1     0  3010
  9438  9437  9018  9017     0     0     0     0  3011     1     1     1     0  3011
  9437  9436  9019  9018     0     0     0     0  3012     1     1     1     0  3012
  9436  9435  9020  9019     0     0     0     0  3013     1     1     1     0  3013
  9435  9434  9021  9020     0     0     0     0  3014     1     1     1     0  3014
  9434  9433  9022  9021     0     0     0     0  3015     1     1     1     0  3015
  9433  9432  9023  9022     0     0     0     0  3016     1     1     1     0  3016
  9432  9431  9024  9023     0     0     0     0  3017     1     1     1     0  3017
  9431  9430  9025  9024     0     0     0     0  3018     1     1     1     0  3018
  9430  9429  9026  9025     0     0     0     0  3019     1     1     1     0  3019
  9429  9428  9027  9026     0     0     0     0  3020     1     1     1     0  3020
  9428  9427  9028  9027     0     0     0     0  3021     1     1     1     0  3021
  9427  9426  9029  9028     0     0     0     0  3022     1     1     1     0  3022
  9426  9425  9030  9029     0     0     0     0  3023     1     1     1     0  3023
  9425  9424  9031  9030     0     0     0     0  3024     1     1     1     0  3024
  9424  9423  9032  9031     0     0     0     0  3025     1     1     1     0  3025
  9423  9422  9033  9032     0     0     0     0  3026     1     1     1     0  3026
  9422  9421  9034  9033     0     0     0     0  3027     1     1     1     0  3027
  9421  9420  9035  9034     0     0     0     0  3028     1     1     1     0  3028
  9420  9419  9036  9035     0     0     0     0  3029     1     1     1     0  3029
  9419  9418  9037  9036     0     0     0     0  3030     1     1     1     0  3030
  9418  9417  9038  9037     0     0     0     0  3031     1     1     1     0  3031
  9417  9416  9039  9038     0     0     0     0  3032     1     1     1     0  3032
  9416  9415  9040  9039     0     0     0     0  3033     1     1     1     0  3033
  9415  9414  9041  9040     0     0     0     0  3034     1     1     1     0  3034
  9414  9413  9042  9041     0     0     0     0  3035     1     1     1     0  3035
  9413  9412  9043  9042     0     0     0     0  3036     1     1     1     0  3036
  9412  9411  9044  9043     0     0     0     0  3037     1     1     1     0  3037
  9411  9410  9045  9044     0     0     0     0  3038     1     1     1     0  3038
  9410  9409  9046  9045     0     0     0     0  3039     1     1     1     0  3039
  9409  9408  9047  9046     0     0     0     0  3040     1     1     1     0  3040
  9408  9407  9048  9047     0     0     0     0  3041     1     1     1     0  3041
  9407  9406  9049  9048     0     0     0     0  3042     1     1     1     0  3042
  9406  9405  9050  9049     0     0     0     0  3043     1     1     1     0  3043
  9405  9404  9051  9050     0     0     0     0  3044     1     1     1     0  3044
  9404  9403  9052  9051     0     0     0     0  3045     1     1     1     0  3045
  9403  9402  9053  9052     0     0     0     0  3046     1     1     1     0  3046
  9402  9401  9054  9053     0     0     0     0  3047     1     1     1     0  3047
  9401  9400  9055  9054     0     0     0     0  3048     1     1     1     0  3048
  9400  9399  9056  9055     0     0     0     0  3049     1     1     1     0  3049
  9399  9398  9057  9056     0     0     0     0  3050     1     1     1     0  3050
  9398  9397  9058  9057     0     0     0     0  3051     1     1     1     0  3051
  9397  9396  9059  9058     0     0     0     0  3052     1     1     1     0  3052
  9396  9395  9060  9059     0     0     0     0  3053     1     1     1     0  3053
  9395  9394  9061  9060     0     0     0     0  3054     1     1     1     0  3054
  9394  9393  9062  9061     0     0     0     0  3055     1     1     1     0  3055
  9393  9392  9063  9062     0     0     0     0  3056     1     1     1     0  3056
  9392  9391  9064  9063     0     0     0     0  3057     1     1     1     0  3057
  9391  9390  9065  9064     0     0     0     0  3058     1     1     1     0  3058
  9390  9389  9066  9065     0     0     0     0  3059     1     1     1     0  3059
  9389  9388  9067  9066     0     0     0     0  3060     1     1     1     0  3060
  9388  9387  9068  9067     0     0     0     0  3061     1     1     1     0  3061
  9387  9386  9069  9068     0     0     0     0  3062     1     1     1     0  3062
  9386  9385  9070  9069     0     0     0     0  3063     1     1     1     0  3063
  9385  9384  9071  9070     0     0     0     0  3064     1     1     1     0  3064
  9384  9383  9072  9071     0     0     0     0  3065     1     1     1     0  3065
  9383  9382  9073  9072     0     0     0     0  3066     1     1     1     0  3066
  9382  9381  9074  9073     0     0     0     0  3067     1     1     1     0  3067
  9381  9380  9075  9074     0     0     0     0  3068     1     1     1     0  3068
  9380  9379  9076  9075     0     0     0     0  3069     1     1     1     0  3069
  9379  9378  9077  9076     0     0     0     0  3070     1     1     1     0  3070
  9378  9377  9078  9077     0     0     0     0  3071     1     1     1     0  3071
  9377  9376  9079  9078     0     0     0     0  3072     1     1     1     0  3072
  9376  9375  9080  9079     0     0     0     0  3073     1     1     1     0  3073
  9375  9374  9081  9080     0     0     0     0  3074     1     1     1     0  3074
  9374  9373  9082  9081     0     0     0     0  3075     1     1     1     0  3075
  9373  9372  9083  9082     0     0     0     0  3076     1     1     1     0  3076
  9372  9371  9084  9083     0     0     0     0  3077     1     1     1     0  3077
  9371  9370  9085  9084     0     0     0     0  3078     1     1     1     0  3078
  9370  9369  9086  9085     0     0     0     0  3079     1     1     1     0  3079
  9369  9368  9087  9086     0     0     0     0  3080     1     1     1     0  3080
  9368  9367  9088  9087     0     0     0     0  3081     1     1     1     0  3081
  9367  9366  9089  9088     0     0     0     0  3082     1     1     1     0  3082
  9366  9365  9090  9089     0     0     0     0  3083     1     1     1     0  3083
  9365  9364  9091  9090     0     0     0     0  3084     1     1     1     0  3084
  9364  9363  9092  9091     0     0     0     0  3085     1     1     1     0  3085
  9363  9362  9093  9092     0     0     0     0  3086     1     1     1     0  3086
  9362  9361  9094  9093     0     0     0     0  3087     1     1     1     0  3087
  9361  9360  9095  9094     0     0     0     0  3088     1     1     1     0  3088
  9360  9359  9096  9095     0     0     0     0  3089     1     1     1     0  3089
  9359  9358  9097  9096     0     0     0     0  3090     1     1     1     0  3090
  9358  9357  9098  9097     0     0     0     0  3091     1     1     1     0  3091
  9357  9356  9099  9098     0     0     0     0  3092     1     1     1     0  3092
  9356  9355  9100  9099     0     0     0     0  3093     1     1     1     0  3093
  9355  9305  9101  9100     0     0     0     0  3094     1     1     1     0  3094
  9101  9305  9304  9102     0     0     0     0  3095     1     1     1     0  3095
  8898  8583  8582  1395     0     0     0     0  3096     1     1     1     0  3096
  9102  9304  9303  9103     0     0     0     0  3097     1     1     1     0  3097
  9103  9303  1126  9104     0     0     0     0  3098     1     1     1     0  3098
  9104  1126  1125  9105     0     0     0     0  3099     1     1     1     0  3099
  9354  1128  8721  8720     0     0     0     0  3100     1     1     1     0  3100
  9354  8720  8719  1127     0     0     0     0  3101     1     1     1     0  3101
  9353  1127  8719  8718     0     0     0     0  3102     1     1     1     0  3102
  9352  9353  8718  8717     0     0     0     0  3103     1     1     1     0  3103
  9351  9352  8717  8716     0     0     0     0  3104     1     1     1     0  3104
  9350  9351  8716  8715     0     0     0     0  3105     1     1     1     0  3105
  9349  9350  8715  8714     0     0     0     0  3106     1     1     1     0  3106
  9348  9349  8714  8713     0     0     0     0  3107     1     1     1     0  3107
  9347  9348  8713  8712     0     0     0     0  3108     1     1     1     0  3108
  9346  9347  8712  8711     0     0     0     0  3109     1     1     1     0  3109
  9345  9346  8711  8710     0     0     0     0  3110     1     1     1     0  3110
  9344  9345  8710  8709     0     0     0     0  3111     1     1     1     0  3111
  9343  9344  8709  8708     0     0     0     0  3112     1     1     1     0  3112
  9342  9343  8708  8707     0     0     0     0  3113     1     1     1     0  3113
  9341  9342  8707  8706     0     0     0     0  3114     1     1     1     0  3114
  9340  9341  8706  8705     0     0     0     0  3115     1     1     1     0  3115
  9339  9340  8705  8704     0     0     0     0  3116     1     1     1     0  3116
  9338  9339  8704  8703     0     0     0     0  3117     1     1     1     0  3117
  9337  9338  8703  8702     0     0     0     0  3118     1     1     1     0  3118
  9336  9337  8702  8701     0     0     0     0  3119     1     1     1     0  3119
  9335  9336  8701  8700     0     0     0     0  3120     1     1     1     0  3120
  9334  9335  8700  8699     0     0     0     0  3121     1     1     1     0  3121
  9333  9334  8699  8698     0     0     0     0  3122     1     1     1     0  3122
  9332  9333  8698  8697     0     0     0     0  3123     1     1     1     0  3123
  9331  9332  8697  8696     0     0     0     0  3124     1     1     1     0  3124
  9330  9331  8696  8695     0     0     0     0  3125     1     1     1     0  3125
  9329  9330  8695  8694     0     0     0     0  3126     1     1     1     0  3126
  9328  9329  8694  8693     0     0     0     0  3127     1     1     1     0  3127
  9327  9328  8693  8692     0     0     0     0  3128     1     1     1     0  3128
  9326  9327  8692  8691     0     0     0     0  3129     1     1     1     0  3129
  9325  9326  8691  8690     0     0     0     0  3130     1     1     1     0  3130
  9324  9325  8690  8689     0     0     0     0  3131     1     1     1     0  3131
  9323  9324  8689  8688     0     0     0     0  3132     1     1     1     0  3132
  9322  9323  8688  8687     0     0     0     0  3133     1     1     1     0  3133
  9321  9322  8687  8686     0     0     0     0  3134     1     1     1     0  3134
  9320  9321  8686  8685     0     0     0     0  3135     1     1     1     0  3135
  9319  9320  8685  8684     0     0     0     0  3136     1     1     1     0  3136
  9318  9319  8684  8683     0     0     0     0  3137     1     1     1     0  3137
  9317  9318  8683  8682     0     0     0     0  3138     1     1     1     0  3138
  9316  9317  8682  8681     0     0     0     0  3139     1     1     1     0  3139
  9315  9316  8681  8680     0     0     0     0  3140     1     1     1     0  3140
  9314  9315  8680  8679     0     0     0     0  3141     1     1     1     0  3141
  9313  9314  8679  8678     0     0     0     0  3142     1     1     1     0  3142
  1124  9313  8678  8677     0     0     0     0  3143     1     1     1     0  3143
  9312  1124  8677  8676     0     0     0     0  3144     1     1     1     0  3144
  9311  9312  8676  8675     0     0     0     0  3145     1     1     1     0  3145
  9310  9311  8675  8674     0     0     0     0  3146     1     1     1     0  3146
  9309  9310  8674  8673     0     0     0     0  3147     1     1     1     0  3147
  9308  9309  8673  8672     0     0     0     0  3148     1     1     1     0  3148
  9307  9308  8672  8671     0     0     0     0  3149     1     1     1     0  3149
  1123  9307  8671  8670     0     0     0     0  3150     1     1     1     0  3150
  1122  1123  8670  8669     0     0     0     0  3151     1     1     1     0  3151
  1121  1122  8669  8668     0     0     0     0  3152     1     1     1     0  3152
  1120  1121  8668  8667     0     0     0     0  3153     1     1     1     0  3153
  1119  1120  8667  8666     0     0     0     0  3154     1     1     1     0  3154
  9306  1119  8666  8665     0     0     0     0  3155     1     1     1     0  3155
  9356  9306  8665  8664     0     0     0     0  3156     1     1     1     0  3156
  9355  9356  8664  8663     0     0     0     0  3157     1     1     1     0  3157
  9305  9355  8663  8662     0     0     0     0  3158     1     1     1     0  3158
  9304  9305  8662  8661     0     0     0     0  3159     1     1     1     0  3159
  9303  9304  8661  8660     0     0     0     0  3160     1     1     1     0  3160
  1126  9303  8660  8659     0     0     0     0  3161     1     1     1     0  3161
  1125  1126  8659  8658     0     0     0     0  3162     1     1     1     0  3162
  9302  1125  8658  8657     0     0     0     0  3163     1     1     1     0  3163
  9301  8654  9110  9109     0     0     0     0  3164     1     1     1     0  3164
  9110  8654  8653  9111     0     0     0     0  3165     1     1     1     0  3165
  9111  8653  8652  9112     0     0     0     0  3166     1     1     1     0  3166
  9112  8652  8651  9113     0     0     0     0  3167     1     1     1     0  3167
  9113  8651  8650  9114     0     0     0     0  3168     1     1     1     0  3168
  9114  8650  8649  9115     0     0     0     0  3169     1     1     1     0  3169
  9115  8649  8648  9116     0     0     0     0  3170     1     1     1     0  3170
  9116  8648  8647  9117     0     0     0     0  3171     1     1     1     0  3171
  9118  9117  8647  8646     0     0     0     0  3172     1     1     1     0  3172
  9120  9119  8645  8645     0     0     0     0  3173     1     1     1     0  3173
  9119  9118  8646  8645     0     0     0     0  3174     1     1     1     0  3174
  1734  8903  2182  2181     0     0     0     0  3175     1     1     1     0  3175
  9300  9299  8894  8895     0     0     0     0  3176     1     1     1     0  3176
  9299  9298  8893  8894     0     0     0     0  3177     1     1     1     0  3177
  9298  9297  8892  8893     0     0     0     0  3178     1     1     1     0  3178
  9297  9296  8891  8892     0     0     0     0  3179     1     1     1     0  3179
  9296  9295  8890  8891     0     0     0     0  3180     1     1     1     0  3180
  9295  9294  8889  8890     0     0     0     0  3181     1     1     1     0  3181
  9294  9293  8888  8889     0     0     0     0  3182     1     1     1     0  3182
  9293  9292  8887  8888     0     0     0     0  3183     1     1     1     0  3183
  9292  9291  8886  8887     0     0     0     0  3184     1     1     1     0  3184
  9291  9290  8885  8886     0     0     0     0  3185     1     1     1     0  3185
  9290  9289  8884  8885     0     0     0     0  3186     1     1     1     0  3186
  9289  9288  8883  8884     0     0     0     0  3187     1     1     1     0  3187
  9288  9287  8882  8883     0     0     0     0  3188     1     1     1     0  3188
  9287  9286  8881  8882     0     0     0     0  3189     1     1     1     0  3189
  9286  9285  8880  8881     0     0     0     0  3190     1     1     1     0  3190
  9285  9284  8879  8880     0     0     0     0  3191     1     1     1     0  3191
  9284  9283  8878  8879     0     0     0     0  3192     1     1     1     0  3192
  9283  9282  8877  8878     0     0     0     0  3193     1     1     1     0  3193
  9282  9281  8876  8877     0     0     0     0  3194     1     1     1     0  3194
  9281  9280  8875  8876     0     0     0     0  3195     1     1     1     0  3195
  9280  9279  8874  8875     0     0     0     0  3196     1     1     1     0  3196
  9279  9278  8873  8874     0     0     0     0  3197     1     1     1     0  3197
  9278  9277  8872  8873     0     0     0     0  3198     1     1     1     0  3198
  9277  9276  8871  8872     0     0     0     0  3199     1     1     1     0  3199
  9276  9275  8870  8871     0     0     0     0  3200     1     1     1     0  3200
  9275  9274  8869  8870     0     0     0     0  3201     1     1     1     0  3201
  9274  9273  8868  8869     0     0     0     0  3202     1     1     1     0  3202
  9273  9272  8867  8868     0     0     0     0  3203     1     1     1     0  3203
  9272  9271  8866  8867     0     0     0     0  3204     1     1     1     0  3204
  9271  9270  8865  8866     0     0     0     0  3205     1     1     1     0  3205
  9270  9269  8864  8865     0     0     0     0  3206     1     1     1     0  3206
  9269  9268  8863  8864     0     0     0     0  3207     1     1     1     0  3207
  9268  9267  8862  8863     0     0     0     0  3208     1     1     1     0  3208
  9267  9266  8861  8862     0     0     0     0  3209     1     1     1     0  3209
  9266  9265  8860  8861     0     0     0     0  3210     1     1     1     0  3210
  9265  9264  8859  8860     0     0     0     0  3211     1     1     1     0  3211
  9264  9263  8858  8859     0     0     0     0  3212     1     1     1     0  3212
  9263  9262  8857  8858     0     0     0     0  3213     1     1     1     0  3213
  9262  9261  8856  8857     0     0     0     0  3214     1     1     1     0  3214
  9261  9260  8855  8856     0     0     0     0  3215     1     1     1     0  3215
  9260  9259  8854  8855     0     0     0     0  3216     1     1     1     0  3216
  9259  9258  8853  8854     0     0     0     0  3217     1     1     1     0  3217
  9258  9257  8852  8853     0     0     0     0  3218     1     1     1     0  3218
  9257  9256  8851  8852     0     0     0     0  3219     1     1     1     0  3219
  9256  9255  8850  8851     0     0     0     0  3220     1     1     1     0  3220
  9255  9254  8849  8850     0     0     0     0  3221     1     1     1     0  3221
  9254  9253  8848  8849     0     0     0     0  3222     1     1     1     0  3222
  9253  9252  8847  8848     0     0     0     0  3223     1     1     1     0  3223
  9252  9251  8846  8847     0     0     0     0  3224     1     1     1     0  3224
  9251  9250  8845  8846     0     0     0     0  3225     1     1     1     0  3225
  9250  9249  8844  8845     0     0     0     0  3226     1     1     1     0  3226
  9249  9248  8843  8844     0     0     0     0  3227     1     1     1     0  3227
  9248  9247  8842  8843     0     0     0     0  3228     1     1     1     0  3228
  9247  9246  8841  8842     0     0     0     0  3229     1     1     1     0  3229
  9246  9245  8840  8841     0     0     0     0  3230     1     1     1     0  3230
  9245  9244  8839  8840     0     0     0     0  3231     1     1     1     0  3231
  9244  9243  8838  8839     0     0     0     0  3232     1     1     1     0  3232
  9243  9242  8837  8838     0     0     0     0  3233     1     1     1     0  3233
  9242  9241  8836  8837     0     0     0     0  3234     1     1     1     0  3234
  9241  9240  8835  8836     0     0     0     0  3235     1     1     1     0  3235
  9240  9239  8834  8835     0     0     0     0  3236     1     1     1     0  3236
  9239  9238  8833  8834     0     0     0     0  3237     1     1     1     0  3237
  9238  9237  8832  8833     0     0     0     0  3238     1     1     1     0  3238
  9237  9236  8831  8832     0     0     0     0  3239     1     1     1     0  3239
  9236  9235  8830  8831     0     0     0     0  3240     1     1     1     0  3240
  9235  9234  8829  8830     0     0     0     0  3241     1     1     1     0  3241
  9234  9233  8828  8829     0     0     0     0  3242     1     1     1     0  3242
  9233  9232  8827  8828     0     0     0     0  3243     1     1     1     0  3243
  9232  9231  8826  8827     0     0     0     0  3244     1     1     1     0  3244
  9231  9230  8825  8826     0     0     0     0  3245     1     1     1     0  3245
  9230  9229  8824  8825     0     0     0     0  3246     1     1     1     0  3246
  9229  9228  8823  8824     0     0     0     0  3247     1     1     1     0  3247
  9228  9227  8822  8823     0     0     0     0  3248     1     1     1     0  3248
  9227  9226  8821  8822     0     0     0     0  3249     1     1     1     0  3249
  9226  9225  8820  8821     0     0     0     0  3250     1     1     1     0  3250
  9225  9224  8819  8820     0     0     0     0  3251     1     1     1     0  3251
  9224  9223  8818  8819     0     0     0     0  3252     1     1     1     0  3252
  9223  9222  8817  8818     0     0     0     0  3253     1     1     1     0  3253
  9222  9221  8816  8817     0     0     0     0  3254     1     1     1     0  3254
  9221  9220  8815  8816     0     0     0     0  3255     1     1     1     0  3255
  9220  9219  8814  8815     0     0     0     0  3256     1     1     1     0  3256
  9219  9218  8813  8814     0     0     0     0  3257     1     1     1     0  3257
  9218  9217  8812  8813     0     0     0     0  3258     1     1     1     0  3258
  9217  9216  8811  8812     0     0     0     0  3259     1     1     1     0  3259
  9216  9215  8810  8811     0     0     0     0  3260     1     1     1     0  3260
  9215  9214  8809  8810     0     0     0     0  3261     1     1     1     0  3261
  9214  9213  8808  8809     0     0     0     0  3262     1     1     1     0  3262
  9213  9212  8807  8808     0     0     0     0  3263     1     1     1     0  3263
  9212  9211  8806  8807     0     0     0     0  3264     1     1     1     0  3264
  9211  9210  8805  8806     0     0     0     0  3265     1     1     1     0  3265
  9210  9209  8804  8805     0     0     0     0  3266     1     1     1     0  3266
  9209  9208  8803  8804     0     0     0     0  3267     1     1     1     0  3267
  9208  9207  8802  8803     0     0     0     0  3268     1     1     1     0  3268
  9207  9206  8801  8802     0     0     0     0  3269     1     1     1     0  3269
  9206  9205  8800  8801     0     0     0     0  3270     1     1     1     0  3270
  9205  9204  8799  8800     0     0     0     0  3271     1     1     1     0  3271
  9204  9203  8798  8799     0     0     0     0  3272     1     1     1     0  3272
  9203  9202  8797  8798     0     0     0     0  3273     1     1     1     0  3273
  9202  9201  8796  8797     0     0     0     0  3274     1     1     1     0  3274
  9201  9200  8795  8796     0     0     0     0  3275     1     1     1     0  3275
  9200  9199  8794  8795     0     0     0     0  3276     1     1     1     0  3276
  9199  9198  8793  8794     0     0     0     0  3277     1     1     1     0  3277
  9198  9197  8792  8793     0     0     0     0  3278     1     1     1     0  3278
  9197  9196  8791  8792     0     0     0     0  3279     1     1     1     0  3279
  9196  9195  8790  8791     0     0     0     0  3280     1     1     1     0  3280
  9195  9194  8789  8790     0     0     0     0  3281     1     1     1     0  3281
  9194  9193  8788  8789     0     0     0     0  3282     1     1     1     0  3282
  9193  9192  8787  8788     0     0     0     0  3283     1     1     1     0  3283
  9192  9191  8786  8787     0     0     0     0  3284     1     1     1     0  3284
  9191  9190  8785  8786     0     0     0     0  3285     1     1     1     0  3285
  9190  9189  8784  8785     0     0     0     0  3286     1     1     1     0  3286
  9189  9188  8783  8784     0     0     0     0  3287     1     1     1     0  3287
  9188  9187  8782  8783     0     0     0     0  3288     1     1     1     0  3288
  9187  9186  8781  8782     0     0     0     0  3289     1     1     1     0  3289
  9186  9185  8780  8781     0     0     0     0  3290     1     1     1     0  3290
  9185  9183  8779  8780     0     0     0     0  3291     1     1     1     0  3291
  9184  1066  9182  9183     0     0     0     0  3292     1     1     1     0  3292
  9183  9182  8778  8779     0     0     0     0  3293     1     1     1     0  3293
  9182  1066  1065  1061     0     0     0     0  3294     1     1     1     0  3294
  9182  1061  8777  8778     0     0     0     0  3295     1     1     1     0  3295
  1061  1065  1064  9181     0     0     0     0  3296     1     1     1     0  3296
  1061  9181  8776  8777     0     0     0     0  3297     1     1     1     0  3297
  9181  1064  1063  9180     0     0     0     0  3298     1     1     1     0  3298
  9181  9180  8775  8776     0     0     0     0  3299     1     1     1     0  3299
  9180  1063  1062  9179     0     0     0     0  3300     1     1     1     0  3300
  9180  9179  8774  8775     0     0     0     0  3301     1     1     1     0  3301
  8774  9179  1062  9168     0     0     0     0  3302     1     1     1     0  3302
  8773  8774  9168  9167     0     0     0     0  3303     1     1     1     0  3303
  8773  9167  9166  8772     0     0     0     0  3304     1     1     1     0  3304
  8771  8772  9166  8770     0     0     0     0  3305     1     1     1     0  3305
  8900  9164  9128  1736     0     0     0     0  3306     1     1     1     0  3306
  9176  1738  2190  2190     0     0     0     0  3307     1     1     1     0  3307
  9178  8761  8637  9126     0     0     0     0  3308     1     1     1     0  3308
  9124  9177  8763  8633     0     0     0     0  3309     1     1     1     0  3309
  9176  9123  8346  1738     0     0     0     0  3310     1     1     1     0  3310
  8758  9175  9121  8629     0     0     0     0  3311     1     1     1     0  3311
  9173  9174  8904  8905     0     0     0     0  3312     1     1     1     0  3312
  1154  9173  8905  8906     0     0     0     0  3313     1     1     1     0  3313
  9172  1154  8906  8907     0     0     0     0  3314     1     1     1     0  3314
  9171  9172  8907  8908     0     0     0     0  3315     1     1     1     0  3315
  9170  9171  8908  8909     0     0     0     0  3316     1     1     1     0  3316
  9169  9170  8909  8910     0     0     0     0  3317     1     1     1     0  3317
  1118  9169  8910  8911     0     0     0     0  3318     1     1     1     0  3318
  1117  1118  8911  8912     0     0     0     0  3319     1     1     1     0  3319
  1116  1117  8912  8913     0     0     0     0  3320     1     1     1     0  3320
  1115  1116  8913  8914     0     0     0     0  3321     1     1     1     0  3321
  1114  1115  8914  8915     0     0     0     0  3322     1     1     1     0  3322
  1113  1114  8915  8916     0     0     0     0  3323     1     1     1     0  3323
  1112  1113  8916  8917     0     0     0     0  3324     1     1     1     0  3324
  1111  1112  8917  8918     0     0     0     0  3325     1     1     1     0  3325
  1110  1111  8918  8919     0     0     0     0  3326     1     1     1     0  3326
  1109  1110  8919  8920     0     0     0     0  3327     1     1     1     0  3327
  1108  1109  8920  8921     0     0     0     0  3328     1     1     1     0  3328
  1107  1108  8921  8922     0     0     0     0  3329     1     1     1     0  3329
  1106  1107  8922  8923     0     0     0     0  3330     1     1     1     0  3330
  1105  1106  8923  8924     0     0     0     0  3331     1     1     1     0  3331
  1104  1105  8924  8925     0     0     0     0  3332     1     1     1     0  3332
  1103  1104  8925  8926     0     0     0     0  3333     1     1     1     0  3333
  1102  1103  8926  8927     0     0     0     0  3334     1     1     1     0  3334
  1101  1102  8927  8928     0     0     0     0  3335     1     1     1     0  3335
  1100  1101  8928  8929     0     0     0     0  3336     1     1     1     0  3336
  1099  1100  8929  8930     0     0     0     0  3337     1     1     1     0  3337
  1098  1099  8930  8931     0     0     0     0  3338     1     1     1     0  3338
  1097  1098  8931  8932     0     0     0     0  3339     1     1     1     0  3339
  1096  1097  8932  8933     0     0     0     0  3340     1     1     1     0  3340
  1095  1096  8933  8934     0     0     0     0  3341     1     1     1     0  3341
  1094  1095  8934  8935     0     0     0     0  3342     1     1     1     0  3342
  1093  1094  8935  8936     0     0     0     0  3343     1     1     1     0  3343
  1092  1093  8936  8937     0     0     0     0  3344     1     1     1     0  3344
  1091  1092  8937  8938     0     0     0     0  3345     1     1     1     0  3345
  1090  1091  8938  8939     0     0     0     0  3346     1     1     1     0  3346
  1089  1090  8939  8940     0     0     0     0  3347     1     1     1     0  3347
  1088  1089  8940  8941     0     0     0     0  3348     1     1     1     0  3348
  1087  1088  8941  8942     0     0     0     0  3349     1     1     1     0  3349
  1086  1087  8942  8943     0     0     0     0  3350     1     1     1     0  3350
  1085  1086  8943  8944     0     0     0     0  3351     1     1     1     0  3351
  1084  1085  8944  8945     0     0     0     0  3352     1     1     1     0  3352
  1083  1084  8945  8946     0     0     0     0  3353     1     1     1     0  3353
  1082  1083  8946  8947     0     0     0     0  3354     1     1     1     0  3354
  1081  1082  8947  8948     0     0     0     0  3355     1     1     1     0  3355
  1080  1081  8948  8949     0     0     0     0  3356     1     1     1     0  3356
  1079  1080  8949  8950     0     0     0     0  3357     1     1     1     0  3357
  1078  1079  8950  8951     0     0     0     0  3358     1     1     1     0  3358
  1077  1078  8951  8952     0     0     0     0  3359     1     1     1     0  3359
  1076  1077  8952  8953     0     0     0     0  3360     1     1     1     0  3360
  1075  1076  8953  8954     0     0     0     0  3361     1     1     1     0  3361
  1074  1075  8954  8955     0     0     0     0  3362     1     1     1     0  3362
  1073  1074  8955  8956     0     0     0     0  3363     1     1     1     0  3363
  1072  1073  8956  8957     0     0     0     0  3364     1     1     1     0  3364
  1071  1072  8957  8958     0     0     0     0  3365     1     1     1     0  3365
  1070  1071  8958  8959     0     0     0     0  3366     1     1     1     0  3366
  1069  1070  8959  8960     0     0     0     0  3367     1     1     1     0  3367
  1068  1069  8960  8961     0     0     0     0  3368     1     1     1     0  3368
  1067  1068  8961  8962     0     0     0     0  3369     1     1     1     0  3369
  1065  1066  8964  8965     0     0     0     0  3370     1     1     1     0  3370
  1064  1065  8965  8966     0     0     0     0  3371     1     1     1     0  3371
  1063  1064  8966  8967     0     0     0     0  3372     1     1     1     0  3372
  1062  1063  8967  8968     0     0     0     0  3373     1     1     1     0  3373
  9168  1062  8968  8969     0     0     0     0  3374     1     1     1     0  3374
  9167  9168  8969  8970     0     0     0     0  3375     1     1     1     0  3375
  9166  9167  8970  8971     0     0     0     0  3376     1     1     1     0  3376
  8770  9166  8971  8972     0     0     0     0  3377     1     1     1     0  3377
  8769  8770  8972  8973     0     0     0     0  3378     1     1     1     0  3378
  8769  8973  8974  8768     0     0     0     0  3379     1     1     1     0  3379
  8768  8974  8975  8767     0     0     0     0  3380     1     1     1     0  3380
  8767  8975  8976  8766     0     0     0     0  3381     1     1     1     0  3381
  8766  8976  8977  8765     0     0     0     0  3382     1     1     1     0  3382
  8765  8977  8978  8764     0     0     0     0  3383     1     1     1     0  3383
  8902  9165  1735  2184     0     0     0     0  3384     1     1     1     0  3384
  9163  9164  8900  8899     0     0     0     0  3385     1     1     1     0  3385
  9162  9163  8899  8901     0     0     0     0  3386     1     1     1     0  3386
  1735  9162  8901  2185     0     0     0     0  3387     1     1     1     0  3387
  8725  9161  8758  8365     0     0     0     0  3388     1     1     1     0  3388
  8904  9160  8351  8368     0     0     0     0  3389     1     1     1     0  3389
  8351  9160  8757  8197     0     0     0     0  3390     1     1     1     0  3390
  9158  9159  1348  8755     0     0     0     0  3391     1     1     1     0  3391
  9157  9158  8755  8754     0     0     0     0  3392     1     1     1     0  3392
  9156  9157  8754  8753     0     0     0     0  3393     1     1     1     0  3393
  9155  9156  8753  8752     0     0     0     0  3394     1     1     1     0  3394
  9154  9155  8752  8751     0     0     0     0  3395     1     1     1     0  3395
  9153  9154  8751  8750     0     0     0     0  3396     1     1     1     0  3396
  9152  9153  8750  8749     0     0     0     0  3397     1     1     1     0  3397
  9151  9152  8749  8748     0     0     0     0  3398     1     1     1     0  3398
  9150  9151  8748  8747     0     0     0     0  3399     1     1     1     0  3399
  9149  9150  8747  8746     0     0     0     0  3400     1     1     1     0  3400
  9148  9149  8746  8745     0     0     0     0  3401     1     1     1     0  3401
  9147  9148  8745  8744     0     0     0     0  3402     1     1     1     0  3402
  9146  9147  8744  8743     0     0     0     0  3403     1     1     1     0  3403
  9145  9146  8743  8742     0     0     0     0  3404     1     1     1     0  3404
  9144  9145  8742  8741     0     0     0     0  3405     1     1     1     0  3405
  9143  9144  8741  8740     0     0     0     0  3406     1     1     1     0  3406
  9142  9143  8740  8739     0     0     0     0  3407     1     1     1     0  3407
  9141  9142  8739  8738     0     0     0     0  3408     1     1     1     0  3408
  9140  9141  8738  8737     0     0     0     0  3409     1     1     1     0  3409
  9139  9140  8737  8736     0     0     0     0  3410     1     1     1     0  3410
  9138  9139  8736  8735     0     0     0     0  3411     1     1     1     0  3411
  9137  9138  8735  8734     0     0     0     0  3412     1     1     1     0  3412
  9136  9137  8734  8733     0     0     0     0  3413     1     1     1     0  3413
  9135  9136  8733  8732     0     0     0     0  3414     1     1     1     0  3414
  9134  9135  8732  8731     0     0     0     0  3415     1     1     1     0  3415
  9133  9134  8731  8730     0     0     0     0  3416     1     1     1     0  3416
  9132  9133  8730  8729     0     0     0     0  3417     1     1     1     0  3417
  9131  9132  8729  8728     0     0     0     0  3418     1     1     1     0  3418
  9130  9131  8728  8727     0     0     0     0  3419     1     1     1     0  3419
  8721  9130  8727  8499     0     0     0     0  3420     1     1     1     0  3420
  8726  9129  8725  8467     0     0     0     0  3421     1     1     1     0  3421
  1736  9128  9127  8638     0     0     0     0  3422     1     1     1     0  3422
  9127  9125  6398  8638     0     0     0     0  3423     1     1     1     0  3423
  9125  9126  8637  6398     0     0     0     0  3424     1     1     1     0  3424
  9123  9124  8633  8346     0     0     0     0  3425     1     1     1     0  3425
  9122  8724  7401  8630     0     0     0     0  3426     1     1     1     0  3426
  9121  9122  8630  8629     0     0     0     0  3427     1     1     1     0  3427
  8628  8642  8641  8636     0     0     0     0  3428     1     1     1     0  3428
  8642  8628  8627  8643     0     0     0     0  3429     1     1     1     0  3429
  8643  8627  8626  8644     0     0     0     0  3430     1     1     1     0  3430
  9120  8644  8626  8625     0     0     0     0  3431     1     1     1     0  3431
  9119  9120  8625  8624     0     0     0     0  3432     1     1     1     0  3432
  9118  9119  8624  8623     0     0     0     0  3433     1     1     1     0  3433
  9117  9118  8623  8622     0     0     0     0  3434     1     1     1     0  3434
  9116  9117  8622  8621     0     0     0     0  3435     1     1     1     0  3435
  9115  9116  8621  8620     0     0     0     0  3436     1     1     1     0  3436
  9114  9115  8620  8619     0     0     0     0  3437     1     1     1     0  3437
  9113  9114  8619  8618     0     0     0     0  3438     1     1     1     0  3438
  9112  9113  8618  8617     0     0     0     0  3439     1     1     1     0  3439
  9111  9112  8617  8616     0     0     0     0  3440     1     1     1     0  3440
  9110  9111  8616  8615     0     0     0     0  3441     1     1     1     0  3441
  9109  9110  8615  8614     0     0     0     0  3442     1     1     1     0  3442
  9108  9109  8614  8613     0     0     0     0  3443     1     1     1     0  3443
  9107  9108  8613  8612     0     0     0     0  3444     1     1     1     0  3444
  9106  9107  8612  8611     0     0     0     0  3445     1     1     1     0  3445
  9105  9106  8611  8610     0     0     0     0  3446     1     1     1     0  3446
  9104  9105  8610  8609     0     0     0     0  3447     1     1     1     0  3447
  9103  9104  8609  8608     0     0     0     0  3448     1     1     1     0  3448
  9102  9103  8608  8607     0     0     0     0  3449     1     1     1     0  3449
  9101  9102  8607  8606     0     0     0     0  3450     1     1     1     0  3450
  9100  9101  8606  8605     0     0     0     0  3451     1     1     1     0  3451
  9099  9100  8605  8604     0     0     0     0  3452     1     1     1     0  3452
  9098  9099  8604  8603     0     0     0     0  3453     1     1     1     0  3453
  9097  9098  8603  8602     0     0     0     0  3454     1     1     1     0  3454
  9096  9097  8602  8601     0     0     0     0  3455     1     1     1     0  3455
  9095  9096  8601  8600     0     0     0     0  3456     1     1     1     0  3456
  9094  9095  8600  8599     0     0     0     0  3457     1     1     1     0  3457
  9093  9094  8599  8598     0     0     0     0  3458     1     1     1     0  3458
  9092  9093  8598  8597     0     0     0     0  3459     1     1     1     0  3459
  9091  9092  8597  8596     0     0     0     0  3460     1     1     1     0  3460
  9090  9091  8596  8595     0     0     0     0  3461     1     1     1     0  3461
  9089  9090  8595  8594     0     0     0     0  3462     1     1     1     0  3462
  9088  9089  8594  8593     0     0     0     0  3463     1     1     1     0  3463
  9087  9088  8593  8592     0     0     0     0  3464     1     1     1     0  3464
  9086  9087  8592  8591     0     0     0     0  3465     1     1     1     0  3465
  9085  9086  8591  8590     0     0     0     0  3466     1     1     1     0  3466
  9084  9085  8590  8589     0     0     0     0  3467     1     1     1     0  3467
  9083  9084  8589  8588     0     0     0     0  3468     1     1     1     0  3468
  9082  9083  8588  8587     0     0     0     0  3469     1     1     1     0  3469
  9081  9082  8587  1346     0     0     0     0  3470     1     1     1     0  3470
  9080  9081  1346  1345     0     0     0     0  3471     1     1     1     0  3471
  9079  9080  1345  1344     0     0     0     0  3472     1     1     1     0  3472
  9078  9079  1344  1343     0     0     0     0  3473     1     1     1     0  3473
  9077  9078  1343  1342     0     0     0     0  3474     1     1     1     0  3474
  9076  9077  1342  1341     0     0     0     0  3475     1     1     1     0  3475
  9075  9076  1341  1248     0     0     0     0  3476     1     1     1     0  3476
  9074  9075  1248  1249     0     0     0     0  3477     1     1     1     0  3477
  9073  9074  1249  1250     0     0     0     0  3478     1     1     1     0  3478
  9072  9073  1250  1251     0     0     0     0  3479     1     1     1     0  3479
  9071  9072  1251  1252     0     0     0     0  3480     1     1     1     0  3480
  9070  9071  1252  1253     0     0     0     0  3481     1     1     1     0  3481
  9069  9070  1253  1254     0     0     0     0  3482     1     1     1     0  3482
  9068  9069  1254  1255     0     0     0     0  3483     1     1     1     0  3483
  9067  9068  1255  1256     0     0     0     0  3484     1     1     1     0  3484
  9066  9067  1256  1257     0     0     0     0  3485     1     1     1     0  3485
  9065  9066  1257  1258     0     0     0     0  3486     1     1     1     0  3486
  9064  9065  1258  1259     0     0     0     0  3487     1     1     1     0  3487
  9063  9064  1259  1260     0     0     0     0  3488     1     1     1     0  3488
  9062  9063  1260  1261     0     0     0     0  3489     1     1     1     0  3489
  9061  9062  1261  1262     0     0     0     0  3490     1     1     1     0  3490
  9060  9061  1262  1263     0     0     0     0  3491     1     1     1     0  3491
  9059  9060  1263  1264     0     0     0     0  3492     1     1     1     0  3492
  9058  9059  1264  1265     0     0     0     0  3493     1     1     1     0  3493
  9057  9058  1265  1266     0     0     0     0  3494     1     1     1     0  3494
  9056  9057  1266  1267     0     0     0     0  3495     1     1     1     0  3495
  9055  9056  1267  1268     0     0     0     0  3496     1     1     1     0  3496
  9054  9055  1268  1269     0     0     0     0  3497     1     1     1     0  3497
  9053  9054  1269  1270     0     0     0     0  3498     1     1     1     0  3498
  9052  9053  1270  1271     0     0     0     0  3499     1     1     1     0  3499
  9051  9052  1271  1272     0     0     0     0  3500     1     1     1     0  3500
  9050  9051  1272  1273     0     0     0     0  3501     1     1     1     0  3501
  9049  9050  1273  1274     0     0     0     0  3502     1     1     1     0  3502
  9048  9049  1274  1275     0     0     0     0  3503     1     1     1     0  3503
  9047  9048  1275  1276     0     0     0     0  3504     1     1     1     0  3504
  9046  9047  1276  1277     0     0     0     0  3505     1     1     1     0  3505
  9045  9046  1277  1278     0     0     0     0  3506     1     1     1     0  3506
  9044  9045  1278  1279     0     0     0     0  3507     1     1     1     0  3507
  9043  9044  1279  1280     0     0     0     0  3508     1     1     1     0  3508
  9042  9043  1280  1281     0     0     0     0  3509     1     1     1     0  3509
  9041  9042  1281  1282     0     0     0     0  3510     1     1     1     0  3510
  9040  9041  1282  1283     0     0     0     0  3511     1     1     1     0  3511
  9039  9040  1283  1284     0     0     0     0  3512     1     1     1     0  3512
  9038  9039  1284  1285     0     0     0     0  3513     1     1     1     0  3513
  9037  9038  1285  1286     0     0     0     0  3514     1     1     1     0  3514
  9036  9037  1286  1287     0     0     0     0  3515     1     1     1     0  3515
  9035  9036  1287  1288     0     0     0     0  3516     1     1     1     0  3516
  9034  9035  1288  1289     0     0     0     0  3517     1     1     1     0  3517
  9033  9034  1289  1290     0     0     0     0  3518     1     1     1     0  3518
  9032  9033  1290  1291     0     0     0     0  3519     1     1     1     0  3519
  9031  9032  1291  1292     0     0     0     0  3520     1     1     1     0  3520
  9030  9031  1292  1293     0     0     0     0  3521     1     1     1     0  3521
  9029  9030  1293  1294     0     0     0     0  3522     1     1     1     0  3522
  9028  9029  1294  1295     0     0     0     0  3523     1     1     1     0  3523
  9027  9028  1295  1296     0     0     0     0  3524     1     1     1     0  3524
  9026  9027  1296  1297     0     0     0     0  3525     1     1     1     0  3525
  9025  9026  1297  1298     0     0     0     0  3526     1     1     1     0  3526
  9024  9025  1298  1299     0     0     0     0  3527     1     1     1     0  3527
  9023  9024  1299  1300     0     0     0     0  3528     1     1     1     0  3528
  9022  9023  1300  1301     0     0     0     0  3529     1     1     1     0  3529
  9021  9022  1301  1302     0     0     0     0  3530     1     1     1     0  3530
  9020  9021  1302  1303     0     0     0     0  3531     1     1     1     0  3531
  9019  9020  1303  1304     0     0     0     0  3532     1     1     1     0  3532
  9018  9019  1304  1305     0     0     0     0  3533     1     1     1     0  3533
  9017  9018  1305  1306     0     0     0     0  3534     1     1     1     0  3534
  9016  9017  1306  1307     0     0     0     0  3535     1     1     1     0  3535
  9015  9016  1307  1308     0     0     0     0  3536     1     1     1     0  3536
  9014  9015  1308  1309     0     0     0     0  3537     1     1     1     0  3537
  9013  9014  1309  1310     0     0     0     0  3538     1     1     1     0  3538
  9012  9013  1310  1311     0     0     0     0  3539     1     1     1     0  3539
  9011  9012  1311  1312     0     0     0     0  3540     1     1     1     0  3540
  9010  9011  1312  1313     0     0     0     0  3541     1     1     1     0  3541
  9009  9010  1313  1314     0     0     0     0  3542     1     1     1     0  3542
  9008  9009  1314  1315     0     0     0     0  3543     1     1     1     0  3543
  9007  9008  1315  1316     0     0     0     0  3544     1     1     1     0  3544
  9006  9007  1316  1317     0     0     0     0  3545     1     1     1     0  3545
  9005  9006  1317  1318     0     0     0     0  3546     1     1     1     0  3546
  9004  9005  1318  1319     0     0     0     0  3547     1     1     1     0  3547
  9003  9004  1319  1320     0     0     0     0  3548     1     1     1     0  3548
  9002  9003  1320  1321     0     0     0     0  3549     1     1     1     0  3549
  9001  9002  1321  1322     0     0     0     0  3550     1     1     1     0  3550
  9000  9001  1322  1323     0     0     0     0  3551     1     1     1     0  3551
  8999  9000  1323  1324     0     0     0     0  3552     1     1     1     0  3552
  8998  8999  1324  1325     0     0     0     0  3553     1     1     1     0  3553
  8997  8998  1325  1326     0     0     0     0  3554     1     1     1     0  3554
  8996  8997  1326  1327     0     0     0     0  3555     1     1     1     0  3555
  8995  8996  1327  1328     0     0     0     0  3556     1     1     1     0  3556
  8994  8995  1328  1329     0     0     0     0  3557     1     1     1     0  3557
  8993  8994  1329  1330     0     0     0     0  3558     1     1     1     0  3558
  8992  8993  1330  1331     0     0     0     0  3559     1     1     1     0  3559
  8991  8992  1331  1332     0     0     0     0  3560     1     1     1     0  3560
  8990  8991  1332  1333     0     0     0     0  3561     1     1     1     0  3561
  8989  8990  1333  1334     0     0     0     0  3562     1     1     1     0  3562
  8988  8989  1334  1335     0     0     0     0  3563     1     1     1     0  3563
  8987  8988  1335  1336     0     0     0     0  3564     1     1     1     0  3564
  8986  8987  1336  1337     0     0     0     0  3565     1     1     1     0  3565
  8985  8986  1337  1338     0     0     0     0  3566     1     1     1     0  3566
  8984  8985  1338  1339     0     0     0     0  3567     1     1     1     0  3567
  8983  8984  1339  1340     0     0     0     0  3568     1     1     1     0  3568
  8982  8983  1340  8586     0     0     0     0  3569     1     1     1     0  3569
  8981  8982  8586  8585     0     0     0     0  3570     1     1     1     0  3570
  8980  8981  8585  8584     0     0     0     0  3571     1     1     1     0  3571
  8979  8980  8584  8352     0     0     0     0  3572     1     1     1     0  3572
  8978  8977  8441  8442     0     0     0     0  3573     1     1     1     0  3573
  8977  8976  8440  8441     0     0     0     0  3574     1     1     1     0  3574
  8976  8975  8439  8440     0     0     0     0  3575     1     1     1     0  3575
  8975  8974  8438  8439     0     0     0     0  3576     1     1     1     0  3576
  8974  8973  8437  8438     0     0     0     0  3577     1     1     1     0  3577
  8973  8972  8436  8437     0     0     0     0  3578     1     1     1     0  3578
  8972  8971  8435  8436     0     0     0     0  3579     1     1     1     0  3579
  8971  8970  8434  8435     0     0     0     0  3580     1     1     1     0  3580
  8970  8969  8433  8434     0     0     0     0  3581     1     1     1     0  3581
  8969  8968  8432  8433     0     0     0     0  3582     1     1     1     0  3582
  8968  8967  8431  8432     0     0     0     0  3583     1     1     1     0  3583
  8967  8966  8430  8431     0     0     0     0  3584     1     1     1     0  3584
  8966  8965  8429  8430     0     0     0     0  3585     1     1     1     0  3585
  8965  8964  8428  8429     0     0     0     0  3586     1     1     1     0  3586
  8964  8963  8427  8428     0     0     0     0  3587     1     1     1     0  3587
  8963  8962  8426  8427     0     0     0     0  3588     1     1     1     0  3588
  8962  8961  8425  8426     0     0     0     0  3589     1     1     1     0  3589
  8961  8960  8424  8425     0     0     0     0  3590     1     1     1     0  3590
  8960  8959  8423  8424     0     0     0     0  3591     1     1     1     0  3591
  8959  8958  8422  8423     0     0     0     0  3592     1     1     1     0  3592
  8958  8957  8421  8422     0     0     0     0  3593     1     1     1     0  3593
  8957  8956  8420  8421     0     0     0     0  3594     1     1     1     0  3594
  8956  8955  8419  8420     0     0     0     0  3595     1     1     1     0  3595
  8955  8954  8418  8419     0     0     0     0  3596     1     1     1     0  3596
  8954  8953  8417  8418     0     0     0     0  3597     1     1     1     0  3597
  8953  8952  8416  8417     0     0     0     0  3598     1     1     1     0  3598
  8952  8951  8415  8416     0     0     0     0  3599     1     1     1     0  3599
  8951  8950  8414  8415     0     0     0     0  3600     1     1     1     0  3600
  8950  8949  8413  8414     0     0     0     0  3601     1     1     1     0  3601
  8949  8948  8412  8413     0     0     0     0  3602     1     1     1     0  3602
  8948  8947  8411  8412     0     0     0     0  3603     1     1     1     0  3603
  8947  8946  8410  8411     0     0     0     0  3604     1     1     1     0  3604
  8946  8945  8409  8410     0     0     0     0  3605     1     1     1     0  3605
  8945  8944  8408  8409     0     0     0     0  3606     1     1     1     0  3606
  8944  8943  8407  8408     0     0     0     0  3607     1     1     1     0  3607
  8943  8942  8406  8407     0     0     0     0  3608     1     1     1     0  3608
  8942  8941  8405  8406     0     0     0     0  3609     1     1     1     0  3609
  8941  8940  8404  8405     0     0     0     0  3610     1     1     1     0  3610
  8940  8939  8403  8404     0     0     0     0  3611     1     1     1     0  3611
  8939  8938  8402  8403     0     0     0     0  3612     1     1     1     0  3612
  8938  8937  8401  8402     0     0     0     0  3613     1     1     1     0  3613
  8937  8936  8400  8401     0     0     0     0  3614     1     1     1     0  3614
  8936  8935  8399  8400     0     0     0     0  3615     1     1     1     0  3615
  8935  8934  8398  8399     0     0     0     0  3616     1     1     1     0  3616
  8934  8933  8397  8398     0     0     0     0  3617     1     1     1     0  3617
  8933  8932  8396  8397     0     0     0     0  3618     1     1     1     0  3618
  8932  8931  8395  8396     0     0     0     0  3619     1     1     1     0  3619
  8931  8930  8394  8395     0     0     0     0  3620     1     1     1     0  3620
  8930  8929  8393  8394     0     0     0     0  3621     1     1     1     0  3621
  8929  8928  8392  8393     0     0     0     0  3622     1     1     1     0  3622
  8928  8927  8391  8392     0     0     0     0  3623     1     1     1     0  3623
  8927  8926  8390  8391     0     0     0     0  3624     1     1     1     0  3624
  8926  8925  8389  8390     0     0     0     0  3625     1     1     1     0  3625
  8925  8924  8388  8389     0     0     0     0  3626     1     1     1     0  3626
  8924  8923  8387  8388     0     0     0     0  3627     1     1     1     0  3627
  8923  8922  8386  8387     0     0     0     0  3628     1     1     1     0  3628
  8922  8921  8385  8386     0     0     0     0  3629     1     1     1     0  3629
  8921  8920  8384  8385     0     0     0     0  3630     1     1     1     0  3630
  8920  8919  8383  8384     0     0     0     0  3631     1     1     1     0  3631
  8919  8918  8382  8383     0     0     0     0  3632     1     1     1     0  3632
  8918  8917  8381  8382     0     0     0     0  3633     1     1     1     0  3633
  8917  8916  8380  8381     0     0     0     0  3634     1     1     1     0  3634
  8916  8915  8379  8380     0     0     0     0  3635     1     1     1     0  3635
  8915  8914  8378  8379     0     0     0     0  3636     1     1     1     0  3636
  8914  8913  8377  8378     0     0     0     0  3637     1     1     1     0  3637
  8913  8912  8376  8377     0     0     0     0  3638     1     1     1     0  3638
  8912  8911  8375  8376     0     0     0     0  3639     1     1     1     0  3639
  8911  8910  8374  8375     0     0     0     0  3640     1     1     1     0  3640
  8910  8909  8373  8374     0     0     0     0  3641     1     1     1     0  3641
  8909  8908  8372  8373     0     0     0     0  3642     1     1     1     0  3642
  8908  8907  8371  8372     0     0     0     0  3643     1     1     1     0  3643
  8907  8906  8370  8371     0     0     0     0  3644     1     1     1     0  3644
  8906  8905  8369  8370     0     0     0     0  3645     1     1     1     0  3645
  8905  8904  8368  8369     0     0     0     0  3646     1     1     1     0  3646
  2182  8903  6399  2183     0     0     0     0  3647     1     1     1     0  3647
  6399  8902  2184  2183     0     0     0     0  3648     1     1     1     0  3648
  2185  2184  1735  1735     0     0     0     0  3649     1     1     1     0  3649
  8897  8896  8465  8639     0     0     0     0  3650     1     1     1     0  3650
  8896  8895  8464  8465     0     0     0     0  3651     1     1     1     0  3651
  8895  8894  1349  8464     0     0     0     0  3652     1     1     1     0  3652
  8894  8893  1350  1349     0     0     0     0  3653     1     1     1     0  3653
  8893  8892  1351  1350     0     0     0     0  3654     1     1     1     0  3654
  8892  8891  1352  1351     0     0     0     0  3655     1     1     1     0  3655
  8891  8890  1353  1352     0     0     0     0  3656     1     1     1     0  3656
  8890  8889  1354  1353     0     0     0     0  3657     1     1     1     0  3657
  8889  8888  1355  1354     0     0     0     0  3658     1     1     1     0  3658
  8888  8887  1356  1355     0     0     0     0  3659     1     1     1     0  3659
  8887  8886  1357  1356     0     0     0     0  3660     1     1     1     0  3660
  8886  8885  1358  1357     0     0     0     0  3661     1     1     1     0  3661
  8885  8884  1359  1358     0     0     0     0  3662     1     1     1     0  3662
  8884  8883  1360  1359     0     0     0     0  3663     1     1     1     0  3663
  8883  8882  1361  1360     0     0     0     0  3664     1     1     1     0  3664
  8882  8881  1362  1361     0     0     0     0  3665     1     1     1     0  3665
  8881  8880  1363  1362     0     0     0     0  3666     1     1     1     0  3666
  8880  8879  1364  1363     0     0     0     0  3667     1     1     1     0  3667
  8879  8878  1365  1364     0     0     0     0  3668     1     1     1     0  3668
  8878  8877  1366  1365     0     0     0     0  3669     1     1     1     0  3669
  8877  8876  1367  1366     0     0     0     0  3670     1     1     1     0  3670
  8876  8875  1368  1367     0     0     0     0  3671     1     1     1     0  3671
  8875  8874  1369  1368     0     0     0     0  3672     1     1     1     0  3672
  8874  8873  1370  1369     0     0     0     0  3673     1     1     1     0  3673
  8873  8872  1371  1370     0     0     0     0  3674     1     1     1     0  3674
  8872  8871  1372  1371     0     0     0     0  3675     1     1     1     0  3675
  8871  8870  1373  1372     0     0     0     0  3676     1     1     1     0  3676
  8870  8869  1374  1373     0     0     0     0  3677     1     1     1     0  3677
  8869  8868  1375  1374     0     0     0     0  3678     1     1     1     0  3678
  8868  8867  1376  1375     0     0     0     0  3679     1     1     1     0  3679
  8867  8866  1377  1376     0     0     0     0  3680     1     1     1     0  3680
  8866  8865  1378  1377     0     0     0     0  3681     1     1     1     0  3681
  8865  8864  8463  1378     0     0     0     0  3682     1     1     1     0  3682
  8864  8863  8462  8463     0     0     0     0  3683     1     1     1     0  3683
  8863  8862  8461  8462     0     0     0     0  3684     1     1     1     0  3684
  8862  8861  1379  8461     0     0     0     0  3685     1     1     1     0  3685
  8861  8860  1380  1379     0     0     0     0  3686     1     1     1     0  3686
  8860  8859  1381  1380     0     0     0     0  3687     1     1     1     0  3687
  8859  8858  1382  1381     0     0     0     0  3688     1     1     1     0  3688
  8858  8857  1383  1382     0     0     0     0  3689     1     1     1     0  3689
  8857  8856  1384  1383     0     0     0     0  3690     1     1     1     0  3690
  8856  8855  1385  1384     0     0     0     0  3691     1     1     1     0  3691
  8855  8854  1386  1385     0     0     0     0  3692     1     1     1     0  3692
  8854  8853  1387  1386     0     0     0     0  3693     1     1     1     0  3693
  8853  8852  1388  1387     0     0     0     0  3694     1     1     1     0  3694
  8852  8851  1389  1388     0     0     0     0  3695     1     1     1     0  3695
  8851  8850  1390  1389     0     0     0     0  3696     1     1     1     0  3696
  8850  8849  1162  1390     0     0     0     0  3697     1     1     1     0  3697
  8849  8848  1163  1162     0     0     0     0  3698     1     1     1     0  3698
  8848  8847  1164  1163     0     0     0     0  3699     1     1     1     0  3699
  8847  8846  1165  1164     0     0     0     0  3700     1     1     1     0  3700
  8846  8845  1166  1165     0     0     0     0  3701     1     1     1     0  3701
  8845  8844  1167  1166     0     0     0     0  3702     1     1     1     0  3702
  8844  8843  1168  1167     0     0     0     0  3703     1     1     1     0  3703
  8843  8842  1169  1168     0     0     0     0  3704     1     1     1     0  3704
  8842  8841  1170  1169     0     0     0     0  3705     1     1     1     0  3705
  8841  8840  1171  1170     0     0     0     0  3706     1     1     1     0  3706
  8840  8839  1172  1171     0     0     0     0  3707     1     1     1     0  3707
  8839  8838  1173  1172     0     0     0     0  3708     1     1     1     0  3708
  8838  8837  1174  1173     0     0     0     0  3709     1     1     1     0  3709
  8837  8836  1175  1174     0     0     0     0  3710     1     1     1     0  3710
  8836  8835  1176  1175     0     0     0     0  3711     1     1     1     0  3711
  8835  8834  1177  1176     0     0     0     0  3712     1     1     1     0  3712
  8834  8833  1178  1177     0     0     0     0  3713     1     1     1     0  3713
  8833  8832  1179  1178     0     0     0     0  3714     1     1     1     0  3714
  8832  8831  1180  1179     0     0     0     0  3715     1     1     1     0  3715
  8831  8830  1181  1180     0     0     0     0  3716     1     1     1     0  3716
  8830  8829  1182  1181     0     0     0     0  3717     1     1     1     0  3717
  8829  8828  1183  1182     0     0     0     0  3718     1     1     1     0  3718
  8828  8827  1184  1183     0     0     0     0  3719     1     1     1     0  3719
  8827  8826  1185  1184     0     0     0     0  3720     1     1     1     0  3720
  8826  8825  1186  1185     0     0     0     0  3721     1     1     1     0  3721
  8825  8824  1187  1186     0     0     0     0  3722     1     1     1     0  3722
  8824  8823  1188  1187     0     0     0     0  3723     1     1     1     0  3723
  8823  8822  1189  1188     0     0     0     0  3724     1     1     1     0  3724
  8822  8821  1190  1189     0     0     0     0  3725     1     1     1     0  3725
  8821  8820  1191  1190     0     0     0     0  3726     1     1     1     0  3726
  8820  8819  1192  1191     0     0     0     0  3727     1     1     1     0  3727
  8819  8818  1193  1192     0     0     0     0  3728     1     1     1     0  3728
  8818  8817  1194  1193     0     0     0     0  3729     1     1     1     0  3729
  8817  8816  1195  1194     0     0     0     0  3730     1     1     1     0  3730
  8816  8815  1196  1195     0     0     0     0  3731     1     1     1     0  3731
  8815  8814  1197  1196     0     0     0     0  3732     1     1     1     0  3732
  8814  8813  1198  1197     0     0     0     0  3733     1     1     1     0  3733
  8813  8812  1199  1198     0     0     0     0  3734     1     1     1     0  3734
  8812  8811  1200  1199     0     0     0     0  3735     1     1     1     0  3735
  8811  8810  1201  1200     0     0     0     0  3736     1     1     1     0  3736
  8810  8809  1202  1201     0     0     0     0  3737     1     1     1     0  3737
  8809  8808  1203  1202     0     0     0     0  3738     1     1     1     0  3738
  8808  8807  1204  1203     0     0     0     0  3739     1     1     1     0  3739
  8807  8806  1205  1204     0     0     0     0  3740     1     1     1     0  3740
  8806  8805  1206  1205     0     0     0     0  3741     1     1     1     0  3741
  8805  8804  1207  1206     0     0     0     0  3742     1     1     1     0  3742
  8804  8803  1208  1207     0     0     0     0  3743     1     1     1     0  3743
  8803  8802  1209  1208     0     0     0     0  3744     1     1     1     0  3744
  8802  8801  1210  1209     0     0     0     0  3745     1     1     1     0  3745
  8801  8800  1211  1210     0     0     0     0  3746     1     1     1     0  3746
  8800  8799  1212  1211     0     0     0     0  3747     1     1     1     0  3747
  8799  8798  1213  1212     0     0     0     0  3748     1     1     1     0  3748
  8798  8797  1214  1213     0     0     0     0  3749     1     1     1     0  3749
  8797  8796  1215  1214     0     0     0     0  3750     1     1     1     0  3750
  8796  8795  1216  1215     0     0     0     0  3751     1     1     1     0  3751
  8795  8794  1217  1216     0     0     0     0  3752     1     1     1     0  3752
  8794  8793  1218  1217     0     0     0     0  3753     1     1     1     0  3753
  8793  8792  1219  1218     0     0     0     0  3754     1     1     1     0  3754
  8792  8791  1220  1219     0     0     0     0  3755     1     1     1     0  3755
  8791  8790  1221  1220     0     0     0     0  3756     1     1     1     0  3756
  8790  8789  1222  1221     0     0     0     0  3757     1     1     1     0  3757
  8789  8788  1223  1222     0     0     0     0  3758     1     1     1     0  3758
  8788  8787  1224  1223     0     0     0     0  3759     1     1     1     0  3759
  8787  8786  1225  1224     0     0     0     0  3760     1     1     1     0  3760
  8786  8785  1226  1225     0     0     0     0  3761     1     1     1     0  3761
  8785  8784  1227  1226     0     0     0     0  3762     1     1     1     0  3762
  8784  8783  1228  1227     0     0     0     0  3763     1     1     1     0  3763
  8783  8782  1229  1228     0     0     0     0  3764     1     1     1     0  3764
  8782  8781  1230  1229     0     0     0     0  3765     1     1     1     0  3765
  8781  8780  1231  1230     0     0     0     0  3766     1     1     1     0  3766
  8780  8779  1232  1231     0     0     0     0  3767     1     1     1     0  3767
  8779  8778  1233  1232     0     0     0     0  3768     1     1     1     0  3768
  8778  8777  1234  1233     0     0     0     0  3769     1     1     1     0  3769
  8777  8776  1235  1234     0     0     0     0  3770     1     1     1     0  3770
  8776  8775  1236  1235     0     0     0     0  3771     1     1     1     0  3771
  8775  8774  1237  1236     0     0     0     0  3772     1     1     1     0  3772
  8774  8773  1238  1237     0     0     0     0  3773     1     1     1     0  3773
  8773  8772  1239  1238     0     0     0     0  3774     1     1     1     0  3774
  8772  8771  1240  1239     0     0     0     0  3775     1     1     1     0  3775
  8771  8770  1241  1240     0     0     0     0  3776     1     1     1     0  3776
  8770  8769  1242  1241     0     0     0     0  3777     1     1     1     0  3777
  8769  8768  1243  1242     0     0     0     0  3778     1     1     1     0  3778
  8768  8767  8460  1243     0     0     0     0  3779     1     1     1     0  3779
  8767  8766  1244  8460     0     0     0     0  3780     1     1     1     0  3780
  8766  8765  1245  1244     0     0     0     0  3781     1     1     1     0  3781
  8765  8764  1246  1245     0     0     0     0  3782     1     1     1     0  3782
  8764  8723  8459  1246     0     0     0     0  3783     1     1     1     0  3783
  8763  8762  8631  8633     0     0     0     0  3784     1     1     1     0  3784
  8637  8761  1737  2189     0     0     0     0  3785     1     1     1     0  3785
  8632  8759  7932  8345     0     0     0     0  3786     1     1     1     0  3786
  8365  8758  8629  8343     0     0     0     0  3787     1     1     1     0  3787
  8197  8757  8352  8198     0     0     0     0  3788     1     1     1     0  3788
  1348  8756  8468  8469     0     0     0     0  3789     1     1     1     0  3789
  8755  1348  8469  8470     0     0     0     0  3790     1     1     1     0  3790
  8754  8755  8470  8471     0     0     0     0  3791     1     1     1     0  3791
  8753  8754  8471  8472     0     0     0     0  3792     1     1     1     0  3792
  8752  8753  8472  8473     0     0     0     0  3793     1     1     1     0  3793
  8751  8752  8473  8474     0     0     0     0  3794     1     1     1     0  3794
  8750  8751  8474  8475     0     0     0     0  3795     1     1     1     0  3795
  8749  8750  8475  8476     0     0     0     0  3796     1     1     1     0  3796
  8748  8749  8476  8477     0     0     0     0  3797     1     1     1     0  3797
  8747  8748  8477  8478     0     0     0     0  3798     1     1     1     0  3798
  8746  8747  8478  8479     0     0     0     0  3799     1     1     1     0  3799
  8745  8746  8479  8480     0     0     0     0  3800     1     1     1     0  3800
  8744  8745  8480  8481     0     0     0     0  3801     1     1     1     0  3801
  8743  8744  8481  8482     0     0     0     0  3802     1     1     1     0  3802
  8742  8743  8482  8483     0     0     0     0  3803     1     1     1     0  3803
  8741  8742  8483  8484     0     0     0     0  3804     1     1     1     0  3804
  8740  8741  8484  8485     0     0     0     0  3805     1     1     1     0  3805
  8739  8740  8485  8486     0     0     0     0  3806     1     1     1     0  3806
  8738  8739  8486  8487     0     0     0     0  3807     1     1     1     0  3807
  8737  8738  8487  8488     0     0     0     0  3808     1     1     1     0  3808
  8736  8737  8488  8489     0     0     0     0  3809     1     1     1     0  3809
  8735  8736  8489  8490     0     0     0     0  3810     1     1     1     0  3810
  8734  8735  8490  8491     0     0     0     0  3811     1     1     1     0  3811
  8733  8734  8491  8492     0     0     0     0  3812     1     1     1     0  3812
  8732  8733  8492  8493     0     0     0     0  3813     1     1     1     0  3813
  8731  8732  8493  8494     0     0     0     0  3814     1     1     1     0  3814
  8730  8731  8494  8495     0     0     0     0  3815     1     1     1     0  3815
  8729  8730  8495  8496     0     0     0     0  3816     1     1     1     0  3816
  8728  8729  8496  8497     0     0     0     0  3817     1     1     1     0  3817
  8727  8728  8497  8498     0     0     0     0  3818     1     1     1     0  3818
  8727  8498  1394  8499     0     0     0     0  3819     1     1     1     0  3819
  8467  8725  8365  7813     0     0     0     0  3820     1     1     1     0  3820
  8723  8458  1247  8459     0     0     0     0  3821     1     1     1     0  3821
  8636  8641  8640  8722     0     0     0     0  3822     1     1     1     0  3822
  8636  8722  8354  8353     0     0     0     0  3823     1     1     1     0  3823
  8354  8722  8640  8355     0     0     0     0  3824     1     1     1     0  3824
  8720  8721  8499  8500     0     0     0     0  3825     1     1     1     0  3825
  8719  8720  8500  1161     0     0     0     0  3826     1     1     1     0  3826
  8718  8719  1161  8501     0     0     0     0  3827     1     1     1     0  3827
  8717  8718  8501  8502     0     0     0     0  3828     1     1     1     0  3828
  8716  8717  8502  8503     0     0     0     0  3829     1     1     1     0  3829
  8715  8716  8503  8504     0     0     0     0  3830     1     1     1     0  3830
  8714  8715  8504  8505     0     0     0     0  3831     1     1     1     0  3831
  8713  8714  8505  8506     0     0     0     0  3832     1     1     1     0  3832
  8712  8713  8506  8507     0     0     0     0  3833     1     1     1     0  3833
  8711  8712  8507  8508     0     0     0     0  3834     1     1     1     0  3834
  8710  8711  8508  8509     0     0     0     0  3835     1     1     1     0  3835
  8709  8710  8509  8510     0     0     0     0  3836     1     1     1     0  3836
  8708  8709  8510  8511     0     0     0     0  3837     1     1     1     0  3837
  8707  8708  8511  8512     0     0     0     0  3838     1     1     1     0  3838
  8706  8707  8512  8513     0     0     0     0  3839     1     1     1     0  3839
  8705  8706  8513  8514     0     0     0     0  3840     1     1     1     0  3840
  8704  8705  8514  8515     0     0     0     0  3841     1     1     1     0  3841
  8703  8704  8515  8516     0     0     0     0  3842     1     1     1     0  3842
  8702  8703  8516  8517     0     0     0     0  3843     1     1     1     0  3843
  8701  8702  8517  8518     0     0     0     0  3844     1     1     1     0  3844
  8700  8701  8518  8519     0     0     0     0  3845     1     1     1     0  3845
  8699  8700  8519  8520     0     0     0     0  3846     1     1     1     0  3846
  8698  8699  8520  8521     0     0     0     0  3847     1     1     1     0  3847
  8697  8698  8521  8522     0     0     0     0  3848     1     1     1     0  3848
  8696  8697  8522  8523     0     0     0     0  3849     1     1     1     0  3849
  8695  8696  8523  8524     0     0     0     0  3850     1     1     1     0  3850
  8694  8695  8524  8525     0     0     0     0  3851     1     1     1     0  3851
  8693  8694  8525  8526     0     0     0     0  3852     1     1     1     0  3852
  8692  8693  8526  8527     0     0     0     0  3853     1     1     1     0  3853
  8691  8692  8527  8528     0     0     0     0  3854     1     1     1     0  3854
  8690  8691  8528  8529     0     0     0     0  3855     1     1     1     0  3855
  8689  8690  8529  8530     0     0     0     0  3856     1     1     1     0  3856
  8688  8689  8530  8531     0     0     0     0  3857     1     1     1     0  3857
  8687  8688  8531  8532     0     0     0     0  3858     1     1     1     0  3858
  8686  8687  8532  8533     0     0     0     0  3859     1     1     1     0  3859
  8685  8686  8533  8534     0     0     0     0  3860     1     1     1     0  3860
  8684  8685  8534  8535     0     0     0     0  3861     1     1     1     0  3861
  8683  8684  8535  8536     0     0     0     0  3862     1     1     1     0  3862
  8682  8683  8536  8537     0     0     0     0  3863     1     1     1     0  3863
  8681  8682  8537  8538     0     0     0     0  3864     1     1     1     0  3864
  8680  8681  8538  8539     0     0     0     0  3865     1     1     1     0  3865
  8679  8680  8539  8540     0     0     0     0  3866     1     1     1     0  3866
  8678  8679  8540  8541     0     0     0     0  3867     1     1     1     0  3867
  8677  8678  8541  8542     0     0     0     0  3868     1     1     1     0  3868
  8676  8677  8542  8543     0     0     0     0  3869     1     1     1     0  3869
  8675  8676  8543  8544     0     0     0     0  3870     1     1     1     0  3870
  8674  8675  8544  8545     0     0     0     0  3871     1     1     1     0  3871
  8673  8674  8545  8546     0     0     0     0  3872     1     1     1     0  3872
  8672  8673  8546  8547     0     0     0     0  3873     1     1     1     0  3873
  8671  8672  8547  8548     0     0     0     0  3874     1     1     1     0  3874
  8670  8671  8548  8549     0     0     0     0  3875     1     1     1     0  3875
  8669  8670  8549  8550     0     0     0     0  3876     1     1     1     0  3876
  8668  8669  8550  8551     0     0     0     0  3877     1     1     1     0  3877
  8667  8668  8551  8552     0     0     0     0  3878     1     1     1     0  3878
  8666  8667  8552  8553     0     0     0     0  3879     1     1     1     0  3879
  8665  8666  8553  8554     0     0     0     0  3880     1     1     1     0  3880
  8664  8665  8554  8555     0     0     0     0  3881     1     1     1     0  3881
  8663  8664  8555  8556     0     0     0     0  3882     1     1     1     0  3882
  8662  8663  8556  8557     0     0     0     0  3883     1     1     1     0  3883
  8661  8662  8557  8558     0     0     0     0  3884     1     1     1     0  3884
  8660  8661  8558  8559     0     0     0     0  3885     1     1     1     0  3885
  8659  8660  8559  8560     0     0     0     0  3886     1     1     1     0  3886
  8658  8659  8560  8561     0     0     0     0  3887     1     1     1     0  3887
  8657  8658  8561  8562     0     0     0     0  3888     1     1     1     0  3888
  8656  8657  8562  8563     0     0     0     0  3889     1     1     1     0  3889
  8655  8656  8563  8564     0     0     0     0  3890     1     1     1     0  3890
  9301  8655  8564  8565     0     0     0     0  3891     1     1     1     0  3891
  8654  9301  8565  8566     0     0     0     0  3892     1     1     1     0  3892
  8653  8654  8566  8567     0     0     0     0  3893     1     1     1     0  3893
  8652  8653  8567  8568     0     0     0     0  3894     1     1     1     0  3894
  8651  8652  8568  8569     0     0     0     0  3895     1     1     1     0  3895
  8650  8651  8569  8570     0     0     0     0  3896     1     1     1     0  3896
  8649  8650  8570  8571     0     0     0     0  3897     1     1     1     0  3897
  8648  8649  8571  8572     0     0     0     0  3898     1     1     1     0  3898
  8647  8648  8572  8573     0     0     0     0  3899     1     1     1     0  3899
  8646  8647  8573  8574     0     0     0     0  3900     1     1     1     0  3900
  8645  8646  8574  8575     0     0     0     0  3901     1     1     1     0  3901
  9120  8645  8575  8576     0     0     0     0  3902     1     1     1     0  3902
  8644  9120  8576  8577     0     0     0     0  3903     1     1     1     0  3903
  8643  8644  8577  8578     0     0     0     0  3904     1     1     1     0  3904
  8642  8643  8578  8579     0     0     0     0  3905     1     1     1     0  3905
  8641  8642  8579  8580     0     0     0     0  3906     1     1     1     0  3906
  8641  8580  8581  8367     0     0     0     0  3907     1     1     1     0  3907
  8640  8641  8367  8366     0     0     0     0  3908     1     1     1     0  3908
  8355  8640  8366  8356     0     0     0     0  3909     1     1     1     0  3909
  8084  8639  8465  8083     0     0     0     0  3910     1     1     1     0  3910
  8630  7401  8466  8344     0     0     0     0  3911     1     1     1     0  3911
  8466  7401  1740  6794     0     0     0     0  3912     1     1     1     0  3912
  1736  8638  2187  2186     0     0     0     0  3913     1     1     1     0  3913
  2187  8638  6398  2188     0     0     0     0  3914     1     1     1     0  3914
  6398  8637  2189  2188     0     0     0     0  3915     1     1     1     0  3915
  2190  2189  1737  1737     0     0     0     0  3916     1     1     1     0  3916
  8636  8353  8342  8628     0     0     0     0  3917     1     1     1     0  3917
  8360  1393  8359  8359     0     0     0     0  3918     1     1     1     0  3918
  8359  8635  8361  8360     0     0     0     0  3919     1     1     1     0  3919
  8635  8634  8362  8361     0     0     0     0  3920     1     1     1     0  3920
  8633  8631  6397  8346     0     0     0     0  3921     1     1     1     0  3921
  8631  8632  8345  6397     0     0     0     0  3922     1     1     1     0  3922
  8629  8630  8344  8343     0     0     0     0  3923     1     1     1     0  3923
  8627  8628  8342  8341     0     0     0     0  3924     1     1     1     0  3924
  8626  8627  8341  8340     0     0     0     0  3925     1     1     1     0  3925
  8625  8626  8340  8339     0     0     0     0  3926     1     1     1     0  3926
  8624  8625  8339  8338     0     0     0     0  3927     1     1     1     0  3927
  8623  8624  8338  8337     0     0     0     0  3928     1     1     1     0  3928
  8622  8623  8337  8336     0     0     0     0  3929     1     1     1     0  3929
  8621  8622  8336  8335     0     0     0     0  3930     1     1     1     0  3930
  8620  8621  8335  8334     0     0     0     0  3931     1     1     1     0  3931
  8619  8620  8334  8333     0     0     0     0  3932     1     1     1     0  3932
  8618  8619  8333  8332     0     0     0     0  3933     1     1     1     0  3933
  8617  8618  8332  8331     0     0     0     0  3934     1     1     1     0  3934
  8616  8617  8331  8330     0     0     0     0  3935     1     1     1     0  3935
  8615  8616  8330  8329     0     0     0     0  3936     1     1     1     0  3936
  8614  8615  8329  8328     0     0     0     0  3937     1     1     1     0  3937
  8613  8614  8328  8327     0     0     0     0  3938     1     1     1     0  3938
  8612  8613  8327  8326     0     0     0     0  3939     1     1     1     0  3939
  8611  8612  8326  8325     0     0     0     0  3940     1     1     1     0  3940
  8610  8611  8325  8324     0     0     0     0  3941     1     1     1     0  3941
  8609  8610  8324  8323     0     0     0     0  3942     1     1     1     0  3942
  8608  8609  8323  8322     0     0     0     0  3943     1     1     1     0  3943
  8607  8608  8322  8321     0     0     0     0  3944     1     1     1     0  3944
  8606  8607  8321  8320     0     0     0     0  3945     1     1     1     0  3945
  8605  8606  8320  8319     0     0     0     0  3946     1     1     1     0  3946
  8604  8605  8319  8318     0     0     0     0  3947     1     1     1     0  3947
  8603  8604  8318  8317     0     0     0     0  3948     1     1     1     0  3948
  8602  8603  8317  8316     0     0     0     0  3949     1     1     1     0  3949
  8601  8602  8316  8315     0     0     0     0  3950     1     1     1     0  3950
  8600  8601  8315  8314     0     0     0     0  3951     1     1     1     0  3951
  8599  8600  8314  8313     0     0     0     0  3952     1     1     1     0  3952
  8598  8599  8313  8312     0     0     0     0  3953     1     1     1     0  3953
  8597  8598  8312  8311     0     0     0     0  3954     1     1     1     0  3954
  8596  8597  8311  8310     0     0     0     0  3955     1     1     1     0  3955
  8595  8596  8310  8309     0     0     0     0  3956     1     1     1     0  3956
  8594  8595  8309  8308     0     0     0     0  3957     1     1     1     0  3957
  8593  8594  8308  8307     0     0     0     0  3958     1     1     1     0  3958
  8592  8593  8307  8306     0     0     0     0  3959     1     1     1     0  3959
  8591  8592  8306  8305     0     0     0     0  3960     1     1     1     0  3960
  8590  8591  8305  8304     0     0     0     0  3961     1     1     1     0  3961
  8589  8590  8304  8303     0     0     0     0  3962     1     1     1     0  3962
  8588  8589  8303  8302     0     0     0     0  3963     1     1     1     0  3963
  8587  8588  8302  8301     0     0     0     0  3964     1     1     1     0  3964
  1346  8587  8301  8300     0     0     0     0  3965     1     1     1     0  3965
  1345  1346  8300  8299     0     0     0     0  3966     1     1     1     0  3966
  1344  1345  8299  8298     0     0     0     0  3967     1     1     1     0  3967
  1343  1344  8298  8297     0     0     0     0  3968     1     1     1     0  3968
  1342  1343  8297  8296     0     0     0     0  3969     1     1     1     0  3969
  1341  1342  8296  8295     0     0     0     0  3970     1     1     1     0  3970
  1248  1341  8295  8294     0     0     0     0  3971     1     1     1     0  3971
  1249  1248  8294  8293     0     0     0     0  3972     1     1     1     0  3972
  1250  1249  8293  8292     0     0     0     0  3973     1     1     1     0  3973
  1251  1250  8292  8291     0     0     0     0  3974     1     1     1     0  3974
  1252  1251  8291  8290     0     0     0     0  3975     1     1     1     0  3975
  1253  1252  8290  8289     0     0     0     0  3976     1     1     1     0  3976
  1254  1253  8289  8288     0     0     0     0  3977     1     1     1     0  3977
  1255  1254  8288  8287     0     0     0     0  3978     1     1     1     0  3978
  1256  1255  8287  8286     0     0     0     0  3979     1     1     1     0  3979
  1257  1256  8286  8285     0     0     0     0  3980     1     1     1     0  3980
  1258  1257  8285  8284     0     0     0     0  3981     1     1     1     0  3981
  1259  1258  8284  8283     0     0     0     0  3982     1     1     1     0  3982
  1260  1259  8283  8282     0     0     0     0  3983     1     1     1     0  3983
  1261  1260  8282  8281     0     0     0     0  3984     1     1     1     0  3984
  1262  1261  8281  8280     0     0     0     0  3985     1     1     1     0  3985
  1263  1262  8280  8279     0     0     0     0  3986     1     1     1     0  3986
  1264  1263  8279  8278     0     0     0     0  3987     1     1     1     0  3987
  1265  1264  8278  8277     0     0     0     0  3988     1     1     1     0  3988
  1266  1265  8277  8276     0     0     0     0  3989     1     1     1     0  3989
  1267  1266  8276  8275     0     0     0     0  3990     1     1     1     0  3990
  1268  1267  8275  8274     0     0     0     0  3991     1     1     1     0  3991
  1269  1268  8274  8273     0     0     0     0  3992     1     1     1     0  3992
  1270  1269  8273  8272     0     0     0     0  3993     1     1     1     0  3993
  1271  1270  8272  8271     0     0     0     0  3994     1     1     1     0  3994
  1272  1271  8271  8270     0     0     0     0  3995     1     1     1     0  3995
  1273  1272  8270  8269     0     0     0     0  3996     1     1     1     0  3996
  1274  1273  8269  8268     0     0     0     0  3997     1     1     1     0  3997
  1275  1274  8268  8267     0     0     0     0  3998     1     1     1     0  3998
  1276  1275  8267  8266     0     0     0     0  3999     1     1     1     0  3999
  1277  1276  8266  8265     0     0     0     0  4000     1     1     1     0  4000
  1278  1277  8265  8264     0     0     0     0  4001     1     1     1     0  4001
  1279  1278  8264  8263     0     0     0     0  4002     1     1     1     0  4002
  1280  1279  8263  8262     0     0     0     0  4003     1     1     1     0  4003
  1281  1280  8262  8261     0     0     0     0  4004     1     1     1     0  4004
  1282  1281  8261  8260     0     0     0     0  4005     1     1     1     0  4005
  1283  1282  8260  8259     0     0     0     0  4006     1     1     1     0  4006
  1284  1283  8259  8258     0     0     0     0  4007     1     1     1     0  4007
  1285  1284  8258  8257     0     0     0     0  4008     1     1     1     0  4008
  1286  1285  8257  8256     0     0     0     0  4009     1     1     1     0  4009
  1287  1286  8256  8255     0     0     0     0  4010     1     1     1     0  4010
  1288  1287  8255  8254     0     0     0     0  4011     1     1     1     0  4011
  1289  1288  8254  8253     0     0     0     0  4012     1     1     1     0  4012
  1290  1289  8253  8252     0     0     0     0  4013     1     1     1     0  4013
  1291  1290  8252  8251     0     0     0     0  4014     1     1     1     0  4014
  1292  1291  8251  8250     0     0     0     0  4015     1     1     1     0  4015
  1293  1292  8250  8249     0     0     0     0  4016     1     1     1     0  4016
  1294  1293  8249  8248     0     0     0     0  4017     1     1     1     0  4017
  1295  1294  8248  8247     0     0     0     0  4018     1     1     1     0  4018
  1296  1295  8247  8246     0     0     0     0  4019     1     1     1     0  4019
  1297  1296  8246  8245     0     0     0     0  4020     1     1     1     0  4020
  1298  1297  8245  8244     0     0     0     0  4021     1     1     1     0  4021
  1299  1298  8244  8243     0     0     0     0  4022     1     1     1     0  4022
  1300  1299  8243  8242     0     0     0     0  4023     1     1     1     0  4023
  1301  1300  8242  8241     0     0     0     0  4024     1     1     1     0  4024
  1302  1301  8241  8240     0     0     0     0  4025     1     1     1     0  4025
  1303  1302  8240  8239     0     0     0     0  4026     1     1     1     0  4026
  1304  1303  8239  8238     0     0     0     0  4027     1     1     1     0  4027
  1305  1304  8238  8237     0     0     0     0  4028     1     1     1     0  4028
  1306  1305  8237  8236     0     0     0     0  4029     1     1     1     0  4029
  1307  1306  8236  8235     0     0     0     0  4030     1     1     1     0  4030
  1308  1307  8235  8234     0     0     0     0  4031     1     1     1     0  4031
  1309  1308  8234  8233     0     0     0     0  4032     1     1     1     0  4032
  1310  1309  8233  8232     0     0     0     0  4033     1     1     1     0  4033
  1311  1310  8232  8231     0     0     0     0  4034     1     1     1     0  4034
  1312  1311  8231  8230     0     0     0     0  4035     1     1     1     0  4035
  1313  1312  8230  8229     0     0     0     0  4036     1     1     1     0  4036
  1314  1313  8229  8228     0     0     0     0  4037     1     1     1     0  4037
  1315  1314  8228  8227     0     0     0     0  4038     1     1     1     0  4038
  1316  1315  8227  8226     0     0     0     0  4039     1     1     1     0  4039
  1317  1316  8226  8225     0     0     0     0  4040     1     1     1     0  4040
  1318  1317  8225  8224     0     0     0     0  4041     1     1     1     0  4041
  1319  1318  8224  8223     0     0     0     0  4042     1     1     1     0  4042
  1320  1319  8223  8222     0     0     0     0  4043     1     1     1     0  4043
  1321  1320  8222  8221     0     0     0     0  4044     1     1     1     0  4044
  1322  1321  8221  8220     0     0     0     0  4045     1     1     1     0  4045
  1323  1322  8220  8219     0     0     0     0  4046     1     1     1     0  4046
  1324  1323  8219  8218     0     0     0     0  4047     1     1     1     0  4047
  1325  1324  8218  8217     0     0     0     0  4048     1     1     1     0  4048
  1326  1325  8217  8216     0     0     0     0  4049     1     1     1     0  4049
  1327  1326  8216  8215     0     0     0     0  4050     1     1     1     0  4050
  1328  1327  8215  8214     0     0     0     0  4051     1     1     1     0  4051
  1329  1328  8214  8213     0     0     0     0  4052     1     1     1     0  4052
  1330  1329  8213  8212     0     0     0     0  4053     1     1     1     0  4053
  1331  1330  8212  8211     0     0     0     0  4054     1     1     1     0  4054
  1332  1331  8211  8210     0     0     0     0  4055     1     1     1     0  4055
  1333  1332  8210  8209     0     0     0     0  4056     1     1     1     0  4056
  1334  1333  8209  8208     0     0     0     0  4057     1     1     1     0  4057
  1335  1334  8208  8207     0     0     0     0  4058     1     1     1     0  4058
  1336  1335  8207  8206     0     0     0     0  4059     1     1     1     0  4059
  1337  1336  8206  8205     0     0     0     0  4060     1     1     1     0  4060
  1338  1337  8205  8204     0     0     0     0  4061     1     1     1     0  4061
  1339  1338  8204  8203     0     0     0     0  4062     1     1     1     0  4062
  1340  1339  8203  8202     0     0     0     0  4063     1     1     1     0  4063
  8586  1340  8202  8201     0     0     0     0  4064     1     1     1     0  4064
  8585  8586  8201  8200     0     0     0     0  4065     1     1     1     0  4065
  8584  8585  8200  8199     0     0     0     0  4066     1     1     1     0  4066
  8352  8584  8199  8198     0     0     0     0  4067     1     1     1     0  4067
  8581  8580  7929  7930     0     0     0     0  4068     1     1     1     0  4068
  8580  8579  7928  7929     0     0     0     0  4069     1     1     1     0  4069
  8579  8578  7927  7928     0     0     0     0  4070     1     1     1     0  4070
  8578  8577  7926  7927     0     0     0     0  4071     1     1     1     0  4071
  8577  8576  7925  7926     0     0     0     0  4072     1     1     1     0  4072
  8576  8575  7924  7925     0     0     0     0  4073     1     1     1     0  4073
  8575  8574  7923  7924     0     0     0     0  4074     1     1     1     0  4074
  8574  8573  7922  7923     0     0     0     0  4075     1     1     1     0  4075
  8573  8572  7921  7922     0     0     0     0  4076     1     1     1     0  4076
  8572  8571  7920  7921     0     0     0     0  4077     1     1     1     0  4077
  8571  8570  7919  7920     0     0     0     0  4078     1     1     1     0  4078
  8570  8569  7918  7919     0     0     0     0  4079     1     1     1     0  4079
  8569  8568  7917  7918     0     0     0     0  4080     1     1     1     0  4080
  8568  8567  7916  7917     0     0     0     0  4081     1     1     1     0  4081
  8567  8566  7915  7916     0     0     0     0  4082     1     1     1     0  4082
  8566  8565  7914  7915     0     0     0     0  4083     1     1     1     0  4083
  8565  8564  7913  7914     0     0     0     0  4084     1     1     1     0  4084
  8564  8563  7912  7913     0     0     0     0  4085     1     1     1     0  4085
  8563  8562  7911  7912     0     0     0     0  4086     1     1     1     0  4086
  8562  8561  7910  7911     0     0     0     0  4087     1     1     1     0  4087
  8561  8560  7909  7910     0     0     0     0  4088     1     1     1     0  4088
  8560  8559  7908  7909     0     0     0     0  4089     1     1     1     0  4089
  8559  8558  7907  7908     0     0     0     0  4090     1     1     1     0  4090
  8558  8557  7906  7907     0     0     0     0  4091     1     1     1     0  4091
  8557  8556  7905  7906     0     0     0     0  4092     1     1     1     0  4092
  8556  8555  7904  7905     0     0     0     0  4093     1     1     1     0  4093
  8555  8554  7903  7904     0     0     0     0  4094     1     1     1     0  4094
  8554  8553  7902  7903     0     0     0     0  4095     1     1     1     0  4095
  8553  8552  7901  7902     0     0     0     0  4096     1     1     1     0  4096
  8552  8551  7900  7901     0     0     0     0  4097     1     1     1     0  4097
  8551  8550  7899  7900     0     0     0     0  4098     1     1     1     0  4098
  8550  8549  7898  7899     0     0     0     0  4099     1     1     1     0  4099
  8549  8548  7897  7898     0     0     0     0  4100     1     1     1     0  4100
  8548  8547  7896  7897     0     0     0     0  4101     1     1     1     0  4101
  8547  8546  7895  7896     0     0     0     0  4102     1     1     1     0  4102
  8546  8545  7894  7895     0     0     0     0  4103     1     1     1     0  4103
  8545  8544  7893  7894     0     0     0     0  4104     1     1     1     0  4104
  8544  8543  7892  7893     0     0     0     0  4105     1     1     1     0  4105
  8543  8542  7891  7892     0     0     0     0  4106     1     1     1     0  4106
  8542  8541  7890  7891     0     0     0     0  4107     1     1     1     0  4107
  8541  8540  7889  7890     0     0     0     0  4108     1     1     1     0  4108
  8540  8539  7888  7889     0     0     0     0  4109     1     1     1     0  4109
  8539  8538  7887  7888     0     0     0     0  4110     1     1     1     0  4110
  8538  8537  7886  7887     0     0     0     0  4111     1     1     1     0  4111
  8537  8536  7885  7886     0     0     0     0  4112     1     1     1     0  4112
  8536  8535  7884  7885     0     0     0     0  4113     1     1     1     0  4113
  8535  8534  7883  7884     0     0     0     0  4114     1     1     1     0  4114
  8534  8533  7882  7883     0     0     0     0  4115     1     1     1     0  4115
  8533  8532  7881  7882     0     0     0     0  4116     1     1     1     0  4116
  8532  8531  7880  7881     0     0     0     0  4117     1     1     1     0  4117
  8531  8530  7879  7880     0     0     0     0  4118     1     1     1     0  4118
  8530  8529  7878  7879     0     0     0     0  4119     1     1     1     0  4119
  8529  8528  7877  7878     0     0     0     0  4120     1     1     1     0  4120
  8528  8527  7876  7877     0     0     0     0  4121     1     1     1     0  4121
  8527  8526  7875  7876     0     0     0     0  4122     1     1     1     0  4122
  8526  8525  7874  7875     0     0     0     0  4123     1     1     1     0  4123
  8525  8524  7873  7874     0     0     0     0  4124     1     1     1     0  4124
  8524  8523  7872  7873     0     0     0     0  4125     1     1     1     0  4125
  8523  8522  7871  7872     0     0     0     0  4126     1     1     1     0  4126
  8522  8521  7870  7871     0     0     0     0  4127     1     1     1     0  4127
  8521  8520  7869  7870     0     0     0     0  4128     1     1     1     0  4128
  8520  8519  7868  7869     0     0     0     0  4129     1     1     1     0  4129
  8519  8518  7867  7868     0     0     0     0  4130     1     1     1     0  4130
  8518  8517  7866  7867     0     0     0     0  4131     1     1     1     0  4131
  8517  8516  7865  7866     0     0     0     0  4132     1     1     1     0  4132
  8516  8515  7864  7865     0     0     0     0  4133     1     1     1     0  4133
  8515  8514  7863  7864     0     0     0     0  4134     1     1     1     0  4134
  8514  8513  7862  7863     0     0     0     0  4135     1     1     1     0  4135
  8513  8512  7861  7862     0     0     0     0  4136     1     1     1     0  4136
  8512  8511  7860  7861     0     0     0     0  4137     1     1     1     0  4137
  8511  8510  7859  7860     0     0     0     0  4138     1     1     1     0  4138
  8510  8509  7858  7859     0     0     0     0  4139     1     1     1     0  4139
  8509  8508  7857  7858     0     0     0     0  4140     1     1     1     0  4140
  8508  8507  7856  7857     0     0     0     0  4141     1     1     1     0  4141
  8507  8506  7855  7856     0     0     0     0  4142     1     1     1     0  4142
  8506  8505  7854  7855     0     0     0     0  4143     1     1     1     0  4143
  8505  8504  7853  7854     0     0     0     0  4144     1     1     1     0  4144
  8504  8503  7852  7853     0     0     0     0  4145     1     1     1     0  4145
  8503  8502  7851  7852     0     0     0     0  4146     1     1     1     0  4146
  8502  8501  7850  7851     0     0     0     0  4147     1     1     1     0  4147
  8501  1161  7849  7850     0     0     0     0  4148     1     1     1     0  4148
  1161  8500  7848  7849     0     0     0     0  4149     1     1     1     0  4149
  8500  8499  7847  7848     0     0     0     0  4150     1     1     1     0  4150
  8499  1394  7846  7847     0     0     0     0  4151     1     1     1     0  4151
  1394  8498  7845  7846     0     0     0     0  4152     1     1     1     0  4152
  8498  8497  7844  7845     0     0     0     0  4153     1     1     1     0  4153
  8497  8496  7843  7844     0     0     0     0  4154     1     1     1     0  4154
  8496  8495  7842  7843     0     0     0     0  4155     1     1     1     0  4155
  8495  8494  7841  7842     0     0     0     0  4156     1     1     1     0  4156
  8494  8493  7840  7841     0     0     0     0  4157     1     1     1     0  4157
  8493  8492  7839  7840     0     0     0     0  4158     1     1     1     0  4158
  8492  8491  7838  7839     0     0     0     0  4159     1     1     1     0  4159
  8491  8490  7837  7838     0     0     0     0  4160     1     1     1     0  4160
  8490  8489  7836  7837     0     0     0     0  4161     1     1     1     0  4161
  8489  8488  7835  7836     0     0     0     0  4162     1     1     1     0  4162
  8488  8487  7834  7835     0     0     0     0  4163     1     1     1     0  4163
  8487  8486  7833  7834     0     0     0     0  4164     1     1     1     0  4164
  8486  8485  7832  7833     0     0     0     0  4165     1     1     1     0  4165
  8485  8484  7831  7832     0     0     0     0  4166     1     1     1     0  4166
  8484  8483  7830  7831     0     0     0     0  4167     1     1     1     0  4167
  8483  8482  7829  7830     0     0     0     0  4168     1     1     1     0  4168
  8482  8481  7828  7829     0     0     0     0  4169     1     1     1     0  4169
  8481  8480  7827  7828     0     0     0     0  4170     1     1     1     0  4170
  8480  8479  7826  7827     0     0     0     0  4171     1     1     1     0  4171
  8479  8478  7825  7826     0     0     0     0  4172     1     1     1     0  4172
  8478  8477  7824  7825     0     0     0     0  4173     1     1     1     0  4173
  8477  8476  7823  7824     0     0     0     0  4174     1     1     1     0  4174
  8476  8475  7822  7823     0     0     0     0  4175     1     1     1     0  4175
  8475  8474  7821  7822     0     0     0     0  4176     1     1     1     0  4176
  8474  8473  7820  7821     0     0     0     0  4177     1     1     1     0  4177
  8473  8472  7819  7820     0     0     0     0  4178     1     1     1     0  4178
  8472  8471  7818  7819     0     0     0     0  4179     1     1     1     0  4179
  8471  8470  7817  7818     0     0     0     0  4180     1     1     1     0  4180
  8470  8469  7816  7817     0     0     0     0  4181     1     1     1     0  4181
  8469  8468  7815  7816     0     0     0     0  4182     1     1     1     0  4182
  8466  6794  6848  8344     0     0     0     0  4183     1     1     1     0  4183
  8465  8464  8082  8083     0     0     0     0  4184     1     1     1     0  4184
  8464  1349  8081  8082     0     0     0     0  4185     1     1     1     0  4185
  1349  1350  8080  8081     0     0     0     0  4186     1     1     1     0  4186
  1350  1351  8079  8080     0     0     0     0  4187     1     1     1     0  4187
  1351  1352  8078  8079     0     0     0     0  4188     1     1     1     0  4188
  1352  1353  8077  8078     0     0     0     0  4189     1     1     1     0  4189
  1353  1354  8076  8077     0     0     0     0  4190     1     1     1     0  4190
  1354  1355  8075  8076     0     0     0     0  4191     1     1     1     0  4191
  1355  1356  8074  8075     0     0     0     0  4192     1     1     1     0  4192
  1356  1357  8073  8074     0     0     0     0  4193     1     1     1     0  4193
  1357  1358  8072  8073     0     0     0     0  4194     1     1     1     0  4194
  1358  1359  8071  8072     0     0     0     0  4195     1     1     1     0  4195
  1359  1360  8070  8071     0     0     0     0  4196     1     1     1     0  4196
  1360  1361  8069  8070     0     0     0     0  4197     1     1     1     0  4197
  1361  1362  8068  8069     0     0     0     0  4198     1     1     1     0  4198
  1362  1363  8067  8068     0     0     0     0  4199     1     1     1     0  4199
  1363  1364  8066  8067     0     0     0     0  4200     1     1     1     0  4200
  1364  1365  8065  8066     0     0     0     0  4201     1     1     1     0  4201
  1365  1366  8064  8065     0     0     0     0  4202     1     1     1     0  4202
  1366  1367  8063  8064     0     0     0     0  4203     1     1     1     0  4203
  1367  1368  8062  8063     0     0     0     0  4204     1     1     1     0  4204
  1368  1369  8061  8062     0     0     0     0  4205     1     1     1     0  4205
  1369  1370  8060  8061     0     0     0     0  4206     1     1     1     0  4206
  1370  1371  8059  8060     0     0     0     0  4207     1     1     1     0  4207
  1371  1372  8058  8059     0     0     0     0  4208     1     1     1     0  4208
  1372  1373  8057  8058     0     0     0     0  4209     1     1     1     0  4209
  1373  1374  8056  8057     0     0     0     0  4210     1     1     1     0  4210
  1374  1375  8055  8056     0     0     0     0  4211     1     1     1     0  4211
  1375  1376  8054  8055     0     0     0     0  4212     1     1     1     0  4212
  1376  1377  8053  8054     0     0     0     0  4213     1     1     1     0  4213
  1377  1378  8052  8053     0     0     0     0  4214     1     1     1     0  4214
  1378  8463  8051  8052     0     0     0     0  4215     1     1     1     0  4215
  8463  8462  8050  8051     0     0     0     0  4216     1     1     1     0  4216
  8462  8461  8049  8050     0     0     0     0  4217     1     1     1     0  4217
  8461  1379  8048  8049     0     0     0     0  4218     1     1     1     0  4218
  1379  1380  8047  8048     0     0     0     0  4219     1     1     1     0  4219
  1380  1381  8046  8047     0     0     0     0  4220     1     1     1     0  4220
  1381  1382  8045  8046     0     0     0     0  4221     1     1     1     0  4221
  1382  1383  8044  8045     0     0     0     0  4222     1     1     1     0  4222
  1383  1384  8043  8044     0     0     0     0  4223     1     1     1     0  4223
  1384  1385  8042  8043     0     0     0     0  4224     1     1     1     0  4224
  1385  1386  8041  8042     0     0     0     0  4225     1     1     1     0  4225
  1386  1387  8040  8041     0     0     0     0  4226     1     1     1     0  4226
  1387  1388  8039  8040     0     0     0     0  4227     1     1     1     0  4227
  1388  1389  8038  8039     0     0     0     0  4228     1     1     1     0  4228
  1389  1390  8037  8038     0     0     0     0  4229     1     1     1     0  4229
  1390  1162  8036  8037     0     0     0     0  4230     1     1     1     0  4230
  1162  1163  8035  8036     0     0     0     0  4231     1     1     1     0  4231
  1163  1164  8034  8035     0     0     0     0  4232     1     1     1     0  4232
  1164  1165  8033  8034     0     0     0     0  4233     1     1     1     0  4233
  1165  1166  8032  8033     0     0     0     0  4234     1     1     1     0  4234
  1166  1167  8031  8032     0     0     0     0  4235     1     1     1     0  4235
  1167  1168  8030  8031     0     0     0     0  4236     1     1     1     0  4236
  1168  1169  8029  8030     0     0     0     0  4237     1     1     1     0  4237
  1169  1170  8028  8029     0     0     0     0  4238     1     1     1     0  4238
  1170  1171  8027  8028     0     0     0     0  4239     1     1     1     0  4239
  1171  1172  8026  8027     0     0     0     0  4240     1     1     1     0  4240
  1172  1173  8025  8026     0     0     0     0  4241     1     1     1     0  4241
  1173  1174  8024  8025     0     0     0     0  4242     1     1     1     0  4242
  1174  1175  8023  8024     0     0     0     0  4243     1     1     1     0  4243
  1175  1176  8022  8023     0     0     0     0  4244     1     1     1     0  4244
  1176  1177  8021  8022     0     0     0     0  4245     1     1     1     0  4245
  1177  1178  8020  8021     0     0     0     0  4246     1     1     1     0  4246
  1178  1179  8019  8020     0     0     0     0  4247     1     1     1     0  4247
  1179  1180  8018  8019     0     0     0     0  4248     1     1     1     0  4248
  1180  1181  8017  8018     0     0     0     0  4249     1     1     1     0  4249
  1181  1182  8016  8017     0     0     0     0  4250     1     1     1     0  4250
  1182  1183  8015  8016     0     0     0     0  4251     1     1     1     0  4251
  1183  1184  8014  8015     0     0     0     0  4252     1     1     1     0  4252
  1184  1185  8013  8014     0     0     0     0  4253     1     1     1     0  4253
  1185  1186  8012  8013     0     0     0     0  4254     1     1     1     0  4254
  1186  1187  8011  8012     0     0     0     0  4255     1     1     1     0  4255
  1187  1188  8010  8011     0     0     0     0  4256     1     1     1     0  4256
  1188  1189  8009  8010     0     0     0     0  4257     1     1     1     0  4257
  1189  1190  8008  8009     0     0     0     0  4258     1     1     1     0  4258
  1190  1191  8007  8008     0     0     0     0  4259     1     1     1     0  4259
  1191  1192  8006  8007     0     0     0     0  4260     1     1     1     0  4260
  1192  1193  8005  8006     0     0     0     0  4261     1     1     1     0  4261
  1193  1194  8004  8005     0     0     0     0  4262     1     1     1     0  4262
  1194  1195  8003  8004     0     0     0     0  4263     1     1     1     0  4263
  1195  1196  8002  8003     0     0     0     0  4264     1     1     1     0  4264
  1196  1197  8001  8002     0     0     0     0  4265     1     1     1     0  4265
  1197  1198  8000  8001     0     0     0     0  4266     1     1     1     0  4266
  1198  1199  7999  8000     0     0     0     0  4267     1     1     1     0  4267
  1199  1200  7998  7999     0     0     0     0  4268     1     1     1     0  4268
  1200  1201  7997  7998     0     0     0     0  4269     1     1     1     0  4269
  1201  1202  7996  7997     0     0     0     0  4270     1     1     1     0  4270
  1202  1203  7995  7996     0     0     0     0  4271     1     1     1     0  4271
  1203  1204  7994  7995     0     0     0     0  4272     1     1     1     0  4272
  1204  1205  7993  7994     0     0     0     0  4273     1     1     1     0  4273
  1205  1206  7992  7993     0     0     0     0  4274     1     1     1     0  4274
  1206  1207  7991  7992     0     0     0     0  4275     1     1     1     0  4275
  1207  1208  7990  7991     0     0     0     0  4276     1     1     1     0  4276
  1208  1209  7989  7990     0     0     0     0  4277     1     1     1     0  4277
  1209  1210  7988  7989     0     0     0     0  4278     1     1     1     0  4278
  1210  1211  7987  7988     0     0     0     0  4279     1     1     1     0  4279
  1211  1212  7986  7987     0     0     0     0  4280     1     1     1     0  4280
  1212  1213  7985  7986     0     0     0     0  4281     1     1     1     0  4281
  1213  1214  7984  7985     0     0     0     0  4282     1     1     1     0  4282
  1214  1215  7983  7984     0     0     0     0  4283     1     1     1     0  4283
  1215  1216  7982  7983     0     0     0     0  4284     1     1     1     0  4284
  1216  1217  7981  7982     0     0     0     0  4285     1     1     1     0  4285
  1217  1218  7980  7981     0     0     0     0  4286     1     1     1     0  4286
  1218  1219  7979  7980     0     0     0     0  4287     1     1     1     0  4287
  1219  1220  7978  7979     0     0     0     0  4288     1     1     1     0  4288
  1220  1221  7977  7978     0     0     0     0  4289     1     1     1     0  4289
  1221  1222  7976  7977     0     0     0     0  4290     1     1     1     0  4290
  1222  1223  7975  7976     0     0     0     0  4291     1     1     1     0  4291
  1223  1224  7974  7975     0     0     0     0  4292     1     1     1     0  4292
  1224  1225  7973  7974     0     0     0     0  4293     1     1     1     0  4293
  1225  1226  7972  7973     0     0     0     0  4294     1     1     1     0  4294
  1226  1227  7971  7972     0     0     0     0  4295     1     1     1     0  4295
  1227  1228  7970  7971     0     0     0     0  4296     1     1     1     0  4296
  1228  1229  7969  7970     0     0     0     0  4297     1     1     1     0  4297
  1229  1230  7968  7969     0     0     0     0  4298     1     1     1     0  4298
  1230  1231  7967  7968     0     0     0     0  4299     1     1     1     0  4299
  1231  1232  7966  7967     0     0     0     0  4300     1     1     1     0  4300
  1232  1233  7965  7966     0     0     0     0  4301     1     1     1     0  4301
  1233  1234  7964  7965     0     0     0     0  4302     1     1     1     0  4302
  1234  1235  7963  7964     0     0     0     0  4303     1     1     1     0  4303
  1235  1236  7962  7963     0     0     0     0  4304     1     1     1     0  4304
  1236  1237  7961  7962     0     0     0     0  4305     1     1     1     0  4305
  1237  1238  7960  7961     0     0     0     0  4306     1     1     1     0  4306
  1238  1239  7959  7960     0     0     0     0  4307     1     1     1     0  4307
  1239  1240  7958  7959     0     0     0     0  4308     1     1     1     0  4308
  1240  1241  7957  7958     0     0     0     0  4309     1     1     1     0  4309
  1241  1242  7956  7957     0     0     0     0  4310     1     1     1     0  4310
  1242  1243  7955  7956     0     0     0     0  4311     1     1     1     0  4311
  1243  8460  7954  7955     0     0     0     0  4312     1     1     1     0  4312
  8460  1244  7953  7954     0     0     0     0  4313     1     1     1     0  4313
  1244  1245  7952  7953     0     0     0     0  4314     1     1     1     0  4314
  1245  1246  7951  7952     0     0     0     0  4315     1     1     1     0  4315
  1246  8459  7950  7951     0     0     0     0  4316     1     1     1     0  4316
  8459  1247  7949  7950     0     0     0     0  4317     1     1     1     0  4317
  8458  8444  8457  1247     0     0     0     0  4318     1     1     1     0  4318
  1247  8457  7948  7949     0     0     0     0  4319     1     1     1     0  4319
  8457  8444  8445  8456     0     0     0     0  4320     1     1     1     0  4320
  8457  8456  7947  7948     0     0     0     0  4321     1     1     1     0  4321
  8456  8445  8446  8455     0     0     0     0  4322     1     1     1     0  4322
  8456  8455  7946  7947     0     0     0     0  4323     1     1     1     0  4323
  8455  8446  8447  8454     0     0     0     0  4324     1     1     1     0  4324
  8455  8454  7945  7946     0     0     0     0  4325     1     1     1     0  4325
  8454  8447  8448  8453     0     0     0     0  4326     1     1     1     0  4326
  8454  8453  7944  7945     0     0     0     0  4327     1     1     1     0  4327
  7944  8453  8448  8449     0     0     0     0  4328     1     1     1     0  4328
  7944  8449  8450  7943     0     0     0     0  4329     1     1     1     0  4329
  7943  8450  8451  7942     0     0     0     0  4330     1     1     1     0  4330
  7942  8451  8452  7941     0     0     0     0  4331     1     1     1     0  4331
  8452  8451  8111  8350     0     0     0     0  4332     1     1     1     0  4332
  8452  8350  7940  7941     0     0     0     0  4333     1     1     1     0  4333
  8451  8450  8112  8111     0     0     0     0  4334     1     1     1     0  4334
  8450  8449  8113  8112     0     0     0     0  4335     1     1     1     0  4335
  8449  8448  8114  8113     0     0     0     0  4336     1     1     1     0  4336
  8448  8447  8115  8114     0     0     0     0  4337     1     1     1     0  4337
  8447  8446  8116  8115     0     0     0     0  4338     1     1     1     0  4338
  8446  8445  8117  8116     0     0     0     0  4339     1     1     1     0  4339
  8445  8444  8118  8117     0     0     0     0  4340     1     1     1     0  4340
  8444  8458  8119  8118     0     0     0     0  4341     1     1     1     0  4341
  8458  8443  8120  8119     0     0     0     0  4342     1     1     1     0  4342
  8443  8442  8121  8120     0     0     0     0  4343     1     1     1     0  4343
  8442  8441  8122  8121     0     0     0     0  4344     1     1     1     0  4344
  8441  8440  8123  8122     0     0     0     0  4345     1     1     1     0  4345
  8440  8439  8124  8123     0     0     0     0  4346     1     1     1     0  4346
  8439  8438  8125  8124     0     0     0     0  4347     1     1     1     0  4347
  8438  8437  8126  8125     0     0     0     0  4348     1     1     1     0  4348
  8437  8436  8127  8126     0     0     0     0  4349     1     1     1     0  4349
  8436  8435  8128  8127     0     0     0     0  4350     1     1     1     0  4350
  8435  8434  8129  8128     0     0     0     0  4351     1     1     1     0  4351
  8434  8433  8130  8129     0     0     0     0  4352     1     1     1     0  4352
  8433  8432  8131  8130     0     0     0     0  4353     1     1     1     0  4353
  8432  8431  8132  8131     0     0     0     0  4354     1     1     1     0  4354
  8431  8430  8133  8132     0     0     0     0  4355     1     1     1     0  4355
  8430  8429  8134  8133     0     0     0     0  4356     1     1     1     0  4356
  8429  8428  8135  8134     0     0     0     0  4357     1     1     1     0  4357
  8428  8427  8136  8135     0     0     0     0  4358     1     1     1     0  4358
  8427  8426  8137  8136     0     0     0     0  4359     1     1     1     0  4359
  8426  8425  8138  8137     0     0     0     0  4360     1     1     1     0  4360
  8425  8424  8139  8138     0     0     0     0  4361     1     1     1     0  4361
  8424  8423  8140  8139     0     0     0     0  4362     1     1     1     0  4362
  8423  8422  8141  8140     0     0     0     0  4363     1     1     1     0  4363
  8422  8421  8142  8141     0     0     0     0  4364     1     1     1     0  4364
  8421  8420  8143  8142     0     0     0     0  4365     1     1     1     0  4365
  8420  8419  8144  8143     0     0     0     0  4366     1     1     1     0  4366
  8419  8418  8145  8144     0     0     0     0  4367     1     1     1     0  4367
  8418  8417  8146  8145     0     0     0     0  4368     1     1     1     0  4368
  8417  8416  8147  8146     0     0     0     0  4369     1     1     1     0  4369
  8416  8415  8148  8147     0     0     0     0  4370     1     1     1     0  4370
  8415  8414  8149  8148     0     0     0     0  4371     1     1     1     0  4371
  8414  8413  8150  8149     0     0     0     0  4372     1     1     1     0  4372
  8413  8412  8151  8150     0     0     0     0  4373     1     1     1     0  4373
  8412  8411  8152  8151     0     0     0     0  4374     1     1     1     0  4374
  8411  8410  8153  8152     0     0     0     0  4375     1     1     1     0  4375
  8410  8409  8154  8153     0     0     0     0  4376     1     1     1     0  4376
  8409  8408  8155  8154     0     0     0     0  4377     1     1     1     0  4377
  8408  8407  8156  8155     0     0     0     0  4378     1     1     1     0  4378
  8407  8406  8157  8156     0     0     0     0  4379     1     1     1     0  4379
  8406  8405  8158  8157     0     0     0     0  4380     1     1     1     0  4380
  8405  8404  8159  8158     0     0     0     0  4381     1     1     1     0  4381
  8404  8403  8160  8159     0     0     0     0  4382     1     1     1     0  4382
  8403  8402  8161  8160     0     0     0     0  4383     1     1     1     0  4383
  8402  8401  8162  8161     0     0     0     0  4384     1     1     1     0  4384
  8401  8400  8163  8162     0     0     0     0  4385     1     1     1     0  4385
  8400  8399  8164  8163     0     0     0     0  4386     1     1     1     0  4386
  8399  8398  8165  8164     0     0     0     0  4387     1     1     1     0  4387
  8398  8397  8166  8165     0     0     0     0  4388     1     1     1     0  4388
  8397  8396  8167  8166     0     0     0     0  4389     1     1     1     0  4389
  8396  8395  8168  8167     0     0     0     0  4390     1     1     1     0  4390
  8395  8394  8169  8168     0     0     0     0  4391     1     1     1     0  4391
  8394  8393  8170  8169     0     0     0     0  4392     1     1     1     0  4392
  8393  8392  8171  8170     0     0     0     0  4393     1     1     1     0  4393
  8392  8391  8172  8171     0     0     0     0  4394     1     1     1     0  4394
  8391  8390  8173  8172     0     0     0     0  4395     1     1     1     0  4395
  8390  8389  8174  8173     0     0     0     0  4396     1     1     1     0  4396
  8389  8388  8175  8174     0     0     0     0  4397     1     1     1     0  4397
  8388  8387  8176  8175     0     0     0     0  4398     1     1     1     0  4398
  8387  8386  8177  8176     0     0     0     0  4399     1     1     1     0  4399
  8386  8385  8178  8177     0     0     0     0  4400     1     1     1     0  4400
  8385  8384  8179  8178     0     0     0     0  4401     1     1     1     0  4401
  8384  8383  8180  8179     0     0     0     0  4402     1     1     1     0  4402
  8383  8382  8181  8180     0     0     0     0  4403     1     1     1     0  4403
  8382  8381  8182  8181     0     0     0     0  4404     1     1     1     0  4404
  8381  8380  8183  8182     0     0     0     0  4405     1     1     1     0  4405
  8380  8379  8184  8183     0     0     0     0  4406     1     1     1     0  4406
  8379  8378  8185  8184     0     0     0     0  4407     1     1     1     0  4407
  8378  8377  8186  8185     0     0     0     0  4408     1     1     1     0  4408
  8377  8376  8187  8186     0     0     0     0  4409     1     1     1     0  4409
  8376  8375  8188  8187     0     0     0     0  4410     1     1     1     0  4410
  8375  8374  8189  8188     0     0     0     0  4411     1     1     1     0  4411
  8374  8373  8190  8189     0     0     0     0  4412     1     1     1     0  4412
  8373  8372  8191  8190     0     0     0     0  4413     1     1     1     0  4413
  8372  8371  8192  8191     0     0     0     0  4414     1     1     1     0  4414
  8371  8370  8193  8192     0     0     0     0  4415     1     1     1     0  4415
  8370  8369  8194  8193     0     0     0     0  4416     1     1     1     0  4416
  8369  8368  8195  8194     0     0     0     0  4417     1     1     1     0  4417
  8368  8351  8196  8195     0     0     0     0  4418     1     1     1     0  4418
  8366  8358  8357  8356     0     0     0     0  4419     1     1     1     0  4419
  8345  7932  1739  2192     0     0     0     0  4420     1     1     1     0  4420
  7813  8365  8343  7692     0     0     0     0  4421     1     1     1     0  4421
  8364  8349  8087  8088     0     0     0     0  4422     1     1     1     0  4422
  8363  8364  8088  8089     0     0     0     0  4423     1     1     1     0  4423
  8362  8363  8089  8090     0     0     0     0  4424     1     1     1     0  4424
  8361  8362  8090  8091     0     0     0     0  4425     1     1     1     0  4425
  8360  8361  8091  8092     0     0     0     0  4426     1     1     1     0  4426
  1393  8360  8092  8093     0     0     0     0  4427     1     1     1     0  4427
  8355  8356  1490  8103     0     0     0     0  4428     1     1     1     0  4428
  8354  8355  8103  8104     0     0     0     0  4429     1     1     1     0  4429
  8353  8354  8104  1489     0     0     0     0  4430     1     1     1     0  4430
  8342  8353  1489  7646     0     0     0     0  4431     1     1     1     0  4431
  8351  8197  7501  8196     0     0     0     0  4432     1     1     1     0  4432
  8350  8110  7939  7940     0     0     0     0  4433     1     1     1     0  4433
  7939  8110  8109  7938     0     0     0     0  4434     1     1     1     0  4434
  7938  8109  8108  7937     0     0     0     0  4435     1     1     1     0  4435
  7937  8108  8107  7936     0     0     0     0  4436     1     1     1     0  4436
  7936  8107  8106  7935     0     0     0     0  4437     1     1     1     0  4437
  7935  8106  8105  7934     0     0     0     0  4438     1     1     1     0  4438
  8349  8347  1488  8085     0     0     0     0  4439     1     1     1     0  4439
  8087  8349  8085  8086     0     0     0     0  4440     1     1     1     0  4440
  6397  8345  2192  2191     0     0     0     0  4441     1     1     1     0  4441
  8343  8344  6848  7692     0     0     0     0  4442     1     1     1     0  4442
  8341  8342  7646  7645     0     0     0     0  4443     1     1     1     0  4443
  8340  8341  7645  7644     0     0     0     0  4444     1     1     1     0  4444
  8339  8340  7644  7643     0     0     0     0  4445     1     1     1     0  4445
  8338  8339  7643  7642     0     0     0     0  4446     1     1     1     0  4446
  8337  8338  7642  7641     0     0     0     0  4447     1     1     1     0  4447
  8336  8337  7641  7640     0     0     0     0  4448     1     1     1     0  4448
  8335  8336  7640  7639     0     0     0     0  4449     1     1     1     0  4449
  8334  8335  7639  7638     0     0     0     0  4450     1     1     1     0  4450
  8333  8334  7638  7637     0     0     0     0  4451     1     1     1     0  4451
  8332  8333  7637  7636     0     0     0     0  4452     1     1     1     0  4452
  8331  8332  7636  7635     0     0     0     0  4453     1     1     1     0  4453
  8330  8331  7635  7634     0     0     0     0  4454     1     1     1     0  4454
  8329  8330  7634  7633     0     0     0     0  4455     1     1     1     0  4455
  8328  8329  7633  7632     0     0     0     0  4456     1     1     1     0  4456
  8327  8328  7632  7631     0     0     0     0  4457     1     1     1     0  4457
  8326  8327  7631  7630     0     0     0     0  4458     1     1     1     0  4458
  8325  8326  7630  7629     0     0     0     0  4459     1     1     1     0  4459
  8324  8325  7629  7628     0     0     0     0  4460     1     1     1     0  4460
  8323  8324  7628  7627     0     0     0     0  4461     1     1     1     0  4461
  8322  8323  7627  7626     0     0     0     0  4462     1     1     1     0  4462
  8321  8322  7626  7625     0     0     0     0  4463     1     1     1     0  4463
  8320  8321  7625  7624     0     0     0     0  4464     1     1     1     0  4464
  8319  8320  7624  7623     0     0     0     0  4465     1     1     1     0  4465
  8318  8319  7623  7622     0     0     0     0  4466     1     1     1     0  4466
  8317  8318  7622  7621     0     0     0     0  4467     1     1     1     0  4467
  8316  8317  7621  7620     0     0     0     0  4468     1     1     1     0  4468
  8315  8316  7620  7619     0     0     0     0  4469     1     1     1     0  4469
  8314  8315  7619  7618     0     0     0     0  4470     1     1     1     0  4470
  8313  8314  7618  7617     0     0     0     0  4471     1     1     1     0  4471
  8312  8313  7617  7616     0     0     0     0  4472     1     1     1     0  4472
  8311  8312  7616  7615     0     0     0     0  4473     1     1     1     0  4473
  8310  8311  7615  7614     0     0     0     0  4474     1     1     1     0  4474
  8309  8310  7614  7613     0     0     0     0  4475     1     1     1     0  4475
  8308  8309  7613  7612     0     0     0     0  4476     1     1     1     0  4476
  8307  8308  7612  7611     0     0     0     0  4477     1     1     1     0  4477
  8306  8307  7611  7610     0     0     0     0  4478     1     1     1     0  4478
  8305  8306  7610  7609     0     0     0     0  4479     1     1     1     0  4479
  8304  8305  7609  7608     0     0     0     0  4480     1     1     1     0  4480
  8303  8304  7608  7607     0     0     0     0  4481     1     1     1     0  4481
  8302  8303  7607  7606     0     0     0     0  4482     1     1     1     0  4482
  8301  8302  7606  7605     0     0     0     0  4483     1     1     1     0  4483
  8300  8301  7605  7604     0     0     0     0  4484     1     1     1     0  4484
  8299  8300  7604  7603     0     0     0     0  4485     1     1     1     0  4485
  8298  8299  7603  7602     0     0     0     0  4486     1     1     1     0  4486
  8297  8298  7602  7601     0     0     0     0  4487     1     1     1     0  4487
  8296  8297  7601  7600     0     0     0     0  4488     1     1     1     0  4488
  8295  8296  7600  7599     0     0     0     0  4489     1     1     1     0  4489
  8294  8295  7599  7598     0     0     0     0  4490     1     1     1     0  4490
  8293  8294  7598  7597     0     0     0     0  4491     1     1     1     0  4491
  8292  8293  7597  7596     0     0     0     0  4492     1     1     1     0  4492
  8291  8292  7596  7595     0     0     0     0  4493     1     1     1     0  4493
  8290  8291  7595  7594     0     0     0     0  4494     1     1     1     0  4494
  8289  8290  7594  7593     0     0     0     0  4495     1     1     1     0  4495
  8288  8289  7593  7592     0     0     0     0  4496     1     1     1     0  4496
  8287  8288  7592  7591     0     0     0     0  4497     1     1     1     0  4497
  8286  8287  7591  7590     0     0     0     0  4498     1     1     1     0  4498
  8285  8286  7590  7589     0     0     0     0  4499     1     1     1     0  4499
  8284  8285  7589  7588     0     0     0     0  4500     1     1     1     0  4500
  8283  8284  7588  7587     0     0     0     0  4501     1     1     1     0  4501
  8282  8283  7587  7586     0     0     0     0  4502     1     1     1     0  4502
  8281  8282  7586  7585     0     0     0     0  4503     1     1     1     0  4503
  8280  8281  7585  7584     0     0     0     0  4504     1     1     1     0  4504
  8279  8280  7584  7583     0     0     0     0  4505     1     1     1     0  4505
  8278  8279  7583  7582     0     0     0     0  4506     1     1     1     0  4506
  8277  8278  7582  7581     0     0     0     0  4507     1     1     1     0  4507
  8276  8277  7581  7580     0     0     0     0  4508     1     1     1     0  4508
  8275  8276  7580  7579     0     0     0     0  4509     1     1     1     0  4509
  8274  8275  7579  7578     0     0     0     0  4510     1     1     1     0  4510
  8273  8274  7578  7577     0     0     0     0  4511     1     1     1     0  4511
  8272  8273  7577  7576     0     0     0     0  4512     1     1     1     0  4512
  8271  8272  7576  7575     0     0     0     0  4513     1     1     1     0  4513
  8270  8271  7575  7574     0     0     0     0  4514     1     1     1     0  4514
  8269  8270  7574  7573     0     0     0     0  4515     1     1     1     0  4515
  8268  8269  7573  7572     0     0     0     0  4516     1     1     1     0  4516
  8267  8268  7572  7571     0     0     0     0  4517     1     1     1     0  4517
  8266  8267  7571  7570     0     0     0     0  4518     1     1     1     0  4518
  8265  8266  7570  7569     0     0     0     0  4519     1     1     1     0  4519
  8264  8265  7569  7568     0     0     0     0  4520     1     1     1     0  4520
  8263  8264  7568  7567     0     0     0     0  4521     1     1     1     0  4521
  8262  8263  7567  7566     0     0     0     0  4522     1     1     1     0  4522
  8261  8262  7566  7565     0     0     0     0  4523     1     1     1     0  4523
  8260  8261  7565  7564     0     0     0     0  4524     1     1     1     0  4524
  8259  8260  7564  7563     0     0     0     0  4525     1     1     1     0  4525
  8258  8259  7563  7562     0     0     0     0  4526     1     1     1     0  4526
  8257  8258  7562  7561     0     0     0     0  4527     1     1     1     0  4527
  8256  8257  7561  7560     0     0     0     0  4528     1     1     1     0  4528
  8255  8256  7560  7559     0     0     0     0  4529     1     1     1     0  4529
  8254  8255  7559  7558     0     0     0     0  4530     1     1     1     0  4530
  8253  8254  7558  7557     0     0     0     0  4531     1     1     1     0  4531
  8252  8253  7557  7556     0     0     0     0  4532     1     1     1     0  4532
  8251  8252  7556  7555     0     0     0     0  4533     1     1     1     0  4533
  8250  8251  7555  7554     0     0     0     0  4534     1     1     1     0  4534
  8249  8250  7554  7553     0     0     0     0  4535     1     1     1     0  4535
  8248  8249  7553  7552     0     0     0     0  4536     1     1     1     0  4536
  8247  8248  7552  7551     0     0     0     0  4537     1     1     1     0  4537
  8246  8247  7551  7550     0     0     0     0  4538     1     1     1     0  4538
  8245  8246  7550  7549     0     0     0     0  4539     1     1     1     0  4539
  8244  8245  7549  7548     0     0     0     0  4540     1     1     1     0  4540
  8243  8244  7548  7547     0     0     0     0  4541     1     1     1     0  4541
  8242  8243  7547  7546     0     0     0     0  4542     1     1     1     0  4542
  8241  8242  7546  7545     0     0     0     0  4543     1     1     1     0  4543
  8240  8241  7545  7544     0     0     0     0  4544     1     1     1     0  4544
  8239  8240  7544  7543     0     0     0     0  4545     1     1     1     0  4545
  8238  8239  7543  7542     0     0     0     0  4546     1     1     1     0  4546
  8237  8238  7542  7541     0     0     0     0  4547     1     1     1     0  4547
  8236  8237  7541  7540     0     0     0     0  4548     1     1     1     0  4548
  8235  8236  7540  7539     0     0     0     0  4549     1     1     1     0  4549
  8234  8235  7539  7538     0     0     0     0  4550     1     1     1     0  4550
  8233  8234  7538  7537     0     0     0     0  4551     1     1     1     0  4551
  8232  8233  7537  7536     0     0     0     0  4552     1     1     1     0  4552
  8231  8232  7536  7535     0     0     0     0  4553     1     1     1     0  4553
  8230  8231  7535  7534     0     0     0     0  4554     1     1     1     0  4554
  8229  8230  7534  7533     0     0     0     0  4555     1     1     1     0  4555
  8228  8229  7533  7532     0     0     0     0  4556     1     1     1     0  4556
  8227  8228  7532  7531     0     0     0     0  4557     1     1     1     0  4557
  8226  8227  7531  7530     0     0     0     0  4558     1     1     1     0  4558
  8225  8226  7530  7529     0     0     0     0  4559     1     1     1     0  4559
  8224  8225  7529  7528     0     0     0     0  4560     1     1     1     0  4560
  8223  8224  7528  7527     0     0     0     0  4561     1     1     1     0  4561
  8222  8223  7527  7526     0     0     0     0  4562     1     1     1     0  4562
  8221  8222  7526  7525     0     0     0     0  4563     1     1     1     0  4563
  8220  8221  7525  7524     0     0     0     0  4564     1     1     1     0  4564
  8219  8220  7524  7523     0     0     0     0  4565     1     1     1     0  4565
  8218  8219  7523  7522     0     0     0     0  4566     1     1     1     0  4566
  8217  8218  7522  7521     0     0     0     0  4567     1     1     1     0  4567
  8216  8217  7521  7520     0     0     0     0  4568     1     1     1     0  4568
  8215  8216  7520  7519     0     0     0     0  4569     1     1     1     0  4569
  8214  8215  7519  7518     0     0     0     0  4570     1     1     1     0  4570
  8213  8214  7518  7517     0     0     0     0  4571     1     1     1     0  4571
  8212  8213  7517  7516     0     0     0     0  4572     1     1     1     0  4572
  8211  8212  7516  7515     0     0     0     0  4573     1     1     1     0  4573
  8210  8211  7515  7514     0     0     0     0  4574     1     1     1     0  4574
  8209  8210  7514  7513     0     0     0     0  4575     1     1     1     0  4575
  8208  8209  7513  7512     0     0     0     0  4576     1     1     1     0  4576
  8207  8208  7512  7511     0     0     0     0  4577     1     1     1     0  4577
  8206  8207  7511  7510     0     0     0     0  4578     1     1     1     0  4578
  8205  8206  7510  7509     0     0     0     0  4579     1     1     1     0  4579
  8204  8205  7509  7508     0     0     0     0  4580     1     1     1     0  4580
  8203  8204  7508  7507     0     0     0     0  4581     1     1     1     0  4581
  8202  8203  7507  7506     0     0     0     0  4582     1     1     1     0  4582
  8201  8202  7506  7505     0     0     0     0  4583     1     1     1     0  4583
  8200  8201  7505  7504     0     0     0     0  4584     1     1     1     0  4584
  8199  8200  7504  7503     0     0     0     0  4585     1     1     1     0  4585
  8198  8199  7503  7502     0     0     0     0  4586     1     1     1     0  4586
  8197  8198  7502  7501     0     0     0     0  4587     1     1     1     0  4587
  8196  7501  7500  7499     0     0     0     0  4588     1     1     1     0  4588
  8196  7499  1538  8195     0     0     0     0  4589     1     1     1     0  4589
  8194  8195  1538  1537     0     0     0     0  4590     1     1     1     0  4590
  8193  8194  1537  7498     0     0     0     0  4591     1     1     1     0  4591
  8192  8193  7498  7497     0     0     0     0  4592     1     1     1     0  4592
  8191  8192  7497  7496     0     0     0     0  4593     1     1     1     0  4593
  8190  8191  7496  7495     0     0     0     0  4594     1     1     1     0  4594
  8189  8190  7495  7494     0     0     0     0  4595     1     1     1     0  4595
  8188  8189  7494  7493     0     0     0     0  4596     1     1     1     0  4596
  8187  8188  7493  7492     0     0     0     0  4597     1     1     1     0  4597
  8186  8187  7492  7491     0     0     0     0  4598     1     1     1     0  4598
  8185  8186  7491  7490     0     0     0     0  4599     1     1     1     0  4599
  8184  8185  7490  7489     0     0     0     0  4600     1     1     1     0  4600
  8183  8184  7489  7488     0     0     0     0  4601     1     1     1     0  4601
  8182  8183  7488  7487     0     0     0     0  4602     1     1     1     0  4602
  8181  8182  7487  7486     0     0     0     0  4603     1     1     1     0  4603
  8180  8181  7486  7485     0     0     0     0  4604     1     1     1     0  4604
  8179  8180  7485  7484     0     0     0     0  4605     1     1     1     0  4605
  8178  8179  7484  7483     0     0     0     0  4606     1     1     1     0  4606
  8177  8178  7483  7482     0     0     0     0  4607     1     1     1     0  4607
  8176  8177  7482  7481     0     0     0     0  4608     1     1     1     0  4608
  8175  8176  7481  7480     0     0     0     0  4609     1     1     1     0  4609
  8174  8175  7480  7479     0     0     0     0  4610     1     1     1     0  4610
  8173  8174  7479  7478     0     0     0     0  4611     1     1     1     0  4611
  8172  8173  7478  7477     0     0     0     0  4612     1     1     1     0  4612
  8171  8172  7477  7476     0     0     0     0  4613     1     1     1     0  4613
  8170  8171  7476  7475     0     0     0     0  4614     1     1     1     0  4614
  8169  8170  7475  7474     0     0     0     0  4615     1     1     1     0  4615
  8168  8169  7474  7473     0     0     0     0  4616     1     1     1     0  4616
  8167  8168  7473  7472     0     0     0     0  4617     1     1     1     0  4617
  8166  8167  7472  7471     0     0     0     0  4618     1     1     1     0  4618
  8165  8166  7471  7470     0     0     0     0  4619     1     1     1     0  4619
  8164  8165  7470  7469     0     0     0     0  4620     1     1     1     0  4620
  8163  8164  7469  7468     0     0     0     0  4621     1     1     1     0  4621
  8162  8163  7468  7467     0     0     0     0  4622     1     1     1     0  4622
  8161  8162  7467  7466     0     0     0     0  4623     1     1     1     0  4623
  8160  8161  7466  7465     0     0     0     0  4624     1     1     1     0  4624
  8159  8160  7465  7464     0     0     0     0  4625     1     1     1     0  4625
  8158  8159  7464  7463     0     0     0     0  4626     1     1     1     0  4626
  8157  8158  7463  7462     0     0     0     0  4627     1     1     1     0  4627
  8156  8157  7462  7461     0     0     0     0  4628     1     1     1     0  4628
  8155  8156  7461  7460     0     0     0     0  4629     1     1     1     0  4629
  8154  8155  7460  7459     0     0     0     0  4630     1     1     1     0  4630
  8153  8154  7459  7458     0     0     0     0  4631     1     1     1     0  4631
  8152  8153  7458  7457     0     0     0     0  4632     1     1     1     0  4632
  8151  8152  7457  7456     0     0     0     0  4633     1     1     1     0  4633
  8150  8151  7456  7455     0     0     0     0  4634     1     1     1     0  4634
  8149  8150  7455  7454     0     0     0     0  4635     1     1     1     0  4635
  8148  8149  7454  7453     0     0     0     0  4636     1     1     1     0  4636
  8147  8148  7453  7452     0     0     0     0  4637     1     1     1     0  4637
  8146  8147  7452  7451     0     0     0     0  4638     1     1     1     0  4638
  8145  8146  7451  7450     0     0     0     0  4639     1     1     1     0  4639
  8144  8145  7450  7449     0     0     0     0  4640     1     1     1     0  4640
  8143  8144  7449  7448     0     0     0     0  4641     1     1     1     0  4641
  8142  8143  7448  7447     0     0     0     0  4642     1     1     1     0  4642
  8141  8142  7447  7446     0     0     0     0  4643     1     1     1     0  4643
  8140  8141  7446  7445     0     0     0     0  4644     1     1     1     0  4644
  8139  8140  7445  7444     0     0     0     0  4645     1     1     1     0  4645
  8138  8139  7444  7443     0     0     0     0  4646     1     1     1     0  4646
  8137  8138  7443  7442     0     0     0     0  4647     1     1     1     0  4647
  8136  8137  7442  7441     0     0     0     0  4648     1     1     1     0  4648
  8135  8136  7441  7440     0     0     0     0  4649     1     1     1     0  4649
  8134  8135  7440  7439     0     0     0     0  4650     1     1     1     0  4650
  8133  8134  7439  7438     0     0     0     0  4651     1     1     1     0  4651
  8132  8133  7438  7437     0     0     0     0  4652     1     1     1     0  4652
  8131  8132  7437  7436     0     0     0     0  4653     1     1     1     0  4653
  8130  8131  7436  7435     0     0     0     0  4654     1     1     1     0  4654
  8129  8130  7435  7434     0     0     0     0  4655     1     1     1     0  4655
  8128  8129  7434  7433     0     0     0     0  4656     1     1     1     0  4656
  8127  8128  7433  7432     0     0     0     0  4657     1     1     1     0  4657
  8126  8127  7432  7431     0     0     0     0  4658     1     1     1     0  4658
  8125  8126  7431  7430     0     0     0     0  4659     1     1     1     0  4659
  8124  8125  7430  7429     0     0     0     0  4660     1     1     1     0  4660
  8123  8124  7429  7428     0     0     0     0  4661     1     1     1     0  4661
  8122  8123  7428  7427     0     0     0     0  4662     1     1     1     0  4662
  8121  8122  7427  7426     0     0     0     0  4663     1     1     1     0  4663
  8120  8121  7426  7425     0     0     0     0  4664     1     1     1     0  4664
  8119  8120  7425  7424     0     0     0     0  4665     1     1     1     0  4665
  8118  8119  7424  7423     0     0     0     0  4666     1     1     1     0  4666
  8117  8118  7423  7422     0     0     0     0  4667     1     1     1     0  4667
  8116  8117  7422  7421     0     0     0     0  4668     1     1     1     0  4668
  8115  8116  7421  7420     0     0     0     0  4669     1     1     1     0  4669
  8114  8115  7420  7419     0     0     0     0  4670     1     1     1     0  4670
  8113  8114  7419  7418     0     0     0     0  4671     1     1     1     0  4671
  8112  8113  7418  7417     0     0     0     0  4672     1     1     1     0  4672
  8111  8112  7417  7416     0     0     0     0  4673     1     1     1     0  4673
  8109  8110  7414  7413     0     0     0     0  4674     1     1     1     0  4674
  8108  8109  7413  7412     0     0     0     0  4675     1     1     1     0  4675
  8107  8108  7412  7411     0     0     0     0  4676     1     1     1     0  4676
  8106  8107  7411  7410     0     0     0     0  4677     1     1     1     0  4677
  8105  8106  7410  7409     0     0     0     0  4678     1     1     1     0  4678
  7647  7646  1489  7648     0     0     0     0  4679     1     1     1     0  4679
  1489  8104  7649  7648     0     0     0     0  4680     1     1     1     0  4680
  7649  8104  8103  7650     0     0     0     0  4681     1     1     1     0  4681
  8103  1490  7651  7650     0     0     0     0  4682     1     1     1     0  4682
  1490  8102  7652  7651     0     0     0     0  4683     1     1     1     0  4683
  8102  8101  7653  7652     0     0     0     0  4684     1     1     1     0  4684
  8101  8100  7654  7653     0     0     0     0  4685     1     1     1     0  4685
  8100  8099  7655  7654     0     0     0     0  4686     1     1     1     0  4686
  8097  8096  7658  7657     0     0     0     0  4687     1     1     1     0  4687
  8096  8095  7659  7658     0     0     0     0  4688     1     1     1     0  4688
  8095  8094  7660  7659     0     0     0     0  4689     1     1     1     0  4689
  8094  8093  7661  7660     0     0     0     0  4690     1     1     1     0  4690
  8093  8092  7662  7661     0     0     0     0  4691     1     1     1     0  4691
  8092  8091  7663  7662     0     0     0     0  4692     1     1     1     0  4692
  8091  8090  7664  7663     0     0     0     0  4693     1     1     1     0  4693
  8090  8089  7665  7664     0     0     0     0  4694     1     1     1     0  4694
  8089  8088  7666  7665     0     0     0     0  4695     1     1     1     0  4695
  8088  8087  7667  7666     0     0     0     0  4696     1     1     1     0  4696
  8087  8086  7668  7667     0     0     0     0  4697     1     1     1     0  4697
  7668  8086  7670  7669     0     0     0     0  4698     1     1     1     0  4698
  8085  1488  7396  7395     0     0     0     0  4699     1     1     1     0  4699
  8084  8083  7690  7691     0     0     0     0  4700     1     1     1     0  4700
  8083  8082  1492  7690     0     0     0     0  4701     1     1     1     0  4701
  8082  8081  1493  1492     0     0     0     0  4702     1     1     1     0  4702
  8081  8080  1494  1493     0     0     0     0  4703     1     1     1     0  4703
  8080  8079  1495  1494     0     0     0     0  4704     1     1     1     0  4704
  8079  8078  1496  1495     0     0     0     0  4705     1     1     1     0  4705
[truncated: 985,916 more chars]
