# Supplementary material for: Cellular Automaton Mimicking Colliding Bodies for Topology Optimization
Source: Materials (Basel). 2022 Nov 15;15(22):8057. doi: 10.3390/ma15228057 (PMC9698060; doi:10.3390/ma15228057)
Supplement: Supplementary file 1 [file materials-15-08057-s001.zip › materials-1995658-supplementary/Supplementary_files/input_E]

MP	EX	1	84000.00000000000000000000
MP	EX	2	84000.00000000000000000000
MP	EX	3	84000.00000000000000000000
MP	EX	4	84000.00000000000000000000
MP	EX	5	84000.00000000000000000000
MP	EX	6	84000.00000000000000000000
MP	EX	7	84000.00000000000000000000
MP	EX	8	84000.00000000000000000000
MP	EX	9	84000.00000000000000000000
MP	EX	10	84000.00000000000000000000
MP	EX	11	84000.00000000000000000000
MP	EX	12	84000.00000000000000000000
MP	EX	13	84000.00000000000000000000
MP	EX	14	84000.00000000000000000000
MP	EX	15	84000.00000000000000000000
MP	EX	16	84000.00000000000000000000
MP	EX	17	84000.00000000000000000000
MP	EX	18	84000.00000000000000000000
MP	EX	19	84000.00000000000000000000
MP	EX	20	84000.00000000000000000000
MP	EX	21	84000.00000000000000000000
MP	EX	22	84000.00000000000000000000
MP	EX	23	84000.00000000000000000000
MP	EX	24	84000.00000000000000000000
MP	EX	25	84000.00000000000000000000
MP	EX	26	84000.00000000000000000000
MP	EX	27	84000.00000000000000000000
MP	EX	28	84000.00000000000000000000
MP	EX	29	84000.00000000000000000000
MP	EX	30	84000.00000000000000000000
MP	EX	31	84000.00000000000000000000
MP	EX	32	84000.00000000000000000000
MP	EX	33	84000.00000000000000000000
MP	EX	34	84000.00000000000000000000
MP	EX	35	84000.00000000000000000000
MP	EX	36	84000.00000000000000000000
MP	EX	37	84000.00000000000000000000
MP	EX	38	84000.00000000000000000000
MP	EX	39	84000.00000000000000000000
MP	EX	40	84000.00000000000000000000
MP	EX	41	84000.00000000000000000000
MP	EX	42	84000.00000000000000000000
MP	EX	43	84000.00000000000000000000
MP	EX	44	84000.00000000000000000000
MP	EX	45	84000.00000000000000000000
MP	EX	46	84000.00000000000000000000
MP	EX	47	84000.00000000000000000000
MP	EX	48	84000.00000000000000000000
MP	EX	49	84000.00000000000000000000
MP	EX	50	84000.00000000000000000000
MP	EX	51	84000.00000000000000000000
MP	EX	52	84000.00000000000000000000
MP	EX	53	84000.00000000000000000000
MP	EX	54	84000.00000000000000000000
MP	EX	55	84000.00000000000000000000
MP	EX	56	84000.00000000000000000000
MP	EX	57	84000.00000000000000000000
MP	EX	58	84000.00000000000000000000
MP	EX	59	84000.00000000000000000000
MP	EX	60	84000.00000000000000000000
MP	EX	61	84000.00000000000000000000
MP	EX	62	84000.00000000000000000000
MP	EX	63	84000.00000000000000000000
MP	EX	64	84000.00000000000000000000
MP	EX	65	84000.00000000000000000000
MP	EX	66	84000.00000000000000000000
MP	EX	67	84000.00000000000000000000
MP	EX	68	84000.00000000000000000000
MP	EX	69	84000.00000000000000000000
MP	EX	70	84000.00000000000000000000
MP	EX	71	84000.00000000000000000000
MP	EX	72	84000.00000000000000000000
MP	EX	73	84000.00000000000000000000
MP	EX	74	84000.00000000000000000000
MP	EX	75	84000.00000000000000000000
MP	EX	76	84000.00000000000000000000
MP	EX	77	84000.00000000000000000000
MP	EX	78	84000.00000000000000000000
MP	EX	79	84000.00000000000000000000
MP	EX	80	84000.00000000000000000000
MP	EX	81	84000.00000000000000000000
MP	EX	82	84000.00000000000000000000
MP	EX	83	84000.00000000000000000000
MP	EX	84	84000.00000000000000000000
MP	EX	85	84000.00000000000000000000
MP	EX	86	84000.00000000000000000000
MP	EX	87	84000.00000000000000000000
MP	EX	88	84000.00000000000000000000
MP	EX	89	84000.00000000000000000000
MP	EX	90	84000.00000000000000000000
MP	EX	91	84000.00000000000000000000
MP	EX	92	84000.00000000000000000000
MP	EX	93	84000.00000000000000000000
MP	EX	94	84000.00000000000000000000
MP	EX	95	84000.00000000000000000000
MP	EX	96	84000.00000000000000000000
MP	EX	97	84000.00000000000000000000
MP	EX	98	84000.00000000000000000000
MP	EX	99	84000.00000000000000000000
MP	EX	100	84000.00000000000000000000
MP	EX	101	84000.00000000000000000000
MP	EX	102	84000.00000000000000000000
MP	EX	103	84000.00000000000000000000
MP	EX	104	84000.00000000000000000000
MP	EX	105	84000.00000000000000000000
MP	EX	106	84000.00000000000000000000
MP	EX	107	84000.00000000000000000000
MP	EX	108	84000.00000000000000000000
MP	EX	109	84000.00000000000000000000
MP	EX	110	84000.00000000000000000000
MP	EX	111	84000.00000000000000000000
MP	EX	112	84000.00000000000000000000
MP	EX	113	84000.00000000000000000000
MP	EX	114	84000.00000000000000000000
MP	EX	115	84000.00000000000000000000
MP	EX	116	84000.00000000000000000000
MP	EX	117	84000.00000000000000000000
MP	EX	118	84000.00000000000000000000
MP	EX	119	84000.00000000000000000000
MP	EX	120	84000.00000000000000000000
MP	EX	121	84000.00000000000000000000
MP	EX	122	84000.00000000000000000000
MP	EX	123	84000.00000000000000000000
MP	EX	124	84000.00000000000000000000
MP	EX	125	84000.00000000000000000000
MP	EX	126	84000.00000000000000000000
MP	EX	127	84000.00000000000000000000
MP	EX	128	84000.00000000000000000000
MP	EX	129	84000.00000000000000000000
MP	EX	130	84000.00000000000000000000
MP	EX	131	84000.00000000000000000000
MP	EX	132	84000.00000000000000000000
MP	EX	133	84000.00000000000000000000
MP	EX	134	84000.00000000000000000000
MP	EX	135	84000.00000000000000000000
MP	EX	136	84000.00000000000000000000
MP	EX	137	84000.00000000000000000000
MP	EX	138	84000.00000000000000000000
MP	EX	139	84000.00000000000000000000
MP	EX	140	84000.00000000000000000000
MP	EX	141	84000.00000000000000000000
MP	EX	142	84000.00000000000000000000
MP	EX	143	84000.00000000000000000000
MP	EX	144	84000.00000000000000000000
MP	EX	145	84000.00000000000000000000
MP	EX	146	84000.00000000000000000000
MP	EX	147	84000.00000000000000000000
MP	EX	148	84000.00000000000000000000
MP	EX	149	84000.00000000000000000000
MP	EX	150	84000.00000000000000000000
MP	EX	151	84000.00000000000000000000
MP	EX	152	84000.00000000000000000000
MP	EX	153	84000.00000000000000000000
MP	EX	154	84000.00000000000000000000
MP	EX	155	84000.00000000000000000000
MP	EX	156	84000.00000000000000000000
MP	EX	157	84000.00000000000000000000
MP	EX	158	84000.00000000000000000000
MP	EX	159	84000.00000000000000000000
MP	EX	160	84000.00000000000000000000
MP	EX	161	84000.00000000000000000000
MP	EX	162	84000.00000000000000000000
MP	EX	163	84000.00000000000000000000
MP	EX	164	84000.00000000000000000000
MP	EX	165	84000.00000000000000000000
MP	EX	166	84000.00000000000000000000
MP	EX	167	84000.00000000000000000000
MP	EX	168	84000.00000000000000000000
MP	EX	169	84000.00000000000000000000
MP	EX	170	84000.00000000000000000000
MP	EX	171	84000.00000000000000000000
MP	EX	172	84000.00000000000000000000
MP	EX	173	84000.00000000000000000000
MP	EX	174	84000.00000000000000000000
MP	EX	175	84000.00000000000000000000
MP	EX	176	84000.00000000000000000000
MP	EX	177	84000.00000000000000000000
MP	EX	178	84000.00000000000000000000
MP	EX	179	84000.00000000000000000000
MP	EX	180	84000.00000000000000000000
MP	EX	181	84000.00000000000000000000
MP	EX	182	84000.00000000000000000000
MP	EX	183	84000.00000000000000000000
MP	EX	184	84000.00000000000000000000
MP	EX	185	84000.00000000000000000000
MP	EX	186	84000.00000000000000000000
MP	EX	187	84000.00000000000000000000
MP	EX	188	84000.00000000000000000000
MP	EX	189	84000.00000000000000000000
MP	EX	190	84000.00000000000000000000
MP	EX	191	84000.00000000000000000000
MP	EX	192	84000.00000000000000000000
MP	EX	193	84000.00000000000000000000
MP	EX	194	84000.00000000000000000000
MP	EX	195	84000.00000000000000000000
MP	EX	196	84000.00000000000000000000
MP	EX	197	84000.00000000000000000000
MP	EX	198	84000.00000000000000000000
MP	EX	199	84000.00000000000000000000
MP	EX	200	84000.00000000000000000000
MP	EX	201	84000.00000000000000000000
MP	EX	202	84000.00000000000000000000
MP	EX	203	84000.00000000000000000000
MP	EX	204	84000.00000000000000000000
MP	EX	205	84000.00000000000000000000
MP	EX	206	84000.00000000000000000000
MP	EX	207	84000.00000000000000000000
MP	EX	208	84000.00000000000000000000
MP	EX	209	84000.00000000000000000000
MP	EX	210	84000.00000000000000000000
MP	EX	211	84000.00000000000000000000
MP	EX	212	84000.00000000000000000000
MP	EX	213	84000.00000000000000000000
MP	EX	214	84000.00000000000000000000
MP	EX	215	84000.00000000000000000000
MP	EX	216	84000.00000000000000000000
MP	EX	217	84000.00000000000000000000
MP	EX	218	84000.00000000000000000000
MP	EX	219	84000.00000000000000000000
MP	EX	220	84000.00000000000000000000
MP	EX	221	84000.00000000000000000000
MP	EX	222	84000.00000000000000000000
MP	EX	223	84000.00000000000000000000
MP	EX	224	84000.00000000000000000000
MP	EX	225	84000.00000000000000000000
MP	EX	226	84000.00000000000000000000
MP	EX	227	84000.00000000000000000000
MP	EX	228	84000.00000000000000000000
MP	EX	229	84000.00000000000000000000
MP	EX	230	84000.00000000000000000000
MP	EX	231	84000.00000000000000000000
MP	EX	232	84000.00000000000000000000
MP	EX	233	84000.00000000000000000000
MP	EX	234	84000.00000000000000000000
MP	EX	235	84000.00000000000000000000
MP	EX	236	84000.00000000000000000000
MP	EX	237	84000.00000000000000000000
MP	EX	238	84000.00000000000000000000
MP	EX	239	84000.00000000000000000000
MP	EX	240	84000.00000000000000000000
MP	EX	241	84000.00000000000000000000
MP	EX	242	84000.00000000000000000000
MP	EX	243	84000.00000000000000000000
MP	EX	244	84000.00000000000000000000
MP	EX	245	84000.00000000000000000000
MP	EX	246	84000.00000000000000000000
MP	EX	247	84000.00000000000000000000
MP	EX	248	84000.00000000000000000000
MP	EX	249	84000.00000000000000000000
MP	EX	250	84000.00000000000000000000
MP	EX	251	84000.00000000000000000000
MP	EX	252	84000.00000000000000000000
MP	EX	253	84000.00000000000000000000
MP	EX	254	84000.00000000000000000000
MP	EX	255	84000.00000000000000000000
MP	EX	256	84000.00000000000000000000
MP	EX	257	84000.00000000000000000000
MP	EX	258	84000.00000000000000000000
MP	EX	259	84000.00000000000000000000
MP	EX	260	84000.00000000000000000000
MP	EX	261	84000.00000000000000000000
MP	EX	262	84000.00000000000000000000
MP	EX	263	84000.00000000000000000000
MP	EX	264	84000.00000000000000000000
MP	EX	265	84000.00000000000000000000
MP	EX	266	84000.00000000000000000000
MP	EX	267	84000.00000000000000000000
MP	EX	268	84000.00000000000000000000
MP	EX	269	84000.00000000000000000000
MP	EX	270	84000.00000000000000000000
MP	EX	271	84000.00000000000000000000
MP	EX	272	84000.00000000000000000000
MP	EX	273	84000.00000000000000000000
MP	EX	274	84000.00000000000000000000
MP	EX	275	84000.00000000000000000000
MP	EX	276	84000.00000000000000000000
MP	EX	277	84000.00000000000000000000
MP	EX	278	84000.00000000000000000000
MP	EX	279	84000.00000000000000000000
MP	EX	280	84000.00000000000000000000
MP	EX	281	84000.00000000000000000000
MP	EX	282	84000.00000000000000000000
MP	EX	283	84000.00000000000000000000
MP	EX	284	84000.00000000000000000000
MP	EX	285	84000.00000000000000000000
MP	EX	286	84000.00000000000000000000
MP	EX	287	84000.00000000000000000000
MP	EX	288	84000.00000000000000000000
MP	EX	289	84000.00000000000000000000
MP	EX	290	84000.00000000000000000000
MP	EX	291	84000.00000000000000000000
MP	EX	292	84000.00000000000000000000
MP	EX	293	84000.00000000000000000000
MP	EX	294	84000.00000000000000000000
MP	EX	295	84000.00000000000000000000
MP	EX	296	84000.00000000000000000000
MP	EX	297	84000.00000000000000000000
MP	EX	298	84000.00000000000000000000
MP	EX	299	84000.00000000000000000000
MP	EX	300	84000.00000000000000000000
MP	EX	301	84000.00000000000000000000
MP	EX	302	84000.00000000000000000000
MP	EX	303	84000.00000000000000000000
MP	EX	304	84000.00000000000000000000
MP	EX	305	84000.00000000000000000000
MP	EX	306	84000.00000000000000000000
MP	EX	307	84000.00000000000000000000
MP	EX	308	84000.00000000000000000000
MP	EX	309	84000.00000000000000000000
MP	EX	310	84000.00000000000000000000
MP	EX	311	84000.00000000000000000000
MP	EX	312	84000.00000000000000000000
MP	EX	313	84000.00000000000000000000
MP	EX	314	84000.00000000000000000000
MP	EX	315	84000.00000000000000000000
MP	EX	316	84000.00000000000000000000
MP	EX	317	84000.00000000000000000000
MP	EX	318	84000.00000000000000000000
MP	EX	319	84000.00000000000000000000
MP	EX	320	84000.00000000000000000000
MP	EX	321	84000.00000000000000000000
MP	EX	322	84000.00000000000000000000
MP	EX	323	84000.00000000000000000000
MP	EX	324	84000.00000000000000000000
MP	EX	325	84000.00000000000000000000
MP	EX	326	84000.00000000000000000000
MP	EX	327	84000.00000000000000000000
MP	EX	328	84000.00000000000000000000
MP	EX	329	84000.00000000000000000000
MP	EX	330	84000.00000000000000000000
MP	EX	331	84000.00000000000000000000
MP	EX	332	84000.00000000000000000000
MP	EX	333	84000.00000000000000000000
MP	EX	334	84000.00000000000000000000
MP	EX	335	84000.00000000000000000000
MP	EX	336	84000.00000000000000000000
MP	EX	337	84000.00000000000000000000
MP	EX	338	84000.00000000000000000000
MP	EX	339	84000.00000000000000000000
MP	EX	340	84000.00000000000000000000
MP	EX	341	84000.00000000000000000000
MP	EX	342	84000.00000000000000000000
MP	EX	343	84000.00000000000000000000
MP	EX	344	84000.00000000000000000000
MP	EX	345	84000.00000000000000000000
MP	EX	346	84000.00000000000000000000
MP	EX	347	84000.00000000000000000000
MP	EX	348	84000.00000000000000000000
MP	EX	349	84000.00000000000000000000
MP	EX	350	84000.00000000000000000000
MP	EX	351	84000.00000000000000000000
MP	EX	352	84000.00000000000000000000
MP	EX	353	84000.00000000000000000000
MP	EX	354	84000.00000000000000000000
MP	EX	355	84000.00000000000000000000
MP	EX	356	84000.00000000000000000000
MP	EX	357	84000.00000000000000000000
MP	EX	358	84000.00000000000000000000
MP	EX	359	84000.00000000000000000000
MP	EX	360	84000.00000000000000000000
MP	EX	361	84000.00000000000000000000
MP	EX	362	84000.00000000000000000000
MP	EX	363	84000.00000000000000000000
MP	EX	364	84000.00000000000000000000
MP	EX	365	84000.00000000000000000000
MP	EX	366	84000.00000000000000000000
MP	EX	367	84000.00000000000000000000
MP	EX	368	84000.00000000000000000000
MP	EX	369	84000.00000000000000000000
MP	EX	370	84000.00000000000000000000
MP	EX	371	84000.00000000000000000000
MP	EX	372	84000.00000000000000000000
MP	EX	373	84000.00000000000000000000
MP	EX	374	84000.00000000000000000000
MP	EX	375	84000.00000000000000000000
MP	EX	376	84000.00000000000000000000
MP	EX	377	84000.00000000000000000000
MP	EX	378	84000.00000000000000000000
MP	EX	379	84000.00000000000000000000
MP	EX	380	84000.00000000000000000000
MP	EX	381	84000.00000000000000000000
MP	EX	382	84000.00000000000000000000
MP	EX	383	84000.00000000000000000000
MP	EX	384	84000.00000000000000000000
MP	EX	385	84000.00000000000000000000
MP	EX	386	84000.00000000000000000000
MP	EX	387	84000.00000000000000000000
MP	EX	388	84000.00000000000000000000
MP	EX	389	84000.00000000000000000000
MP	EX	390	84000.00000000000000000000
MP	EX	391	84000.00000000000000000000
MP	EX	392	84000.00000000000000000000
MP	EX	393	84000.00000000000000000000
MP	EX	394	84000.00000000000000000000
MP	EX	395	84000.00000000000000000000
MP	EX	396	84000.00000000000000000000
MP	EX	397	84000.00000000000000000000
MP	EX	398	84000.00000000000000000000
MP	EX	399	84000.00000000000000000000
MP	EX	400	84000.00000000000000000000
MP	EX	401	84000.00000000000000000000
MP	EX	402	84000.00000000000000000000
MP	EX	403	84000.00000000000000000000
MP	EX	404	84000.00000000000000000000
MP	EX	405	84000.00000000000000000000
MP	EX	406	84000.00000000000000000000
MP	EX	407	84000.00000000000000000000
MP	EX	408	84000.00000000000000000000
MP	EX	409	84000.00000000000000000000
MP	EX	410	84000.00000000000000000000
MP	EX	411	84000.00000000000000000000
MP	EX	412	84000.00000000000000000000
MP	EX	413	84000.00000000000000000000
MP	EX	414	84000.00000000000000000000
MP	EX	415	84000.00000000000000000000
MP	EX	416	84000.00000000000000000000
MP	EX	417	84000.00000000000000000000
MP	EX	418	84000.00000000000000000000
MP	EX	419	84000.00000000000000000000
MP	EX	420	84000.00000000000000000000
MP	EX	421	84000.00000000000000000000
MP	EX	422	84000.00000000000000000000
MP	EX	423	84000.00000000000000000000
MP	EX	424	84000.00000000000000000000
MP	EX	425	84000.00000000000000000000
MP	EX	426	84000.00000000000000000000
MP	EX	427	84000.00000000000000000000
MP	EX	428	84000.00000000000000000000
MP	EX	429	84000.00000000000000000000
MP	EX	430	84000.00000000000000000000
MP	EX	431	84000.00000000000000000000
MP	EX	432	84000.00000000000000000000
MP	EX	433	84000.00000000000000000000
MP	EX	434	84000.00000000000000000000
MP	EX	435	84000.00000000000000000000
MP	EX	436	84000.00000000000000000000
MP	EX	437	84000.00000000000000000000
MP	EX	438	84000.00000000000000000000
MP	EX	439	84000.00000000000000000000
MP	EX	440	84000.00000000000000000000
MP	EX	441	84000.00000000000000000000
MP	EX	442	84000.00000000000000000000
MP	EX	443	84000.00000000000000000000
MP	EX	444	84000.00000000000000000000
MP	EX	445	84000.00000000000000000000
MP	EX	446	84000.00000000000000000000
MP	EX	447	84000.00000000000000000000
MP	EX	448	84000.00000000000000000000
MP	EX	449	84000.00000000000000000000
MP	EX	450	84000.00000000000000000000
MP	EX	451	84000.00000000000000000000
MP	EX	452	84000.00000000000000000000
MP	EX	453	84000.00000000000000000000
MP	EX	454	84000.00000000000000000000
MP	EX	455	84000.00000000000000000000
MP	EX	456	84000.00000000000000000000
MP	EX	457	84000.00000000000000000000
MP	EX	458	84000.00000000000000000000
MP	EX	459	84000.00000000000000000000
MP	EX	460	84000.00000000000000000000
MP	EX	461	84000.00000000000000000000
MP	EX	462	84000.00000000000000000000
MP	EX	463	84000.00000000000000000000
MP	EX	464	84000.00000000000000000000
MP	EX	465	84000.00000000000000000000
MP	EX	466	84000.00000000000000000000
MP	EX	467	84000.00000000000000000000
MP	EX	468	84000.00000000000000000000
MP	EX	469	84000.00000000000000000000
MP	EX	470	84000.00000000000000000000
MP	EX	471	84000.00000000000000000000
MP	EX	472	84000.00000000000000000000
MP	EX	473	84000.00000000000000000000
MP	EX	474	84000.00000000000000000000
MP	EX	475	84000.00000000000000000000
MP	EX	476	84000.00000000000000000000
MP	EX	477	84000.00000000000000000000
MP	EX	478	84000.00000000000000000000
MP	EX	479	84000.00000000000000000000
MP	EX	480	84000.00000000000000000000
MP	EX	481	84000.00000000000000000000
MP	EX	482	84000.00000000000000000000
MP	EX	483	84000.00000000000000000000
MP	EX	484	84000.00000000000000000000
MP	EX	485	84000.00000000000000000000
MP	EX	486	84000.00000000000000000000
MP	EX	487	84000.00000000000000000000
MP	EX	488	84000.00000000000000000000
MP	EX	489	84000.00000000000000000000
MP	EX	490	84000.00000000000000000000
MP	EX	491	84000.00000000000000000000
MP	EX	492	84000.00000000000000000000
MP	EX	493	84000.00000000000000000000
MP	EX	494	84000.00000000000000000000
MP	EX	495	84000.00000000000000000000
MP	EX	496	84000.00000000000000000000
MP	EX	497	84000.00000000000000000000
MP	EX	498	84000.00000000000000000000
MP	EX	499	84000.00000000000000000000
MP	EX	500	84000.00000000000000000000
MP	EX	501	84000.00000000000000000000
MP	EX	502	84000.00000000000000000000
MP	EX	503	84000.00000000000000000000
MP	EX	504	84000.00000000000000000000
MP	EX	505	84000.00000000000000000000
MP	EX	506	84000.00000000000000000000
MP	EX	507	84000.00000000000000000000
MP	EX	508	84000.00000000000000000000
MP	EX	509	84000.00000000000000000000
MP	EX	510	84000.00000000000000000000
MP	EX	511	84000.00000000000000000000
MP	EX	512	84000.00000000000000000000
MP	EX	513	84000.00000000000000000000
MP	EX	514	84000.00000000000000000000
MP	EX	515	84000.00000000000000000000
MP	EX	516	84000.00000000000000000000
MP	EX	517	84000.00000000000000000000
MP	EX	518	84000.00000000000000000000
MP	EX	519	84000.00000000000000000000
MP	EX	520	84000.00000000000000000000
MP	EX	521	84000.00000000000000000000
MP	EX	522	84000.00000000000000000000
MP	EX	523	84000.00000000000000000000
MP	EX	524	84000.00000000000000000000
MP	EX	525	84000.00000000000000000000
MP	EX	526	84000.00000000000000000000
MP	EX	527	84000.00000000000000000000
MP	EX	528	84000.00000000000000000000
MP	EX	529	84000.00000000000000000000
MP	EX	530	84000.00000000000000000000
MP	EX	531	84000.00000000000000000000
MP	EX	532	84000.00000000000000000000
MP	EX	533	84000.00000000000000000000
MP	EX	534	84000.00000000000000000000
MP	EX	535	84000.00000000000000000000
MP	EX	536	84000.00000000000000000000
MP	EX	537	84000.00000000000000000000
MP	EX	538	84000.00000000000000000000
MP	EX	539	84000.00000000000000000000
MP	EX	540	84000.00000000000000000000
MP	EX	541	84000.00000000000000000000
MP	EX	542	84000.00000000000000000000
MP	EX	543	84000.00000000000000000000
MP	EX	544	84000.00000000000000000000
MP	EX	545	84000.00000000000000000000
MP	EX	546	84000.00000000000000000000
MP	EX	547	84000.00000000000000000000
MP	EX	548	84000.00000000000000000000
MP	EX	549	84000.00000000000000000000
MP	EX	550	84000.00000000000000000000
MP	EX	551	84000.00000000000000000000
MP	EX	552	84000.00000000000000000000
MP	EX	553	84000.00000000000000000000
MP	EX	554	84000.00000000000000000000
MP	EX	555	84000.00000000000000000000
MP	EX	556	84000.00000000000000000000
MP	EX	557	84000.00000000000000000000
MP	EX	558	84000.00000000000000000000
MP	EX	559	84000.00000000000000000000
MP	EX	560	84000.00000000000000000000
MP	EX	561	84000.00000000000000000000
MP	EX	562	84000.00000000000000000000
MP	EX	563	84000.00000000000000000000
MP	EX	564	84000.00000000000000000000
MP	EX	565	84000.00000000000000000000
MP	EX	566	84000.00000000000000000000
MP	EX	567	84000.00000000000000000000
MP	EX	568	84000.00000000000000000000
MP	EX	569	84000.00000000000000000000
MP	EX	570	84000.00000000000000000000
MP	EX	571	84000.00000000000000000000
MP	EX	572	84000.00000000000000000000
MP	EX	573	84000.00000000000000000000
MP	EX	574	84000.00000000000000000000
MP	EX	575	84000.00000000000000000000
MP	EX	576	84000.00000000000000000000
MP	EX	577	84000.00000000000000000000
MP	EX	578	84000.00000000000000000000
MP	EX	579	84000.00000000000000000000
MP	EX	580	84000.00000000000000000000
MP	EX	581	84000.00000000000000000000
MP	EX	582	84000.00000000000000000000
MP	EX	583	84000.00000000000000000000
MP	EX	584	84000.00000000000000000000
MP	EX	585	84000.00000000000000000000
MP	EX	586	84000.00000000000000000000
MP	EX	587	84000.00000000000000000000
MP	EX	588	84000.00000000000000000000
MP	EX	589	84000.00000000000000000000
MP	EX	590	84000.00000000000000000000
MP	EX	591	84000.00000000000000000000
MP	EX	592	84000.00000000000000000000
MP	EX	593	84000.00000000000000000000
MP	EX	594	84000.00000000000000000000
MP	EX	595	84000.00000000000000000000
MP	EX	596	84000.00000000000000000000
MP	EX	597	84000.00000000000000000000
MP	EX	598	84000.00000000000000000000
MP	EX	599	84000.00000000000000000000
MP	EX	600	84000.00000000000000000000
MP	EX	601	84000.00000000000000000000
MP	EX	602	84000.00000000000000000000
MP	EX	603	84000.00000000000000000000
MP	EX	604	84000.00000000000000000000
MP	EX	605	84000.00000000000000000000
MP	EX	606	84000.00000000000000000000
MP	EX	607	84000.00000000000000000000
MP	EX	608	84000.00000000000000000000
MP	EX	609	84000.00000000000000000000
MP	EX	610	84000.00000000000000000000
MP	EX	611	84000.00000000000000000000
MP	EX	612	84000.00000000000000000000
MP	EX	613	84000.00000000000000000000
MP	EX	614	84000.00000000000000000000
MP	EX	615	84000.00000000000000000000
MP	EX	616	84000.00000000000000000000
MP	EX	617	84000.00000000000000000000
MP	EX	618	84000.00000000000000000000
MP	EX	619	84000.00000000000000000000
MP	EX	620	84000.00000000000000000000
MP	EX	621	84000.00000000000000000000
MP	EX	622	84000.00000000000000000000
MP	EX	623	84000.00000000000000000000
MP	EX	624	84000.00000000000000000000
MP	EX	625	84000.00000000000000000000
MP	EX	626	84000.00000000000000000000
MP	EX	627	84000.00000000000000000000
MP	EX	628	84000.00000000000000000000
MP	EX	629	84000.00000000000000000000
MP	EX	630	84000.00000000000000000000
MP	EX	631	84000.00000000000000000000
MP	EX	632	84000.00000000000000000000
MP	EX	633	84000.00000000000000000000
MP	EX	634	84000.00000000000000000000
MP	EX	635	84000.00000000000000000000
MP	EX	636	84000.00000000000000000000
MP	EX	637	84000.00000000000000000000
MP	EX	638	84000.00000000000000000000
MP	EX	639	84000.00000000000000000000
MP	EX	640	84000.00000000000000000000
MP	EX	641	84000.00000000000000000000
MP	EX	642	84000.00000000000000000000
MP	EX	643	84000.00000000000000000000
MP	EX	644	84000.00000000000000000000
MP	EX	645	84000.00000000000000000000
MP	EX	646	84000.00000000000000000000
MP	EX	647	84000.00000000000000000000
MP	EX	648	84000.00000000000000000000
MP	EX	649	84000.00000000000000000000
MP	EX	650	84000.00000000000000000000
MP	EX	651	84000.00000000000000000000
MP	EX	652	84000.00000000000000000000
MP	EX	653	84000.00000000000000000000
MP	EX	654	84000.00000000000000000000
MP	EX	655	84000.00000000000000000000
MP	EX	656	84000.00000000000000000000
MP	EX	657	84000.00000000000000000000
MP	EX	658	84000.00000000000000000000
MP	EX	659	84000.00000000000000000000
MP	EX	660	84000.00000000000000000000
MP	EX	661	84000.00000000000000000000
MP	EX	662	84000.00000000000000000000
MP	EX	663	84000.00000000000000000000
MP	EX	664	84000.00000000000000000000
MP	EX	665	84000.00000000000000000000
MP	EX	666	84000.00000000000000000000
MP	EX	667	84000.00000000000000000000
MP	EX	668	84000.00000000000000000000
MP	EX	669	84000.00000000000000000000
MP	EX	670	84000.00000000000000000000
MP	EX	671	84000.00000000000000000000
MP	EX	672	84000.00000000000000000000
MP	EX	673	84000.00000000000000000000
MP	EX	674	84000.00000000000000000000
MP	EX	675	84000.00000000000000000000
MP	EX	676	84000.00000000000000000000
MP	EX	677	84000.00000000000000000000
MP	EX	678	84000.00000000000000000000
MP	EX	679	84000.00000000000000000000
MP	EX	680	84000.00000000000000000000
MP	EX	681	84000.00000000000000000000
MP	EX	682	84000.00000000000000000000
MP	EX	683	84000.00000000000000000000
MP	EX	684	84000.00000000000000000000
MP	EX	685	84000.00000000000000000000
MP	EX	686	84000.00000000000000000000
MP	EX	687	84000.00000000000000000000
MP	EX	688	84000.00000000000000000000
MP	EX	689	84000.00000000000000000000
MP	EX	690	84000.00000000000000000000
MP	EX	691	84000.00000000000000000000
MP	EX	692	84000.00000000000000000000
MP	EX	693	84000.00000000000000000000
MP	EX	694	84000.00000000000000000000
MP	EX	695	84000.00000000000000000000
MP	EX	696	84000.00000000000000000000
MP	EX	697	84000.00000000000000000000
MP	EX	698	84000.00000000000000000000
MP	EX	699	84000.00000000000000000000
MP	EX	700	84000.00000000000000000000
MP	EX	701	84000.00000000000000000000
MP	EX	702	84000.00000000000000000000
MP	EX	703	84000.00000000000000000000
MP	EX	704	84000.00000000000000000000
MP	EX	705	84000.00000000000000000000
MP	EX	706	84000.00000000000000000000
MP	EX	707	84000.00000000000000000000
MP	EX	708	84000.00000000000000000000
MP	EX	709	84000.00000000000000000000
MP	EX	710	84000.00000000000000000000
MP	EX	711	84000.00000000000000000000
MP	EX	712	84000.00000000000000000000
MP	EX	713	84000.00000000000000000000
MP	EX	714	84000.00000000000000000000
MP	EX	715	84000.00000000000000000000
MP	EX	716	84000.00000000000000000000
MP	EX	717	84000.00000000000000000000
MP	EX	718	84000.00000000000000000000
MP	EX	719	84000.00000000000000000000
MP	EX	720	84000.00000000000000000000
MP	EX	721	84000.00000000000000000000
MP	EX	722	84000.00000000000000000000
MP	EX	723	84000.00000000000000000000
MP	EX	724	84000.00000000000000000000
MP	EX	725	84000.00000000000000000000
MP	EX	726	84000.00000000000000000000
MP	EX	727	84000.00000000000000000000
MP	EX	728	84000.00000000000000000000
MP	EX	729	84000.00000000000000000000
MP	EX	730	84000.00000000000000000000
MP	EX	731	84000.00000000000000000000
MP	EX	732	84000.00000000000000000000
MP	EX	733	84000.00000000000000000000
MP	EX	734	84000.00000000000000000000
MP	EX	735	84000.00000000000000000000
MP	EX	736	84000.00000000000000000000
MP	EX	737	84000.00000000000000000000
MP	EX	738	84000.00000000000000000000
MP	EX	739	84000.00000000000000000000
MP	EX	740	84000.00000000000000000000
MP	EX	741	84000.00000000000000000000
MP	EX	742	84000.00000000000000000000
MP	EX	743	84000.00000000000000000000
MP	EX	744	84000.00000000000000000000
MP	EX	745	84000.00000000000000000000
MP	EX	746	84000.00000000000000000000
MP	EX	747	84000.00000000000000000000
MP	EX	748	84000.00000000000000000000
MP	EX	749	84000.00000000000000000000
MP	EX	750	84000.00000000000000000000
MP	EX	751	84000.00000000000000000000
MP	EX	752	84000.00000000000000000000
MP	EX	753	84000.00000000000000000000
MP	EX	754	84000.00000000000000000000
MP	EX	755	84000.00000000000000000000
MP	EX	756	84000.00000000000000000000
MP	EX	757	84000.00000000000000000000
MP	EX	758	84000.00000000000000000000
MP	EX	759	84000.00000000000000000000
MP	EX	760	84000.00000000000000000000
MP	EX	761	84000.00000000000000000000
MP	EX	762	84000.00000000000000000000
MP	EX	763	84000.00000000000000000000
MP	EX	764	84000.00000000000000000000
MP	EX	765	84000.00000000000000000000
MP	EX	766	84000.00000000000000000000
MP	EX	767	84000.00000000000000000000
MP	EX	768	84000.00000000000000000000
MP	EX	769	84000.00000000000000000000
MP	EX	770	84000.00000000000000000000
MP	EX	771	84000.00000000000000000000
MP	EX	772	84000.00000000000000000000
MP	EX	773	84000.00000000000000000000
MP	EX	774	84000.00000000000000000000
MP	EX	775	84000.00000000000000000000
MP	EX	776	84000.00000000000000000000
MP	EX	777	84000.00000000000000000000
MP	EX	778	84000.00000000000000000000
MP	EX	779	84000.00000000000000000000
MP	EX	780	84000.00000000000000000000
MP	EX	781	84000.00000000000000000000
MP	EX	782	84000.00000000000000000000
MP	EX	783	84000.00000000000000000000
MP	EX	784	84000.00000000000000000000
MP	EX	785	84000.00000000000000000000
MP	EX	786	84000.00000000000000000000
MP	EX	787	84000.00000000000000000000
MP	EX	788	84000.00000000000000000000
MP	EX	789	84000.00000000000000000000
MP	EX	790	84000.00000000000000000000
MP	EX	791	84000.00000000000000000000
MP	EX	792	84000.00000000000000000000
MP	EX	793	84000.00000000000000000000
MP	EX	794	84000.00000000000000000000
MP	EX	795	84000.00000000000000000000
MP	EX	796	84000.00000000000000000000
MP	EX	797	84000.00000000000000000000
MP	EX	798	84000.00000000000000000000
MP	EX	799	84000.00000000000000000000
MP	EX	800	84000.00000000000000000000
MP	EX	801	84000.00000000000000000000
MP	EX	802	84000.00000000000000000000
MP	EX	803	84000.00000000000000000000
MP	EX	804	84000.00000000000000000000
MP	EX	805	84000.00000000000000000000
MP	EX	806	84000.00000000000000000000
MP	EX	807	84000.00000000000000000000
MP	EX	808	84000.00000000000000000000
MP	EX	809	84000.00000000000000000000
MP	EX	810	84000.00000000000000000000
MP	EX	811	84000.00000000000000000000
MP	EX	812	84000.00000000000000000000
MP	EX	813	84000.00000000000000000000
MP	EX	814	84000.00000000000000000000
MP	EX	815	84000.00000000000000000000
MP	EX	816	84000.00000000000000000000
MP	EX	817	84000.00000000000000000000
MP	EX	818	84000.00000000000000000000
MP	EX	819	84000.00000000000000000000
MP	EX	820	84000.00000000000000000000
MP	EX	821	84000.00000000000000000000
MP	EX	822	84000.00000000000000000000
MP	EX	823	84000.00000000000000000000
MP	EX	824	84000.00000000000000000000
MP	EX	825	84000.00000000000000000000
MP	EX	826	84000.00000000000000000000
MP	EX	827	84000.00000000000000000000
MP	EX	828	84000.00000000000000000000
MP	EX	829	84000.00000000000000000000
MP	EX	830	84000.00000000000000000000
MP	EX	831	84000.00000000000000000000
MP	EX	832	84000.00000000000000000000
MP	EX	833	84000.00000000000000000000
MP	EX	834	84000.00000000000000000000
MP	EX	835	84000.00000000000000000000
MP	EX	836	84000.00000000000000000000
MP	EX	837	84000.00000000000000000000
MP	EX	838	84000.00000000000000000000
MP	EX	839	84000.00000000000000000000
MP	EX	840	84000.00000000000000000000
MP	EX	841	84000.00000000000000000000
MP	EX	842	84000.00000000000000000000
MP	EX	843	84000.00000000000000000000
MP	EX	844	84000.00000000000000000000
MP	EX	845	84000.00000000000000000000
MP	EX	846	84000.00000000000000000000
MP	EX	847	84000.00000000000000000000
MP	EX	848	84000.00000000000000000000
MP	EX	849	84000.00000000000000000000
MP	EX	850	84000.00000000000000000000
MP	EX	851	84000.00000000000000000000
MP	EX	852	84000.00000000000000000000
MP	EX	853	84000.00000000000000000000
MP	EX	854	84000.00000000000000000000
MP	EX	855	84000.00000000000000000000
MP	EX	856	84000.00000000000000000000
MP	EX	857	84000.00000000000000000000
MP	EX	858	84000.00000000000000000000
MP	EX	859	84000.00000000000000000000
MP	EX	860	84000.00000000000000000000
MP	EX	861	84000.00000000000000000000
MP	EX	862	84000.00000000000000000000
MP	EX	863	84000.00000000000000000000
MP	EX	864	84000.00000000000000000000
MP	EX	865	84000.00000000000000000000
MP	EX	866	84000.00000000000000000000
MP	EX	867	84000.00000000000000000000
MP	EX	868	84000.00000000000000000000
MP	EX	869	84000.00000000000000000000
MP	EX	870	84000.00000000000000000000
MP	EX	871	84000.00000000000000000000
MP	EX	872	84000.00000000000000000000
MP	EX	873	84000.00000000000000000000
MP	EX	874	84000.00000000000000000000
MP	EX	875	84000.00000000000000000000
MP	EX	876	84000.00000000000000000000
MP	EX	877	84000.00000000000000000000
MP	EX	878	84000.00000000000000000000
MP	EX	879	84000.00000000000000000000
MP	EX	880	84000.00000000000000000000
MP	EX	881	84000.00000000000000000000
MP	EX	882	84000.00000000000000000000
MP	EX	883	84000.00000000000000000000
MP	EX	884	84000.00000000000000000000
MP	EX	885	84000.00000000000000000000
MP	EX	886	84000.00000000000000000000
MP	EX	887	84000.00000000000000000000
MP	EX	888	84000.00000000000000000000
MP	EX	889	84000.00000000000000000000
MP	EX	890	84000.00000000000000000000
MP	EX	891	84000.00000000000000000000
MP	EX	892	84000.00000000000000000000
MP	EX	893	84000.00000000000000000000
MP	EX	894	84000.00000000000000000000
MP	EX	895	84000.00000000000000000000
MP	EX	896	84000.00000000000000000000
MP	EX	897	84000.00000000000000000000
MP	EX	898	84000.00000000000000000000
MP	EX	899	84000.00000000000000000000
MP	EX	900	84000.00000000000000000000
MP	EX	901	84000.00000000000000000000
MP	EX	902	84000.00000000000000000000
MP	EX	903	84000.00000000000000000000
MP	EX	904	84000.00000000000000000000
MP	EX	905	84000.00000000000000000000
MP	EX	906	84000.00000000000000000000
MP	EX	907	84000.00000000000000000000
MP	EX	908	84000.00000000000000000000
MP	EX	909	84000.00000000000000000000
MP	EX	910	84000.00000000000000000000
MP	EX	911	84000.00000000000000000000
MP	EX	912	84000.00000000000000000000
MP	EX	913	84000.00000000000000000000
MP	EX	914	84000.00000000000000000000
MP	EX	915	84000.00000000000000000000
MP	EX	916	84000.00000000000000000000
MP	EX	917	84000.00000000000000000000
MP	EX	918	84000.00000000000000000000
MP	EX	919	84000.00000000000000000000
MP	EX	920	84000.00000000000000000000
MP	EX	921	84000.00000000000000000000
MP	EX	922	84000.00000000000000000000
MP	EX	923	84000.00000000000000000000
MP	EX	924	84000.00000000000000000000
MP	EX	925	84000.00000000000000000000
MP	EX	926	84000.00000000000000000000
MP	EX	927	84000.00000000000000000000
MP	EX	928	84000.00000000000000000000
MP	EX	929	84000.00000000000000000000
MP	EX	930	84000.00000000000000000000
MP	EX	931	84000.00000000000000000000
MP	EX	932	84000.00000000000000000000
MP	EX	933	84000.00000000000000000000
MP	EX	934	84000.00000000000000000000
MP	EX	935	84000.00000000000000000000
MP	EX	936	84000.00000000000000000000
MP	EX	937	84000.00000000000000000000
MP	EX	938	84000.00000000000000000000
MP	EX	939	84000.00000000000000000000
MP	EX	940	84000.00000000000000000000
MP	EX	941	84000.00000000000000000000
MP	EX	942	84000.00000000000000000000
MP	EX	943	84000.00000000000000000000
MP	EX	944	84000.00000000000000000000
MP	EX	945	84000.00000000000000000000
MP	EX	946	84000.00000000000000000000
MP	EX	947	84000.00000000000000000000
MP	EX	948	84000.00000000000000000000
MP	EX	949	84000.00000000000000000000
MP	EX	950	84000.00000000000000000000
MP	EX	951	84000.00000000000000000000
MP	EX	952	84000.00000000000000000000
MP	EX	953	84000.00000000000000000000
MP	EX	954	84000.00000000000000000000
MP	EX	955	84000.00000000000000000000
MP	EX	956	84000.00000000000000000000
MP	EX	957	84000.00000000000000000000
MP	EX	958	84000.00000000000000000000
MP	EX	959	84000.00000000000000000000
MP	EX	960	84000.00000000000000000000
MP	EX	961	84000.00000000000000000000
MP	EX	962	84000.00000000000000000000
MP	EX	963	84000.00000000000000000000
MP	EX	964	84000.00000000000000000000
MP	EX	965	84000.00000000000000000000
MP	EX	966	84000.00000000000000000000
MP	EX	967	84000.00000000000000000000
MP	EX	968	84000.00000000000000000000
MP	EX	969	84000.00000000000000000000
MP	EX	970	84000.00000000000000000000
MP	EX	971	84000.00000000000000000000
MP	EX	972	84000.00000000000000000000
MP	EX	973	84000.00000000000000000000
MP	EX	974	84000.00000000000000000000
MP	EX	975	84000.00000000000000000000
MP	EX	976	84000.00000000000000000000
MP	EX	977	84000.00000000000000000000
MP	EX	978	84000.00000000000000000000
MP	EX	979	84000.00000000000000000000
MP	EX	980	84000.00000000000000000000
MP	EX	981	84000.00000000000000000000
MP	EX	982	84000.00000000000000000000
MP	EX	983	84000.00000000000000000000
MP	EX	984	84000.00000000000000000000
MP	EX	985	84000.00000000000000000000
MP	EX	986	84000.00000000000000000000
MP	EX	987	84000.00000000000000000000
MP	EX	988	84000.00000000000000000000
MP	EX	989	84000.00000000000000000000
MP	EX	990	84000.00000000000000000000
MP	EX	991	84000.00000000000000000000
MP	EX	992	84000.00000000000000000000
MP	EX	993	84000.00000000000000000000
MP	EX	994	84000.00000000000000000000
MP	EX	995	84000.00000000000000000000
MP	EX	996	84000.00000000000000000000
MP	EX	997	84000.00000000000000000000
MP	EX	998	84000.00000000000000000000
MP	EX	999	84000.00000000000000000000
MP	EX	1000	84000.00000000000000000000
MP	EX	1001	84000.00000000000000000000
MP	EX	1002	84000.00000000000000000000
MP	EX	1003	84000.00000000000000000000
MP	EX	1004	84000.00000000000000000000
MP	EX	1005	84000.00000000000000000000
MP	EX	1006	84000.00000000000000000000
MP	EX	1007	84000.00000000000000000000
MP	EX	1008	84000.00000000000000000000
MP	EX	1009	84000.00000000000000000000
MP	EX	1010	84000.00000000000000000000
MP	EX	1011	84000.00000000000000000000
MP	EX	1012	84000.00000000000000000000
MP	EX	1013	84000.00000000000000000000
MP	EX	1014	84000.00000000000000000000
MP	EX	1015	84000.00000000000000000000
MP	EX	1016	84000.00000000000000000000
MP	EX	1017	84000.00000000000000000000
MP	EX	1018	84000.00000000000000000000
MP	EX	1019	84000.00000000000000000000
MP	EX	1020	84000.00000000000000000000
MP	EX	1021	84000.00000000000000000000
MP	EX	1022	84000.00000000000000000000
MP	EX	1023	84000.00000000000000000000
MP	EX	1024	84000.00000000000000000000
MP	EX	1025	84000.00000000000000000000
MP	EX	1026	84000.00000000000000000000
MP	EX	1027	84000.00000000000000000000
MP	EX	1028	84000.00000000000000000000
MP	EX	1029	84000.00000000000000000000
MP	EX	1030	84000.00000000000000000000
MP	EX	1031	84000.00000000000000000000
MP	EX	1032	84000.00000000000000000000
MP	EX	1033	84000.00000000000000000000
MP	EX	1034	84000.00000000000000000000
MP	EX	1035	84000.00000000000000000000
MP	EX	1036	84000.00000000000000000000
MP	EX	1037	84000.00000000000000000000
MP	EX	1038	84000.00000000000000000000
MP	EX	1039	84000.00000000000000000000
MP	EX	1040	84000.00000000000000000000
MP	EX	1041	84000.00000000000000000000
MP	EX	1042	84000.00000000000000000000
MP	EX	1043	84000.00000000000000000000
MP	EX	1044	84000.00000000000000000000
MP	EX	1045	84000.00000000000000000000
MP	EX	1046	84000.00000000000000000000
MP	EX	1047	84000.00000000000000000000
MP	EX	1048	84000.00000000000000000000
MP	EX	1049	84000.00000000000000000000
MP	EX	1050	84000.00000000000000000000
MP	EX	1051	84000.00000000000000000000
MP	EX	1052	84000.00000000000000000000
MP	EX	1053	84000.00000000000000000000
MP	EX	1054	84000.00000000000000000000
MP	EX	1055	84000.00000000000000000000
MP	EX	1056	84000.00000000000000000000
MP	EX	1057	84000.00000000000000000000
MP	EX	1058	84000.00000000000000000000
MP	EX	1059	84000.00000000000000000000
MP	EX	1060	84000.00000000000000000000
MP	EX	1061	84000.00000000000000000000
MP	EX	1062	84000.00000000000000000000
MP	EX	1063	84000.00000000000000000000
MP	EX	1064	84000.00000000000000000000
MP	EX	1065	84000.00000000000000000000
MP	EX	1066	84000.00000000000000000000
MP	EX	1067	84000.00000000000000000000
MP	EX	1068	84000.00000000000000000000
MP	EX	1069	84000.00000000000000000000
MP	EX	1070	84000.00000000000000000000
MP	EX	1071	84000.00000000000000000000
MP	EX	1072	84000.00000000000000000000
MP	EX	1073	84000.00000000000000000000
MP	EX	1074	84000.00000000000000000000
MP	EX	1075	84000.00000000000000000000
MP	EX	1076	84000.00000000000000000000
MP	EX	1077	84000.00000000000000000000
MP	EX	1078	84000.00000000000000000000
MP	EX	1079	84000.00000000000000000000
MP	EX	1080	84000.00000000000000000000
MP	EX	1081	84000.00000000000000000000
MP	EX	1082	84000.00000000000000000000
MP	EX	1083	84000.00000000000000000000
MP	EX	1084	84000.00000000000000000000
MP	EX	1085	84000.00000000000000000000
MP	EX	1086	84000.00000000000000000000
MP	EX	1087	84000.00000000000000000000
MP	EX	1088	84000.00000000000000000000
MP	EX	1089	84000.00000000000000000000
MP	EX	1090	84000.00000000000000000000
MP	EX	1091	84000.00000000000000000000
MP	EX	1092	84000.00000000000000000000
MP	EX	1093	84000.00000000000000000000
MP	EX	1094	84000.00000000000000000000
MP	EX	1095	84000.00000000000000000000
MP	EX	1096	84000.00000000000000000000
MP	EX	1097	84000.00000000000000000000
MP	EX	1098	84000.00000000000000000000
MP	EX	1099	84000.00000000000000000000
MP	EX	1100	84000.00000000000000000000
MP	EX	1101	84000.00000000000000000000
MP	EX	1102	84000.00000000000000000000
MP	EX	1103	84000.00000000000000000000
MP	EX	1104	84000.00000000000000000000
MP	EX	1105	84000.00000000000000000000
MP	EX	1106	84000.00000000000000000000
MP	EX	1107	84000.00000000000000000000
MP	EX	1108	84000.00000000000000000000
MP	EX	1109	84000.00000000000000000000
MP	EX	1110	84000.00000000000000000000
MP	EX	1111	84000.00000000000000000000
MP	EX	1112	84000.00000000000000000000
MP	EX	1113	84000.00000000000000000000
MP	EX	1114	84000.00000000000000000000
MP	EX	1115	84000.00000000000000000000
MP	EX	1116	84000.00000000000000000000
MP	EX	1117	84000.00000000000000000000
MP	EX	1118	84000.00000000000000000000
MP	EX	1119	84000.00000000000000000000
MP	EX	1120	84000.00000000000000000000
MP	EX	1121	84000.00000000000000000000
MP	EX	1122	84000.00000000000000000000
MP	EX	1123	84000.00000000000000000000
MP	EX	1124	84000.00000000000000000000
MP	EX	1125	84000.00000000000000000000
MP	EX	1126	84000.00000000000000000000
MP	EX	1127	84000.00000000000000000000
MP	EX	1128	84000.00000000000000000000
MP	EX	1129	84000.00000000000000000000
MP	EX	1130	84000.00000000000000000000
MP	EX	1131	84000.00000000000000000000
MP	EX	1132	84000.00000000000000000000
MP	EX	1133	84000.00000000000000000000
MP	EX	1134	84000.00000000000000000000
MP	EX	1135	84000.00000000000000000000
MP	EX	1136	84000.00000000000000000000
MP	EX	1137	84000.00000000000000000000
MP	EX	1138	84000.00000000000000000000
MP	EX	1139	84000.00000000000000000000
MP	EX	1140	84000.00000000000000000000
MP	EX	1141	84000.00000000000000000000
MP	EX	1142	84000.00000000000000000000
MP	EX	1143	84000.00000000000000000000
MP	EX	1144	84000.00000000000000000000
MP	EX	1145	84000.00000000000000000000
MP	EX	1146	84000.00000000000000000000
MP	EX	1147	84000.00000000000000000000
MP	EX	1148	84000.00000000000000000000
MP	EX	1149	84000.00000000000000000000
MP	EX	1150	84000.00000000000000000000
MP	EX	1151	84000.00000000000000000000
MP	EX	1152	84000.00000000000000000000
MP	EX	1153	84000.00000000000000000000
MP	EX	1154	84000.00000000000000000000
MP	EX	1155	84000.00000000000000000000
MP	EX	1156	84000.00000000000000000000
MP	EX	1157	84000.00000000000000000000
MP	EX	1158	84000.00000000000000000000
MP	EX	1159	84000.00000000000000000000
MP	EX	1160	84000.00000000000000000000
MP	EX	1161	84000.00000000000000000000
MP	EX	1162	84000.00000000000000000000
MP	EX	1163	84000.00000000000000000000
MP	EX	1164	84000.00000000000000000000
MP	EX	1165	84000.00000000000000000000
MP	EX	1166	84000.00000000000000000000
MP	EX	1167	84000.00000000000000000000
MP	EX	1168	84000.00000000000000000000
MP	EX	1169	84000.00000000000000000000
MP	EX	1170	84000.00000000000000000000
MP	EX	1171	84000.00000000000000000000
MP	EX	1172	84000.00000000000000000000
MP	EX	1173	84000.00000000000000000000
MP	EX	1174	84000.00000000000000000000
MP	EX	1175	84000.00000000000000000000
MP	EX	1176	84000.00000000000000000000
MP	EX	1177	84000.00000000000000000000
MP	EX	1178	84000.00000000000000000000
MP	EX	1179	84000.00000000000000000000
MP	EX	1180	84000.00000000000000000000
MP	EX	1181	84000.00000000000000000000
MP	EX	1182	84000.00000000000000000000
MP	EX	1183	84000.00000000000000000000
MP	EX	1184	84000.00000000000000000000
MP	EX	1185	84000.00000000000000000000
MP	EX	1186	84000.00000000000000000000
MP	EX	1187	84000.00000000000000000000
MP	EX	1188	84000.00000000000000000000
MP	EX	1189	84000.00000000000000000000
MP	EX	1190	84000.00000000000000000000
MP	EX	1191	84000.00000000000000000000
MP	EX	1192	84000.00000000000000000000
MP	EX	1193	84000.00000000000000000000
MP	EX	1194	84000.00000000000000000000
MP	EX	1195	84000.00000000000000000000
MP	EX	1196	84000.00000000000000000000
MP	EX	1197	84000.00000000000000000000
MP	EX	1198	84000.00000000000000000000
MP	EX	1199	84000.00000000000000000000
MP	EX	1200	84000.00000000000000000000
MP	EX	1201	84000.00000000000000000000
MP	EX	1202	84000.00000000000000000000
MP	EX	1203	84000.00000000000000000000
MP	EX	1204	84000.00000000000000000000
MP	EX	1205	84000.00000000000000000000
MP	EX	1206	84000.00000000000000000000
MP	EX	1207	84000.00000000000000000000
MP	EX	1208	84000.00000000000000000000
MP	EX	1209	84000.00000000000000000000
MP	EX	1210	84000.00000000000000000000
MP	EX	1211	84000.00000000000000000000
MP	EX	1212	84000.00000000000000000000
MP	EX	1213	84000.00000000000000000000
MP	EX	1214	84000.00000000000000000000
MP	EX	1215	84000.00000000000000000000
MP	EX	1216	84000.00000000000000000000
MP	EX	1217	84000.00000000000000000000
MP	EX	1218	84000.00000000000000000000
MP	EX	1219	84000.00000000000000000000
MP	EX	1220	84000.00000000000000000000
MP	EX	1221	84000.00000000000000000000
MP	EX	1222	84000.00000000000000000000
MP	EX	1223	84000.00000000000000000000
MP	EX	1224	84000.00000000000000000000
MP	EX	1225	84000.00000000000000000000
MP	EX	1226	84000.00000000000000000000
MP	EX	1227	84000.00000000000000000000
MP	EX	1228	84000.00000000000000000000
MP	EX	1229	84000.00000000000000000000
MP	EX	1230	84000.00000000000000000000
MP	EX	1231	84000.00000000000000000000
MP	EX	1232	84000.00000000000000000000
MP	EX	1233	84000.00000000000000000000
MP	EX	1234	84000.00000000000000000000
MP	EX	1235	84000.00000000000000000000
MP	EX	1236	84000.00000000000000000000
MP	EX	1237	84000.00000000000000000000
MP	EX	1238	84000.00000000000000000000
MP	EX	1239	84000.00000000000000000000
MP	EX	1240	84000.00000000000000000000
MP	EX	1241	84000.00000000000000000000
MP	EX	1242	84000.00000000000000000000
MP	EX	1243	84000.00000000000000000000
MP	EX	1244	84000.00000000000000000000
MP	EX	1245	84000.00000000000000000000
MP	EX	1246	84000.00000000000000000000
MP	EX	1247	84000.00000000000000000000
MP	EX	1248	84000.00000000000000000000
MP	EX	1249	84000.00000000000000000000
MP	EX	1250	84000.00000000000000000000
MP	EX	1251	84000.00000000000000000000
MP	EX	1252	84000.00000000000000000000
MP	EX	1253	84000.00000000000000000000
MP	EX	1254	84000.00000000000000000000
MP	EX	1255	84000.00000000000000000000
MP	EX	1256	84000.00000000000000000000
MP	EX	1257	84000.00000000000000000000
MP	EX	1258	84000.00000000000000000000
MP	EX	1259	84000.00000000000000000000
MP	EX	1260	84000.00000000000000000000
MP	EX	1261	84000.00000000000000000000
MP	EX	1262	84000.00000000000000000000
MP	EX	1263	84000.00000000000000000000
MP	EX	1264	84000.00000000000000000000
MP	EX	1265	84000.00000000000000000000
MP	EX	1266	84000.00000000000000000000
MP	EX	1267	84000.00000000000000000000
MP	EX	1268	84000.00000000000000000000
MP	EX	1269	84000.00000000000000000000
MP	EX	1270	84000.00000000000000000000
MP	EX	1271	84000.00000000000000000000
MP	EX	1272	84000.00000000000000000000
MP	EX	1273	84000.00000000000000000000
MP	EX	1274	84000.00000000000000000000
MP	EX	1275	84000.00000000000000000000
MP	EX	1276	84000.00000000000000000000
MP	EX	1277	84000.00000000000000000000
MP	EX	1278	84000.00000000000000000000
MP	EX	1279	84000.00000000000000000000
MP	EX	1280	84000.00000000000000000000
MP	EX	1281	84000.00000000000000000000
MP	EX	1282	84000.00000000000000000000
MP	EX	1283	84000.00000000000000000000
MP	EX	1284	84000.00000000000000000000
MP	EX	1285	84000.00000000000000000000
MP	EX	1286	84000.00000000000000000000
MP	EX	1287	84000.00000000000000000000
MP	EX	1288	84000.00000000000000000000
MP	EX	1289	84000.00000000000000000000
MP	EX	1290	84000.00000000000000000000
MP	EX	1291	84000.00000000000000000000
MP	EX	1292	84000.00000000000000000000
MP	EX	1293	84000.00000000000000000000
MP	EX	1294	84000.00000000000000000000
MP	EX	1295	84000.00000000000000000000
MP	EX	1296	84000.00000000000000000000
MP	EX	1297	84000.00000000000000000000
MP	EX	1298	84000.00000000000000000000
MP	EX	1299	84000.00000000000000000000
MP	EX	1300	84000.00000000000000000000
MP	EX	1301	84000.00000000000000000000
MP	EX	1302	84000.00000000000000000000
MP	EX	1303	84000.00000000000000000000
MP	EX	1304	84000.00000000000000000000
MP	EX	1305	84000.00000000000000000000
MP	EX	1306	84000.00000000000000000000
MP	EX	1307	84000.00000000000000000000
MP	EX	1308	84000.00000000000000000000
MP	EX	1309	84000.00000000000000000000
MP	EX	1310	84000.00000000000000000000
MP	EX	1311	84000.00000000000000000000
MP	EX	1312	84000.00000000000000000000
MP	EX	1313	84000.00000000000000000000
MP	EX	1314	84000.00000000000000000000
MP	EX	1315	84000.00000000000000000000
MP	EX	1316	84000.00000000000000000000
MP	EX	1317	84000.00000000000000000000
MP	EX	1318	84000.00000000000000000000
MP	EX	1319	84000.00000000000000000000
MP	EX	1320	84000.00000000000000000000
MP	EX	1321	84000.00000000000000000000
MP	EX	1322	84000.00000000000000000000
MP	EX	1323	84000.00000000000000000000
MP	EX	1324	84000.00000000000000000000
MP	EX	1325	84000.00000000000000000000
MP	EX	1326	84000.00000000000000000000
MP	EX	1327	84000.00000000000000000000
MP	EX	1328	84000.00000000000000000000
MP	EX	1329	84000.00000000000000000000
MP	EX	1330	84000.00000000000000000000
MP	EX	1331	84000.00000000000000000000
MP	EX	1332	84000.00000000000000000000
MP	EX	1333	84000.00000000000000000000
MP	EX	1334	84000.00000000000000000000
MP	EX	1335	84000.00000000000000000000
MP	EX	1336	84000.00000000000000000000
MP	EX	1337	84000.00000000000000000000
MP	EX	1338	84000.00000000000000000000
MP	EX	1339	84000.00000000000000000000
MP	EX	1340	84000.00000000000000000000
MP	EX	1341	84000.00000000000000000000
MP	EX	1342	84000.00000000000000000000
MP	EX	1343	84000.00000000000000000000
MP	EX	1344	84000.00000000000000000000
MP	EX	1345	84000.00000000000000000000
MP	EX	1346	84000.00000000000000000000
MP	EX	1347	84000.00000000000000000000
MP	EX	1348	84000.00000000000000000000
MP	EX	1349	84000.00000000000000000000
MP	EX	1350	84000.00000000000000000000
MP	EX	1351	84000.00000000000000000000
MP	EX	1352	84000.00000000000000000000
MP	EX	1353	84000.00000000000000000000
MP	EX	1354	84000.00000000000000000000
MP	EX	1355	84000.00000000000000000000
MP	EX	1356	84000.00000000000000000000
MP	EX	1357	84000.00000000000000000000
MP	EX	1358	84000.00000000000000000000
MP	EX	1359	84000.00000000000000000000
MP	EX	1360	84000.00000000000000000000
MP	EX	1361	84000.00000000000000000000
MP	EX	1362	84000.00000000000000000000
MP	EX	1363	84000.00000000000000000000
MP	EX	1364	84000.00000000000000000000
MP	EX	1365	84000.00000000000000000000
MP	EX	1366	84000.00000000000000000000
MP	EX	1367	84000.00000000000000000000
MP	EX	1368	84000.00000000000000000000
MP	EX	1369	84000.00000000000000000000
MP	EX	1370	84000.00000000000000000000
MP	EX	1371	84000.00000000000000000000
MP	EX	1372	84000.00000000000000000000
MP	EX	1373	84000.00000000000000000000
MP	EX	1374	84000.00000000000000000000
MP	EX	1375	84000.00000000000000000000
MP	EX	1376	84000.00000000000000000000
MP	EX	1377	84000.00000000000000000000
MP	EX	1378	84000.00000000000000000000
MP	EX	1379	84000.00000000000000000000
MP	EX	1380	84000.00000000000000000000
MP	EX	1381	84000.00000000000000000000
MP	EX	1382	84000.00000000000000000000
MP	EX	1383	84000.00000000000000000000
MP	EX	1384	84000.00000000000000000000
MP	EX	1385	84000.00000000000000000000
MP	EX	1386	84000.00000000000000000000
MP	EX	1387	84000.00000000000000000000
MP	EX	1388	84000.00000000000000000000
MP	EX	1389	84000.00000000000000000000
MP	EX	1390	84000.00000000000000000000
MP	EX	1391	84000.00000000000000000000
MP	EX	1392	84000.00000000000000000000
MP	EX	1393	84000.00000000000000000000
MP	EX	1394	84000.00000000000000000000
MP	EX	1395	84000.00000000000000000000
MP	EX	1396	84000.00000000000000000000
MP	EX	1397	84000.00000000000000000000
MP	EX	1398	84000.00000000000000000000
MP	EX	1399	84000.00000000000000000000
MP	EX	1400	84000.00000000000000000000
MP	EX	1401	84000.00000000000000000000
MP	EX	1402	84000.00000000000000000000
MP	EX	1403	84000.00000000000000000000
MP	EX	1404	84000.00000000000000000000
MP	EX	1405	84000.00000000000000000000
MP	EX	1406	84000.00000000000000000000
MP	EX	1407	84000.00000000000000000000
MP	EX	1408	84000.00000000000000000000
MP	EX	1409	84000.00000000000000000000
MP	EX	1410	84000.00000000000000000000
MP	EX	1411	84000.00000000000000000000
MP	EX	1412	84000.00000000000000000000
MP	EX	1413	84000.00000000000000000000
MP	EX	1414	84000.00000000000000000000
MP	EX	1415	84000.00000000000000000000
MP	EX	1416	84000.00000000000000000000
MP	EX	1417	84000.00000000000000000000
MP	EX	1418	84000.00000000000000000000
MP	EX	1419	84000.00000000000000000000
MP	EX	1420	84000.00000000000000000000
MP	EX	1421	84000.00000000000000000000
MP	EX	1422	84000.00000000000000000000
MP	EX	1423	84000.00000000000000000000
MP	EX	1424	84000.00000000000000000000
MP	EX	1425	84000.00000000000000000000
MP	EX	1426	84000.00000000000000000000
MP	EX	1427	84000.00000000000000000000
MP	EX	1428	84000.00000000000000000000
MP	EX	1429	84000.00000000000000000000
MP	EX	1430	84000.00000000000000000000
MP	EX	1431	84000.00000000000000000000
MP	EX	1432	84000.00000000000000000000
MP	EX	1433	84000.00000000000000000000
MP	EX	1434	84000.00000000000000000000
MP	EX	1435	84000.00000000000000000000
MP	EX	1436	84000.00000000000000000000
MP	EX	1437	84000.00000000000000000000
MP	EX	1438	84000.00000000000000000000
MP	EX	1439	84000.00000000000000000000
MP	EX	1440	84000.00000000000000000000
MP	EX	1441	84000.00000000000000000000
MP	EX	1442	84000.00000000000000000000
MP	EX	1443	84000.00000000000000000000
MP	EX	1444	84000.00000000000000000000
MP	EX	1445	84000.00000000000000000000
MP	EX	1446	84000.00000000000000000000
MP	EX	1447	84000.00000000000000000000
MP	EX	1448	84000.00000000000000000000
MP	EX	1449	84000.00000000000000000000
MP	EX	1450	84000.00000000000000000000
MP	EX	1451	84000.00000000000000000000
MP	EX	1452	84000.00000000000000000000
MP	EX	1453	84000.00000000000000000000
MP	EX	1454	84000.00000000000000000000
MP	EX	1455	84000.00000000000000000000
MP	EX	1456	84000.00000000000000000000
MP	EX	1457	84000.00000000000000000000
MP	EX	1458	84000.00000000000000000000
MP	EX	1459	84000.00000000000000000000
MP	EX	1460	84000.00000000000000000000
MP	EX	1461	84000.00000000000000000000
MP	EX	1462	84000.00000000000000000000
MP	EX	1463	84000.00000000000000000000
MP	EX	1464	84000.00000000000000000000
MP	EX	1465	84000.00000000000000000000
MP	EX	1466	84000.00000000000000000000
MP	EX	1467	84000.00000000000000000000
MP	EX	1468	84000.00000000000000000000
MP	EX	1469	84000.00000000000000000000
MP	EX	1470	84000.00000000000000000000
MP	EX	1471	84000.00000000000000000000
MP	EX	1472	84000.00000000000000000000
MP	EX	1473	84000.00000000000000000000
MP	EX	1474	84000.00000000000000000000
MP	EX	1475	84000.00000000000000000000
MP	EX	1476	84000.00000000000000000000
MP	EX	1477	84000.00000000000000000000
MP	EX	1478	84000.00000000000000000000
MP	EX	1479	84000.00000000000000000000
MP	EX	1480	84000.00000000000000000000
MP	EX	1481	84000.00000000000000000000
MP	EX	1482	84000.00000000000000000000
MP	EX	1483	84000.00000000000000000000
MP	EX	1484	84000.00000000000000000000
MP	EX	1485	84000.00000000000000000000
MP	EX	1486	84000.00000000000000000000
MP	EX	1487	84000.00000000000000000000
MP	EX	1488	84000.00000000000000000000
MP	EX	1489	84000.00000000000000000000
MP	EX	1490	84000.00000000000000000000
MP	EX	1491	84000.00000000000000000000
MP	EX	1492	84000.00000000000000000000
MP	EX	1493	84000.00000000000000000000
MP	EX	1494	84000.00000000000000000000
MP	EX	1495	84000.00000000000000000000
MP	EX	1496	84000.00000000000000000000
MP	EX	1497	84000.00000000000000000000
MP	EX	1498	84000.00000000000000000000
MP	EX	1499	84000.00000000000000000000
MP	EX	1500	84000.00000000000000000000
MP	EX	1501	84000.00000000000000000000
MP	EX	1502	84000.00000000000000000000
MP	EX	1503	84000.00000000000000000000
MP	EX	1504	84000.00000000000000000000
MP	EX	1505	84000.00000000000000000000
MP	EX	1506	84000.00000000000000000000
MP	EX	1507	84000.00000000000000000000
MP	EX	1508	84000.00000000000000000000
MP	EX	1509	84000.00000000000000000000
MP	EX	1510	84000.00000000000000000000
MP	EX	1511	84000.00000000000000000000
MP	EX	1512	84000.00000000000000000000
MP	EX	1513	84000.00000000000000000000
MP	EX	1514	84000.00000000000000000000
MP	EX	1515	84000.00000000000000000000
MP	EX	1516	84000.00000000000000000000
MP	EX	1517	84000.00000000000000000000
MP	EX	1518	84000.00000000000000000000
MP	EX	1519	84000.00000000000000000000
MP	EX	1520	84000.00000000000000000000
MP	EX	1521	84000.00000000000000000000
MP	EX	1522	84000.00000000000000000000
MP	EX	1523	84000.00000000000000000000
MP	EX	1524	84000.00000000000000000000
MP	EX	1525	84000.00000000000000000000
MP	EX	1526	84000.00000000000000000000
MP	EX	1527	84000.00000000000000000000
MP	EX	1528	84000.00000000000000000000
MP	EX	1529	84000.00000000000000000000
MP	EX	1530	84000.00000000000000000000
MP	EX	1531	84000.00000000000000000000
MP	EX	1532	84000.00000000000000000000
MP	EX	1533	84000.00000000000000000000
MP	EX	1534	84000.00000000000000000000
MP	EX	1535	84000.00000000000000000000
MP	EX	1536	84000.00000000000000000000
MP	EX	1537	84000.00000000000000000000
MP	EX	1538	84000.00000000000000000000
MP	EX	1539	84000.00000000000000000000
MP	EX	1540	84000.00000000000000000000
MP	EX	1541	84000.00000000000000000000
MP	EX	1542	84000.00000000000000000000
MP	EX	1543	84000.00000000000000000000
MP	EX	1544	84000.00000000000000000000
MP	EX	1545	84000.00000000000000000000
MP	EX	1546	84000.00000000000000000000
MP	EX	1547	84000.00000000000000000000
MP	EX	1548	84000.00000000000000000000
MP	EX	1549	84000.00000000000000000000
MP	EX	1550	84000.00000000000000000000
MP	EX	1551	84000.00000000000000000000
MP	EX	1552	84000.00000000000000000000
MP	EX	1553	84000.00000000000000000000
MP	EX	1554	84000.00000000000000000000
MP	EX	1555	84000.00000000000000000000
MP	EX	1556	84000.00000000000000000000
MP	EX	1557	84000.00000000000000000000
MP	EX	1558	84000.00000000000000000000
MP	EX	1559	84000.00000000000000000000
MP	EX	1560	84000.00000000000000000000
MP	EX	1561	84000.00000000000000000000
MP	EX	1562	84000.00000000000000000000
MP	EX	1563	84000.00000000000000000000
MP	EX	1564	84000.00000000000000000000
MP	EX	1565	84000.00000000000000000000
MP	EX	1566	84000.00000000000000000000
MP	EX	1567	84000.00000000000000000000
MP	EX	1568	84000.00000000000000000000
MP	EX	1569	84000.00000000000000000000
MP	EX	1570	84000.00000000000000000000
MP	EX	1571	84000.00000000000000000000
MP	EX	1572	84000.00000000000000000000
MP	EX	1573	84000.00000000000000000000
MP	EX	1574	84000.00000000000000000000
MP	EX	1575	84000.00000000000000000000
MP	EX	1576	84000.00000000000000000000
MP	EX	1577	84000.00000000000000000000
MP	EX	1578	84000.00000000000000000000
MP	EX	1579	84000.00000000000000000000
MP	EX	1580	84000.00000000000000000000
MP	EX	1581	84000.00000000000000000000
MP	EX	1582	84000.00000000000000000000
MP	EX	1583	84000.00000000000000000000
MP	EX	1584	84000.00000000000000000000
MP	EX	1585	84000.00000000000000000000
MP	EX	1586	84000.00000000000000000000
MP	EX	1587	84000.00000000000000000000
MP	EX	1588	84000.00000000000000000000
MP	EX	1589	84000.00000000000000000000
MP	EX	1590	84000.00000000000000000000
MP	EX	1591	84000.00000000000000000000
MP	EX	1592	84000.00000000000000000000
MP	EX	1593	84000.00000000000000000000
MP	EX	1594	84000.00000000000000000000
MP	EX	1595	84000.00000000000000000000
MP	EX	1596	84000.00000000000000000000
MP	EX	1597	84000.00000000000000000000
MP	EX	1598	84000.00000000000000000000
MP	EX	1599	84000.00000000000000000000
MP	EX	1600	84000.00000000000000000000
MP	EX	1601	84000.00000000000000000000
MP	EX	1602	84000.00000000000000000000
MP	EX	1603	84000.00000000000000000000
MP	EX	1604	84000.00000000000000000000
MP	EX	1605	84000.00000000000000000000
MP	EX	1606	84000.00000000000000000000
MP	EX	1607	84000.00000000000000000000
MP	EX	1608	84000.00000000000000000000
MP	EX	1609	84000.00000000000000000000
MP	EX	1610	84000.00000000000000000000
MP	EX	1611	84000.00000000000000000000
MP	EX	1612	84000.00000000000000000000
MP	EX	1613	84000.00000000000000000000
MP	EX	1614	84000.00000000000000000000
MP	EX	1615	84000.00000000000000000000
MP	EX	1616	84000.00000000000000000000
MP	EX	1617	84000.00000000000000000000
MP	EX	1618	84000.00000000000000000000
MP	EX	1619	84000.00000000000000000000
MP	EX	1620	84000.00000000000000000000
MP	EX	1621	84000.00000000000000000000
MP	EX	1622	84000.00000000000000000000
MP	EX	1623	84000.00000000000000000000
MP	EX	1624	84000.00000000000000000000
MP	EX	1625	84000.00000000000000000000
MP	EX	1626	84000.00000000000000000000
MP	EX	1627	84000.00000000000000000000
MP	EX	1628	84000.00000000000000000000
MP	EX	1629	84000.00000000000000000000
MP	EX	1630	84000.00000000000000000000
MP	EX	1631	84000.00000000000000000000
MP	EX	1632	84000.00000000000000000000
MP	EX	1633	84000.00000000000000000000
MP	EX	1634	84000.00000000000000000000
MP	EX	1635	84000.00000000000000000000
MP	EX	1636	84000.00000000000000000000
MP	EX	1637	84000.00000000000000000000
MP	EX	1638	84000.00000000000000000000
MP	EX	1639	84000.00000000000000000000
MP	EX	1640	84000.00000000000000000000
MP	EX	1641	84000.00000000000000000000
MP	EX	1642	84000.00000000000000000000
MP	EX	1643	84000.00000000000000000000
MP	EX	1644	84000.00000000000000000000
MP	EX	1645	84000.00000000000000000000
MP	EX	1646	84000.00000000000000000000
MP	EX	1647	84000.00000000000000000000
MP	EX	1648	84000.00000000000000000000
MP	EX	1649	84000.00000000000000000000
MP	EX	1650	84000.00000000000000000000
MP	EX	1651	84000.00000000000000000000
MP	EX	1652	84000.00000000000000000000
MP	EX	1653	84000.00000000000000000000
MP	EX	1654	84000.00000000000000000000
MP	EX	1655	84000.00000000000000000000
MP	EX	1656	84000.00000000000000000000
MP	EX	1657	84000.00000000000000000000
MP	EX	1658	84000.00000000000000000000
MP	EX	1659	84000.00000000000000000000
MP	EX	1660	84000.00000000000000000000
MP	EX	1661	84000.00000000000000000000
MP	EX	1662	84000.00000000000000000000
MP	EX	1663	84000.00000000000000000000
MP	EX	1664	84000.00000000000000000000
MP	EX	1665	84000.00000000000000000000
MP	EX	1666	84000.00000000000000000000
MP	EX	1667	84000.00000000000000000000
MP	EX	1668	84000.00000000000000000000
MP	EX	1669	84000.00000000000000000000
MP	EX	1670	84000.00000000000000000000
MP	EX	1671	84000.00000000000000000000
MP	EX	1672	84000.00000000000000000000
MP	EX	1673	84000.00000000000000000000
MP	EX	1674	84000.00000000000000000000
MP	EX	1675	84000.00000000000000000000
MP	EX	1676	84000.00000000000000000000
MP	EX	1677	84000.00000000000000000000
MP	EX	1678	84000.00000000000000000000
MP	EX	1679	84000.00000000000000000000
MP	EX	1680	84000.00000000000000000000
MP	EX	1681	84000.00000000000000000000
MP	EX	1682	84000.00000000000000000000
MP	EX	1683	84000.00000000000000000000
MP	EX	1684	84000.00000000000000000000
MP	EX	1685	84000.00000000000000000000
MP	EX	1686	84000.00000000000000000000
MP	EX	1687	84000.00000000000000000000
MP	EX	1688	84000.00000000000000000000
MP	EX	1689	84000.00000000000000000000
MP	EX	1690	84000.00000000000000000000
MP	EX	1691	84000.00000000000000000000
MP	EX	1692	84000.00000000000000000000
MP	EX	1693	84000.00000000000000000000
MP	EX	1694	84000.00000000000000000000
MP	EX	1695	84000.00000000000000000000
MP	EX	1696	84000.00000000000000000000
MP	EX	1697	84000.00000000000000000000
MP	EX	1698	84000.00000000000000000000
MP	EX	1699	84000.00000000000000000000
MP	EX	1700	84000.00000000000000000000
MP	EX	1701	84000.00000000000000000000
MP	EX	1702	84000.00000000000000000000
MP	EX	1703	84000.00000000000000000000
MP	EX	1704	84000.00000000000000000000
MP	EX	1705	84000.00000000000000000000
MP	EX	1706	84000.00000000000000000000
MP	EX	1707	84000.00000000000000000000
MP	EX	1708	84000.00000000000000000000
MP	EX	1709	84000.00000000000000000000
MP	EX	1710	84000.00000000000000000000
MP	EX	1711	84000.00000000000000000000
MP	EX	1712	84000.00000000000000000000
MP	EX	1713	84000.00000000000000000000
MP	EX	1714	84000.00000000000000000000
MP	EX	1715	84000.00000000000000000000
MP	EX	1716	84000.00000000000000000000
MP	EX	1717	84000.00000000000000000000
MP	EX	1718	84000.00000000000000000000
MP	EX	1719	84000.00000000000000000000
MP	EX	1720	84000.00000000000000000000
MP	EX	1721	84000.00000000000000000000
MP	EX	1722	84000.00000000000000000000
MP	EX	1723	84000.00000000000000000000
MP	EX	1724	84000.00000000000000000000
MP	EX	1725	84000.00000000000000000000
MP	EX	1726	84000.00000000000000000000
MP	EX	1727	84000.00000000000000000000
MP	EX	1728	84000.00000000000000000000
MP	EX	1729	84000.00000000000000000000
MP	EX	1730	84000.00000000000000000000
MP	EX	1731	84000.00000000000000000000
MP	EX	1732	84000.00000000000000000000
MP	EX	1733	84000.00000000000000000000
MP	EX	1734	84000.00000000000000000000
MP	EX	1735	84000.00000000000000000000
MP	EX	1736	84000.00000000000000000000
MP	EX	1737	84000.00000000000000000000
MP	EX	1738	84000.00000000000000000000
MP	EX	1739	84000.00000000000000000000
MP	EX	1740	84000.00000000000000000000
MP	EX	1741	84000.00000000000000000000
MP	EX	1742	84000.00000000000000000000
MP	EX	1743	84000.00000000000000000000
MP	EX	1744	84000.00000000000000000000
MP	EX	1745	84000.00000000000000000000
MP	EX	1746	84000.00000000000000000000
MP	EX	1747	84000.00000000000000000000
MP	EX	1748	84000.00000000000000000000
MP	EX	1749	84000.00000000000000000000
MP	EX	1750	84000.00000000000000000000
MP	EX	1751	84000.00000000000000000000
MP	EX	1752	84000.00000000000000000000
MP	EX	1753	84000.00000000000000000000
MP	EX	1754	84000.00000000000000000000
MP	EX	1755	84000.00000000000000000000
MP	EX	1756	84000.00000000000000000000
MP	EX	1757	84000.00000000000000000000
MP	EX	1758	84000.00000000000000000000
MP	EX	1759	84000.00000000000000000000
MP	EX	1760	84000.00000000000000000000
MP	EX	1761	84000.00000000000000000000
MP	EX	1762	84000.00000000000000000000
MP	EX	1763	84000.00000000000000000000
MP	EX	1764	84000.00000000000000000000
MP	EX	1765	84000.00000000000000000000
MP	EX	1766	84000.00000000000000000000
MP	EX	1767	84000.00000000000000000000
MP	EX	1768	84000.00000000000000000000
MP	EX	1769	84000.00000000000000000000
MP	EX	1770	84000.00000000000000000000
MP	EX	1771	84000.00000000000000000000
MP	EX	1772	84000.00000000000000000000
MP	EX	1773	84000.00000000000000000000
MP	EX	1774	84000.00000000000000000000
MP	EX	1775	84000.00000000000000000000
MP	EX	1776	84000.00000000000000000000
MP	EX	1777	84000.00000000000000000000
MP	EX	1778	84000.00000000000000000000
MP	EX	1779	84000.00000000000000000000
MP	EX	1780	84000.00000000000000000000
MP	EX	1781	84000.00000000000000000000
MP	EX	1782	84000.00000000000000000000
MP	EX	1783	84000.00000000000000000000
MP	EX	1784	84000.00000000000000000000
MP	EX	1785	84000.00000000000000000000
MP	EX	1786	84000.00000000000000000000
MP	EX	1787	84000.00000000000000000000
MP	EX	1788	84000.00000000000000000000
MP	EX	1789	84000.00000000000000000000
MP	EX	1790	84000.00000000000000000000
MP	EX	1791	84000.00000000000000000000
MP	EX	1792	84000.00000000000000000000
MP	EX	1793	84000.00000000000000000000
MP	EX	1794	84000.00000000000000000000
MP	EX	1795	84000.00000000000000000000
MP	EX	1796	84000.00000000000000000000
MP	EX	1797	84000.00000000000000000000
MP	EX	1798	84000.00000000000000000000
MP	EX	1799	84000.00000000000000000000
MP	EX	1800	84000.00000000000000000000
MP	EX	1801	84000.00000000000000000000
MP	EX	1802	84000.00000000000000000000
MP	EX	1803	84000.00000000000000000000
MP	EX	1804	84000.00000000000000000000
MP	EX	1805	84000.00000000000000000000
MP	EX	1806	84000.00000000000000000000
MP	EX	1807	84000.00000000000000000000
MP	EX	1808	84000.00000000000000000000
MP	EX	1809	84000.00000000000000000000
MP	EX	1810	84000.00000000000000000000
MP	EX	1811	84000.00000000000000000000
MP	EX	1812	84000.00000000000000000000
MP	EX	1813	84000.00000000000000000000
MP	EX	1814	84000.00000000000000000000
MP	EX	1815	84000.00000000000000000000
MP	EX	1816	84000.00000000000000000000
MP	EX	1817	84000.00000000000000000000
MP	EX	1818	84000.00000000000000000000
MP	EX	1819	84000.00000000000000000000
MP	EX	1820	84000.00000000000000000000
MP	EX	1821	84000.00000000000000000000
MP	EX	1822	84000.00000000000000000000
MP	EX	1823	84000.00000000000000000000
MP	EX	1824	84000.00000000000000000000
MP	EX	1825	84000.00000000000000000000
MP	EX	1826	84000.00000000000000000000
MP	EX	1827	84000.00000000000000000000
MP	EX	1828	84000.00000000000000000000
MP	EX	1829	84000.00000000000000000000
MP	EX	1830	84000.00000000000000000000
MP	EX	1831	84000.00000000000000000000
MP	EX	1832	84000.00000000000000000000
MP	EX	1833	84000.00000000000000000000
MP	EX	1834	84000.00000000000000000000
MP	EX	1835	84000.00000000000000000000
MP	EX	1836	84000.00000000000000000000
MP	EX	1837	84000.00000000000000000000
MP	EX	1838	84000.00000000000000000000
MP	EX	1839	84000.00000000000000000000
MP	EX	1840	84000.00000000000000000000
MP	EX	1841	84000.00000000000000000000
MP	EX	1842	84000.00000000000000000000
MP	EX	1843	84000.00000000000000000000
MP	EX	1844	84000.00000000000000000000
MP	EX	1845	84000.00000000000000000000
MP	EX	1846	84000.00000000000000000000
MP	EX	1847	84000.00000000000000000000
MP	EX	1848	84000.00000000000000000000
MP	EX	1849	84000.00000000000000000000
MP	EX	1850	84000.00000000000000000000
MP	EX	1851	84000.00000000000000000000
MP	EX	1852	84000.00000000000000000000
MP	EX	1853	84000.00000000000000000000
MP	EX	1854	84000.00000000000000000000
MP	EX	1855	84000.00000000000000000000
MP	EX	1856	84000.00000000000000000000
MP	EX	1857	84000.00000000000000000000
MP	EX	1858	84000.00000000000000000000
MP	EX	1859	84000.00000000000000000000
MP	EX	1860	84000.00000000000000000000
MP	EX	1861	84000.00000000000000000000
MP	EX	1862	84000.00000000000000000000
MP	EX	1863	84000.00000000000000000000
MP	EX	1864	84000.00000000000000000000
MP	EX	1865	84000.00000000000000000000
MP	EX	1866	84000.00000000000000000000
MP	EX	1867	84000.00000000000000000000
MP	EX	1868	84000.00000000000000000000
MP	EX	1869	84000.00000000000000000000
MP	EX	1870	84000.00000000000000000000
MP	EX	1871	84000.00000000000000000000
MP	EX	1872	84000.00000000000000000000
MP	EX	1873	84000.00000000000000000000
MP	EX	1874	84000.00000000000000000000
MP	EX	1875	84000.00000000000000000000
MP	EX	1876	84000.00000000000000000000
MP	EX	1877	84000.00000000000000000000
MP	EX	1878	84000.00000000000000000000
MP	EX	1879	84000.00000000000000000000
MP	EX	1880	84000.00000000000000000000
MP	EX	1881	84000.00000000000000000000
MP	EX	1882	84000.00000000000000000000
MP	EX	1883	84000.00000000000000000000
MP	EX	1884	84000.00000000000000000000
MP	EX	1885	84000.00000000000000000000
MP	EX	1886	84000.00000000000000000000
MP	EX	1887	84000.00000000000000000000
MP	EX	1888	84000.00000000000000000000
MP	EX	1889	84000.00000000000000000000
MP	EX	1890	84000.00000000000000000000
MP	EX	1891	84000.00000000000000000000
MP	EX	1892	84000.00000000000000000000
MP	EX	1893	84000.00000000000000000000
MP	EX	1894	84000.00000000000000000000
MP	EX	1895	84000.00000000000000000000
MP	EX	1896	84000.00000000000000000000
MP	EX	1897	84000.00000000000000000000
MP	EX	1898	84000.00000000000000000000
MP	EX	1899	84000.00000000000000000000
MP	EX	1900	84000.00000000000000000000
MP	EX	1901	84000.00000000000000000000
MP	EX	1902	84000.00000000000000000000
MP	EX	1903	84000.00000000000000000000
MP	EX	1904	84000.00000000000000000000
MP	EX	1905	84000.00000000000000000000
MP	EX	1906	84000.00000000000000000000
MP	EX	1907	84000.00000000000000000000
MP	EX	1908	84000.00000000000000000000
MP	EX	1909	84000.00000000000000000000
MP	EX	1910	84000.00000000000000000000
MP	EX	1911	84000.00000000000000000000
MP	EX	1912	84000.00000000000000000000
MP	EX	1913	84000.00000000000000000000
MP	EX	1914	84000.00000000000000000000
MP	EX	1915	84000.00000000000000000000
MP	EX	1916	84000.00000000000000000000
MP	EX	1917	84000.00000000000000000000
MP	EX	1918	84000.00000000000000000000
MP	EX	1919	84000.00000000000000000000
MP	EX	1920	84000.00000000000000000000
MP	EX	1921	84000.00000000000000000000
MP	EX	1922	84000.00000000000000000000
MP	EX	1923	84000.00000000000000000000
MP	EX	1924	84000.00000000000000000000
MP	EX	1925	84000.00000000000000000000
MP	EX	1926	84000.00000000000000000000
MP	EX	1927	84000.00000000000000000000
MP	EX	1928	84000.00000000000000000000
MP	EX	1929	84000.00000000000000000000
MP	EX	1930	84000.00000000000000000000
MP	EX	1931	84000.00000000000000000000
MP	EX	1932	84000.00000000000000000000
MP	EX	1933	84000.00000000000000000000
MP	EX	1934	84000.00000000000000000000
MP	EX	1935	84000.00000000000000000000
MP	EX	1936	84000.00000000000000000000
MP	EX	1937	84000.00000000000000000000
MP	EX	1938	84000.00000000000000000000
MP	EX	1939	84000.00000000000000000000
MP	EX	1940	84000.00000000000000000000
MP	EX	1941	84000.00000000000000000000
MP	EX	1942	84000.00000000000000000000
MP	EX	1943	84000.00000000000000000000
MP	EX	1944	84000.00000000000000000000
MP	EX	1945	84000.00000000000000000000
MP	EX	1946	84000.00000000000000000000
MP	EX	1947	84000.00000000000000000000
MP	EX	1948	84000.00000000000000000000
MP	EX	1949	84000.00000000000000000000
MP	EX	1950	84000.00000000000000000000
MP	EX	1951	84000.00000000000000000000
MP	EX	1952	84000.00000000000000000000
MP	EX	1953	84000.00000000000000000000
MP	EX	1954	84000.00000000000000000000
MP	EX	1955	84000.00000000000000000000
MP	EX	1956	84000.00000000000000000000
MP	EX	1957	84000.00000000000000000000
MP	EX	1958	84000.00000000000000000000
MP	EX	1959	84000.00000000000000000000
MP	EX	1960	84000.00000000000000000000
MP	EX	1961	84000.00000000000000000000
MP	EX	1962	84000.00000000000000000000
MP	EX	1963	84000.00000000000000000000
MP	EX	1964	84000.00000000000000000000
MP	EX	1965	84000.00000000000000000000
MP	EX	1966	84000.00000000000000000000
MP	EX	1967	84000.00000000000000000000
MP	EX	1968	84000.00000000000000000000
MP	EX	1969	84000.00000000000000000000
MP	EX	1970	84000.00000000000000000000
MP	EX	1971	84000.00000000000000000000
MP	EX	1972	84000.00000000000000000000
MP	EX	1973	84000.00000000000000000000
MP	EX	1974	84000.00000000000000000000
MP	EX	1975	84000.00000000000000000000
MP	EX	1976	84000.00000000000000000000
MP	EX	1977	84000.00000000000000000000
MP	EX	1978	84000.00000000000000000000
MP	EX	1979	84000.00000000000000000000
MP	EX	1980	84000.00000000000000000000
MP	EX	1981	84000.00000000000000000000
MP	EX	1982	84000.00000000000000000000
MP	EX	1983	84000.00000000000000000000
MP	EX	1984	84000.00000000000000000000
MP	EX	1985	84000.00000000000000000000
MP	EX	1986	84000.00000000000000000000
MP	EX	1987	84000.00000000000000000000
MP	EX	1988	84000.00000000000000000000
MP	EX	1989	84000.00000000000000000000
MP	EX	1990	84000.00000000000000000000
MP	EX	1991	84000.00000000000000000000
MP	EX	1992	84000.00000000000000000000
MP	EX	1993	84000.00000000000000000000
MP	EX	1994	84000.00000000000000000000
MP	EX	1995	84000.00000000000000000000
MP	EX	1996	84000.00000000000000000000
MP	EX	1997	84000.00000000000000000000
MP	EX	1998	84000.00000000000000000000
MP	EX	1999	84000.00000000000000000000
MP	EX	2000	84000.00000000000000000000
[truncated: 14,304 more rows]
