# Supplementary material for: Cellular Automaton Mimicking Colliding Bodies for Topology Optimization
Source: Materials (Basel). 2022 Nov 15;15(22):8057. doi: 10.3390/ma15228057 (PMC9698060; doi:10.3390/ma15228057)
Supplement: Supplementary file 1 [file materials-15-08057-s001.zip › materials-1995658-supplementary/Supplementary_files/neighbors]

           1           2        2024        2208        2502           0
           2           1          19        1851        2207           0
           3           4        7358        8672        9129           0
           4           3           5        8032        9130           0
           5           4          37          38        6733           0
           6           7           9          10         307           0
           7           6           8         216         308           0
           8           7           9          28         215           0
           9           6           8          10          29           0
          10           6           9          30        4687           0
          11          12          14          15         304           0
          12          11          13        1566        2141           0
          13          12          14         282        2230           0
          14          11          13          15         136           0
          15          11          14         137        2216           0
          16          17          24        2782        3130           0
          17          16        2510        2783        3131           0
          18          19          21          22        1851           0
          19           2          18          20        2501           0
          20          19          21        1998        2500           0
          21          18          20          22        1828           0
          22          18          21        1827        1850           0
          23          24          26          27        2782           0
          24          16          23          25        2509           0
          25          24          26          75        2508           0
          26          23          25          27          76           0
          27          23          26        2389        2781           0
          28           8          29          31        4419           0
          29           9          28          30          32           0
          30          10          29          33        4688           0
          31          28          32          34         213           0
          32          29          31          33          35           0
          33          30          32          36        4689           0
          34          31          35         214        3919           0
          35          32          34          36        3918           0
          36          33          35        4427        4690           0
          37           5          39          40        6121           0
          38           5          39        7377        8032           0
          39          37          38          40        5537           0
          40          37          39         172        5538           0
          41          42          44         239        2142           0
          42          41          43        2143        2337           0
          43          42          44        1579        1858           0
          44          41          43          49         978           0
          45          46          48        4699        5535           0
          46          45          47        5252        5853           0
          47          46          48        5253        5850           0
          48          45          47        4440        4698           0
          49          44          50          54        1579           0
          50          49          51          52         978           0
          51          50          53         122         607           0
          52          50          53          54         981           0
          53          51          52         634         709           0
          54          49          52        1224        1579           0
          55          57         278        1543        1833           0
          56          57         138        2188        2558           0
          57          55          56        2213        2557           0
          58          60        1898        1899        2523           0
          59          60        2957        2963        3306           0
          60          58          59        2031        2566           0
          61          62          64          65        2525           0
          62          61          63        2572        2640           0
          63          62          64        1831        2228           0
          64          61          63          65          91           0
          65          61          64        2037        2524           0
          66          67         175        3820        4970           0
          67          66          68        4182        4969           0
          68          67          94        3421        3789           0
          69          70          87         484         531           0
          70          69         378         379         411           0
          71          72         426         508         597           0
          72          71         270         366         479           0
          73          74         188         565         749           0
          74          73         302         407         566           0
          75          25          76        2027        2507           0
          76          26          75        2212        2389           0
          77          78        5251        5524        6102           0
          78          77        5250        5522        5523           0
          79          80        5945        6338        7317           0
          80          79        5539        6300        7318           0
          81          82        7359        8004        8475           0
          82          81         179        7356        7378           0
          83          84         305        3387        7370           0
          84          83         306        7371        8022           0
          85          86         246         247        1085           0
          86          85          87         795         967           0
          87          69          86         605         711           0
          88          89        2383        2629        2914           0
          89          88          90         204        2913           0
          90          89         202         254        2912           0
          91          64          92        1831        2037           0
          92          91         247        1563        1899           0
          93          94        2953        3391        3789           0
          94          68          93         250        2529           0
          95          96         139        2574        2575           0
          96          95         286        2970        2972           0
          97          98          99         391         548           0
          98          97         356         390         547           0
          99          97         265         354         355           0
         100         101         357         460         461           0
         101         100         356         390         459           0
         102         103         104         470         541           0
         103         102         362         386         469           0
         104         102         385         471         540           0
         105         106         369         403         560           0
         106         105         325         368         401           0
         107         108         110         112         425           0
         108         107         109         432         582           0
         109         108         110         424         581           0
         110         107         109         423         430           0
         111         112         425         431         523           0
         112         107         111         430         524           0
         113         114         432         434         582           0
         114         113         115         435         767           0
         115         114         436         583         768           0
         116         117         119         121         488           0
         117         116         118         189         623           0
         118         117         119         623         812           0
         119         116         118         624         813           0
         120         121         488         532         714           0
         121         116         120         189         713           0
         122          51         123         796         978           0
         123         122         607         608         612           0
         124         125         679         866        1100        1346
         125         124         678         679         966           0
         126         127         200        1099        1129           0
         127         126         593         786         865           0
         128         129         131         133        1091           0
         129         128         130         791        1092           0
         130         129         131         190         192           0
         131         128         130         864        1090           0
         132         133        1091        1320        1543           0
         133         128         132        1090        1319           0
         134         135        1535        1600        1879           0
         135         134        1204        1599        1878           0
         136          14         137         282        2564           0
         137          15         136         140        2573           0
         138          56        2414        2753        2754           0
         139          95         140        1912        2229           0
         140         137         139        2216        2574           0
         141         142        3292        3370        3587           0
         142         141        2560        3369        3588           0
         143         144        2577        3307        3916           0
         144         143         145        2578        3785           0
         145         144        2512        2520        3308           0
         146         147         283         289        3096           0
         147         146         148         288        3650           0
         148         147         170         171        3910           0
         149         150         151        7375        8028           0
         150         149        3307        7374        8027           0
         151         149        3310        3921        4441           0
         152         153         155         157        7366           0
         153         152         154        7365        8016           0
         154         153         155         290        2638           0
         155         152         154         206        2514           0
         156         157        2562        3175        7366           0
         157         152         156         205         206           0
         158         159         161         162        4423           0
         159         158         160        3920        4424           0
         160         159         161         214        3907           0
         161         158         160        4068        4853           0
         162         158         168        4422        4439           0
         163         164        4433        4674        5510           0
         164         163        4332        4673        5509           0
         165         166         168        4974        5861           0
         166         165         167         222         309           0
         167         166         168        4439        4971           0
         168         162         165         167        4853           0
         169         170         171         172        4852           0
         170         148         169         288        4420           0
         171         148         169        4700        4973           0
         172          40         169        4973        5537           0
         173         174         176         177         226           0
         174         173         175         225        5056           0
         175          66         174         176        4969           0
         176         173         175        4970        4972           0
         177         173        4972        6119        6120           0
         178         179        7356        7361        8002           0
         179          82         178         180        7378           0
         180         179         181        6918        7378           0
         181         180        6917        8000        8001           0
         182         183         184         269         346           0
         183         182         184         347         438           0
         184         182         183         344         367           0
         185         186         188         402         565           0
         186         185         187         503         594           0
         187         186         188         377         481           0
         188          73         185         187         302           0
         189         117         121         622         712           0
         190         130         191         791         964           0
         191         190         192         778         963           0
         192         130         191         589         864           0
         193         194         195        1097        1327           0
         194         193         195        1328        1329           0
         195         193         194        1202        1449           0
         196         197         198         975        1344           0
         197         196         198        1340        1619           0
         198         196         197         787         976           0
         199         200         201         276         277           0
         200         126         199         201        1375           0
         201         199         200        1099        1617           0
         202          90         203         204         255           0
         203         202         204        2382        2627           0
         204          89         202         203        2628           0
         205         157         206        2033        2562           0
         206         155         157         205        2034           0
         207         208         209         280        2519           0
         208         207         209        2336        2563           0
         209         207         208         251        2142           0
         210         211         212        3573        4343           0
         211         210         212        3821        4342           0
         212         210         211        3383        3783           0
         213          31         214        3908        4419           0
         214          34         160         213        3920           0
         215           8         216         218        4419           0
         216           7         215         217        4686           0
         217         216         218        4684        4685           0
         218         215         217        4428        4683           0
         219         220         221        4678        5516           0
         220         219         221        4851        5517           0
         221         219         220        4438        4850           0
         222         166         223         224        4971           0
         223         222         224         309        5860           0
         224         222         223        5533        5859           0
         225         174         226        5536        6333           0
         226         173         225        6120        6334           0
         227         228         229        5572        6718           0
         228         227         229        6113        6719           0
         229         227         228        5532        6111           0
         230         231         232        7357        8009           0
         231         230         232        7816        8035           0
         232         230         231        6731        7355           0
         233         234         235        8478        8678           0
         234         233         235         296         297           0
         235         233         234        8010        8679           0
         236         237         238        8673        9155           0
         237         236         238        9802       10064           0
         238         236         237        9803       10065           0
         239          41         253         979        1565           0
         240         241         249         250        2960           0
         241         240         276        1905        2561           0
         242         244        3163        3889        3890           0
         243         244        3164        3443        3891           0
         244         242         243         257        3444           0
         245         246         247        1898        1899           0
         246          85         245        1085        1571           0
         247          85          92         245        1331           0
         248         249         250        2023        2529           0
         249         240         248         276         277           0
         250          94         240         248        3421           0
         251         209         252        2415        2519           0
         252         251         253        1565        1914           0
         253         239         252        1565        2142           0
         254          90         255        2335        2911           0
         255         202         254        2334        2382           0
         256         257        3099        3445        3446           0
         257         244         256        3099        3162        3163
         258         259        1560        1825        1847           0
         259         258        1826        1827        1848           0
         260         261        1084        1567        1721           0
         261         260        1083        1353        1722           0
         262         263         437         516         584           0
         263         262         436         517         583           0
         264         265         355         455         456           0
         265          99         264         318         454           0
         266         267         339         349         444           0
         267         266         340         445         446           0
         268         269         346         363         418           0
         269         182         268         347         372           0
         270          72         271         344         367           0
         271         270         272         345         366           0
         272         271         420         422         578           0
         273         274         304        1623        1912           0
         274         273         275         303        1348           0
         275         274        1308        1343        1451           0
         276         199         241         249        1617           0
         277         199         249        1375        1744           0
         278          55        1319        1569        2213           0
         279         280        2519        2565        2973           0
         280         207         279        2563        2955           0
         281         282         283        2564        2576           0
         282          13         136         281        2518           0
         283         146         281        2962        3650           0
         284         285         287         289        3786           0
         285         284         286        3784        3922           0
         286          96         285         287        2970           0
         287         284         286        2971        3096           0
         288         147         170         289        3786           0
         289         146         284         288        3096           0
         290         154         291        5525        7365           0
         291         290        2638        3426        3912           0
         292         293         295         507         509           0
         293         292         294         510         684           0
         294         293         295         682         683           0
         295         292         294         506         672           0
         296         234         298        8003        8010           0
         297         234         298        8006        8478           0
         298         296         297        7359        7360           0
         299         300         301         375         376           0
         300         299         301         498         502           0
         301         299         300         365         374           0
         302          74         188         377         406           0
         303         274         304        1451        1566           0
         304          11         273         303        2216           0
         305          83         306        3385        3386           0
         306          84         305        3306        3913           0
         307           6         308        4687        5266           0
         308           7         307        4686        5267           0
         309         166         223         310         311           0
         310         309         311        5861        6423           0
         311         309         310        5860        6424           0
         312         313         314        6432        6433           0
         313         312         314        5854        6434           0
         314         312         313        5855        6431           0
         315        2528        2742        2743        2787           0
         316        1613        1627        1889        1890           0
         317         341         342         449         450           0
         318         265         343         354         453           0
         319         635         706         708         797           0
         320         321         322         323         440           0
         321         320         322         670         671           0
         322         321         323         327         370           0
         323         320         322         328         336           0
         324         325         326         327         370           0
         325         106         324         326         335           0
         326         324         325         368         371           0
         327         322         324         328         335           0
         328         323         327         329         334           0
         329         328         331         333         336           0
         330         331         332         333         398           0
         331         329         330         332         337           0
         332         330         331         338         348           0
         333         329         330         334         399           0
         334         328         333         335         400           0
         335         325         327         334         401           0
         336         323         329         337         440           0
         337         331         336         338         441           0
         338         332         337         339         442           0
         339         266         338         348         443           0
         340         267         341         350         447           0
         341         317         340         351         448           0
         342         317         343         352         451           0
         343         318         342         353         452           0
         344         184         270         345         346           0
         345         271         344         419         577           0
         346         182         268         344         419           0
         347         183         269         373         439           0
         348         332         339         349         397           0
         349         266         348         350         396           0
         350         340         349         351         395           0
         351         341         350         352         394           0
         352         342         351         353         393           0
         353         343         352         354         392           0
         354          99         318         353         391           0
         355          99         264         356         457           0
         356          98         101         355         458           0
         357         100         358         389         462           0
         358         357         359         388         463           0
         359         358         360         387         464           0
         360         359         361         465         466           0
         361         360         362         386         467           0
         362         103         361         386         468           0
         363         268         364         372         417           0
         364         363         365         374         416           0
         365         301         364         375         415           0
         366          72         271         420         426           0
         367         184         270         438         479           0
         368         106         326         369         482           0
         369         105         368         475         483           0
         370         322         324         371         485           0
         371         326         370         482         486           0
         372         269         363         373         499           0
         373         347         372         497         500           0
         374         301         364         498         499           0
         375         299         365         376         380           0
         376         299         375         501         502           0
         377         187         302         406         480           0
         378          69          70         408         410         484
         379          70         381         412         531           0
         380         375         381         414         501           0
         381         379         380         413         530           0
         382         383         492         493         536           0
         383         382         384         494         537           0
         384         383         385         495         538           0
         385         104         384         472         539           0
         386         103         361         387         542           0
         387         359         386         388         543           0
         388         358         387         389         544           0
         389         357         388         390         545           0
         390          98         101         389         546           0
         391          97         354         392         549           0
         392         353         391         393         550           0
         393         352         392         394         551           0
         394         351         393         395         552           0
         395         350         394         396         553           0
         396         349         395         397         554           0
         397         348         396         398         555           0
         398         330         397         399         556           0
         399         333         398         400         557           0
         400         334         399         401         558           0
         401         106         335         400         559           0
         402         185         405         503         564           0
         403         105         404         475         561           0
         404         403         405         476         562           0
         405         402         404         504         563           0
         406         302         377         407         529           0
         407          74         406         409         478           0
         408         378         409         478         484           0
         409         407         408         410         566           0
         410         378         409         411         567           0
         411          70         410         412         568           0
         412         379         411         413         569           0
         413         381         412         414         570           0
         414         380         413         415         571           0
         415         365         414         416         572           0
         416         364         415         417         573           0
         417         363         416         418         574           0
         418         268         417         419         575           0
         419         345         346         418         576           0
         420         272         366         421         427           0
         421         420         422         423         428           0
         422         272         421         424         579           0
         423         110         421         424         429           0
         424         109         422         423         580           0
         425         107         111         431         432           0
         426          71         366         427         508           0
         427         420         426         428         528           0
         428         421         427         429         527           0
         429         423         428         430         526           0
         430         110         112         429         525           0
         431         111         425         433         522           0
         432         108         113         425         433           0
         433         431         432         434         521           0
         434         113         433         435         520           0
         435         114         434         436         519           0
         436         115         263         435         518           0
         437         262         473         514         515           0
         438         183         367         439         592           0
         439         347         438         497         593           0
         440         320         336         441         669           0
         441         337         440         442         668           0
         442         338         441         443         667           0
         443         339         442         444         666           0
         444         266         443         445         665           0
         445         267         444         446         664           0
         446         267         445         447         663           0
         447         340         446         448         662           0
         448         341         447         449         661           0
         449         317         448         450         660           0
         450         317         449         451         659           0
         451         342         450         452         658           0
         452         343         451         453         657           0
         453         318         452         454         656           0
         454         265         453         455         655           0
         455         264         454         456         654           0
         456         264         455         457         653           0
         457         355         456         458         652           0
         458         356         457         459         651           0
         459         101         458         460         650           0
         460         100         459         461         649           0
         461         100         460         462         648           0
         462         357         461         463         647           0
         463         358         462         464         646           0
         464         359         463         465         645           0
         465         360         464         466         644           0
         466         360         465         467         643           0
         467         361         466         468         642           0
         468         362         467         469         641           0
         469         103         468         470         640           0
         470         102         469         471         639           0
         471         104         470         472         638           0
         472         385         471         496         637           0
         473         437         474         513         585           0
         474         473         477         512         586           0
         475         369         403         476         595           0
         476         404         475         504         596           0
         477         474         509         511         587           0
         478         407         408         529         598           0
         479          72         367         592         597           0
         480         377         481         529         601           0
         481         187         480         594         602           0
         482         368         371         483         603           0
         483         369         482         595         604           0
         484          69         408         598         605           0
         485         370         486         599         671           0
         486         371         485         600         603           0
         487         488         489         532         625           0
         488         116         120         487         624           0
         489         487         490         533         626           0
         490         489         491         534         627           0
         491         490         492         535         628           0
         492         382         491         493         629           0
         493         382         492         494         630           0
         494         383         493         495         631           0
         495         384         494         496         632           0
         496         472         495         633         636           0
         497         373         439         674         677           0
         498         300         374         675         679           0
         499         372         374         500         675           0
         500         373         499         676         677           0
         501         376         380         530         678           0
         502         300         376         678         679           0
         503         186         402         504         680           0
         504         405         476         503         681           0
         505         506         590         672         673           0
         506         295         505         507         590           0
         507         292         506         588         775           0
         508          71         426         528         704           0
         509         292         477         510         588           0
         510         293         509         511         685           0
         511         477         510         512         686           0
         512         474         511         513         687           0
         513         473         512         514         688           0
         514         437         513         515         689           0
         515         437         514         516         690           0
         516         262         515         517         691           0
         517         263         516         518         692           0
         518         436         517         519         693           0
         519         435         518         520         694           0
         520         434         519         521         695           0
         521         433         520         522         696           0
         522         431         521         523         697           0
         523         111         522         524         698           0
         524         112         523         525         699           0
         525         430         524         526         700           0
         526         429         525         527         701           0
         527         428         526         528         702           0
         528         427         508         527         703           0
         529         406         478         480         705           0
         530         381         501         531         710           0
         531          69         379         530         711           0
         532         120         487         533         715           0
         533         489         532         534         716           0
         534         490         533         535         717           0
         535         491         534         536         718           0
         536         382         535         537         719           0
         537         383         536         538         720           0
         538         384         537         539         721           0
         539         385         538         540         722           0
         540         104         539         541         723           0
         541         102         540         542         724           0
         542         386         541         543         725           0
         543         387         542         544         726           0
         544         388         543         545         727           0
         545         389         544         546         728           0
         546         390         545         547         729           0
         547          98         546         548         730           0
         548          97         547         549         731           0
         549         391         548         550         732           0
         550         392         549         551         733           0
         551         393         550         552         734           0
         552         394         551         553         735           0
         553         395         552         554         736           0
         554         396         553         555         737           0
         555         397         554         556         738           0
         556         398         555         557         739           0
         557         399         556         558         740           0
         558         400         557         559         741           0
         559         401         558         560         742           0
         560         105         559         561         743           0
         561         403         560         562         744           0
         562         404         561         563         745           0
         563         405         562         564         746           0
         564         402         563         565         747           0
         565          73         185         564         748           0
         566          74         409         567         750           0
         567         410         566         568         751           0
         568         411         567         569         752           0
         569         412         568         570         753           0
         570         413         569         571         754           0
         571         414         570         572         755           0
         572         415         571         573         756           0
         573         416         572         574         757           0
         574         417         573         575         758           0
         575         418         574         576         759           0
         576         419         575         577         760           0
         577         345         576         578         761           0
         578         272         577         579         762           0
         579         422         578         580         763           0
         580         424         579         581         764           0
         581         109         580         582         765           0
         582         108         113         581         766           0
         583         115         263         584         769           0
         584         262         583         585         770           0
         585         473         584         586         771           0
         586         474         585         587         772           0
         587         477         586         588         773           0
         588         507         509         587         774           0
         589         192         591         777         778           0
         590         506         591         673         776           0
         591         589         590         777         863           0
         592         438         479         593         786           0
         593         127         439         592         674           0
         594         186         481         680         783           0
         595         475         483         596         784           0
         596         476         595         681         785           0
         597          71         479         704         786           0
         598         478         484         705         789           0
         599         485         600         707         860           0
         600         486         599         707         793           0
         601         480         602         705         788           0
         602         481         601         783         787           0
         603         482         486         604         793           0
         604         483         603         784         794           0
         605          87         484         789         795           0
         606         608         613         615         792           0
         607          51          53         123         611         634
         608         123         606         792         796           0
         609         610         621         712         790           0
         610         609         619         620         782           0
         611         607         612         634         800           0
         612         123         611         613         801           0
         613         606         612         614         802           0
         614         613         615         616         803           0
         615         606         614         779         792           0
         616         614         617         779         804           0
         617         616         618         780         805           0
         618         617         619         781         806           0
         619         610         618         620         807           0
         620         610         619         621         808           0
         621         609         620         622         809           0
         622         189         621         623         810           0
         623         117         118         622         811           0
         624         119         488         625         814           0
         625         487         624         626         815           0
         626         489         625         627         816           0
         627         490         626         628         817           0
         628         491         627         629         818           0
         629         492         628         630         819           0
         630         493         629         631         820           0
         631         494         630         632         821           0
         632         495         631         633         822           0
         633         496         632         636         823           0
         634          53         611         635         799           0
         635         319         634         709         798           0
         636         496         633         637         824           0
         637         472         636         638         825           0
         638         471         637         639         826           0
         639         470         638         640         827           0
         640         469         639         641         828           0
         641         468         640         642         829           0
         642         467         641         643         830           0
         643         466         642         644         831           0
         644         465         643         645         832           0
         645         464         644         646         833           0
         646         463         645         647         834           0
         647         462         646         648         835           0
         648         461         647         649         836           0
         649         460         648         650         837           0
         650         459         649         651         838           0
         651         458         650         652         839           0
         652         457         651         653         840           0
         653         456         652         654         841           0
         654         455         653         655         842           0
         655         454         654         656         843           0
         656         453         655         657         844           0
         657         452         656         658         845           0
         658         451         657         659         846           0
         659         450         658         660         847           0
         660         449         659         661         848           0
         661         448         660         662         849           0
         662         447         661         663         850           0
         663         446         662         664         851           0
         664         445         663         665         852           0
         665         444         664         666         853           0
         666         443         665         667         854           0
         667         442         666         668         855           0
         668         441         667         669         856           0
         669         440         668         670         857           0
         670         321         669         858         859           0
         671         321         485         859         860           0
         672         295         505         682         861           0
         673         505         590         862         863           0
         674         497         593         865         869           0
         675         498         499         676         866           0
         676         500         675         867         868           0
         677         497         500         868         869           0
         678         125         501         502         710           0
         679         125         498         502         866           0
         680         503         594         681         870           0
         681         504         596         680         871           0
         682         294         672         683         872           0
         683         294         682         684         873           0
         684         293         683         685         874           0
         685         510         684         686         875           0
         686         511         685         687         876           0
         687         512         686         688         877           0
         688         513         687         689         878           0
         689         514         688         690         879           0
         690         515         689         691         880           0
         691         516         690         692         881           0
         692         517         691         693         882           0
         693         518         692         694         883           0
         694         519         693         695         884           0
         695         520         694         696         885           0
         696         521         695         697         886           0
         697         522         696         698         887           0
         698         523         697         699         888           0
         699         524         698         700         889           0
         700         525         699         701         890           0
         701         526         700         702         891           0
         702         527         701         703         892           0
         703         528         702         704         893           0
         704         508         597         703         894           0
         705         529         598         601         895           0
         706         319         708         983         984           0
         707         599         600        1086        1098           0
         708         319         706         709         982           0
         709          53         635         708         981           0
         710         530         678         711         966           0
         711          87         531         710         967           0
         712         189         609         713         896           0
         713         121         712         714         897           0
         714         120         713         715         898           0
         715         532         714         716         899           0
         716         533         715         717         900           0
         717         534         716         718         901           0
         718         535         717         719         902           0
         719         536         718         720         903           0
         720         537         719         721         904           0
         721         538         720         722         905           0
         722         539         721         723         906           0
         723         540         722         724         907           0
         724         541         723         725         908           0
         725         542         724         726         909           0
         726         543         725         727         910           0
         727         544         726         728         911           0
         728         545         727         729         912           0
         729         546         728         730         913           0
         730         547         729         731         914           0
         731         548         730         732         915           0
         732         549         731         733         916           0
         733         550         732         734         917           0
         734         551         733         735         918           0
         735         552         734         736         919           0
         736         553         735         737         920           0
         737         554         736         738         921           0
         738         555         737         739         922           0
         739         556         738         740         923           0
         740         557         739         741         924           0
         741         558         740         742         925           0
         742         559         741         743         926           0
         743         560         742         744         927           0
         744         561         743         745         928           0
         745         562         744         746         929           0
         746         563         745         747         930           0
         747         564         746         748         931           0
         748         565         747         749         932           0
         749          73         748         750         933           0
         750         566         749         751         934           0
         751         567         750         752         935           0
         752         568         751         753         936           0
         753         569         752         754         937           0
         754         570         753         755         938           0
         755         571         754         756         939           0
         756         572         755         757         940           0
         757         573         756         758         941           0
         758         574         757         759         942           0
         759         575         758         760         943           0
         760         576         759         761         944           0
         761         577         760         762         945           0
         762         578         761         763         946           0
         763         579         762         764         947           0
         764         580         763         765         948           0
         765         581         764         766         949           0
         766         582         765         767         950           0
         767         114         766         768         951           0
         768         115         767         769         952           0
         769         583         768         770         953           0
         770         584         769         771         954           0
         771         585         770         772         955           0
         772         586         771         773         956           0
         773         587         772         774         957           0
         774         588         773         775         958           0
         775         507         774         776         959           0
         776         590         775         777         960           0
         777         591         776         778         961           0
         778         191         589         777         962           0
         779         615         616         780         968           0
         780         617         779         781         969           0
         781         618         780         782         970           0
         782         610         781         790         971           0
         783         594         602         870         975           0
         784         595         604         785         972           0
         785         596         784         871         973           0
         786         127         592         597         894           0
         787         198         602         788         975           0
         788         601         787         895         976           0
         789         598         605         895         977           0
         790         609         782         896         974           0
         791         129         190         965        1093           0
         792         608         615         968         980           0
         793         600         603         794        1086           0
         794         604         793         972        1087           0
         795          86         605         977        1085           0
         796         122         608         979         980           0
         797         319         798         983        1019           0
         798         635         797         799        1020           0
         799         634         798         800        1021           0
         800         611         799         801        1022           0
         801         612         800         802        1023           0
         802         613         801         803        1024           0
         803         614         802         804        1025           0
         804         616         803         805        1026           0
         805         617         804         806        1027           0
         806         618         805         807        1028           0
         807         619         806         808        1029           0
         808         620         807         809        1030           0
         809         621         808         810        1031           0
         810         622         809         811        1032           0
         811         623         810         812        1033           0
         812         118         811         813        1034           0
         813         119         812         814        1035           0
         814         624         813         815        1036           0
         815         625         814         816        1037           0
         816         626         815         817        1038           0
         817         627         816         818        1039           0
         818         628         817         819        1040           0
         819         629         818         820        1041           0
         820         630         819         821        1042           0
         821         631         820         822        1043           0
         822         632         821         823        1044           0
         823         633         822         824        1045           0
         824         636         823         825        1046           0
         825         637         824         826        1047           0
         826         638         825         827        1048           0
         827         639         826         828        1049           0
         828         640         827         829        1050           0
         829         641         828         830        1051           0
         830         642         829         831        1052           0
         831         643         830         832        1053           0
         832         644         831         833        1054           0
         833         645         832         834        1055           0
         834         646         833         835        1056           0
         835         647         834         836        1057           0
         836         648         835         837        1058           0
         837         649         836         838        1059           0
         838         650         837         839        1060           0
         839         651         838         840        1061           0
         840         652         839         841        1062           0
         841         653         840         842        1063           0
         842         654         841         843        1064           0
         843         655         842         844        1065           0
         844         656         843         845        1066           0
         845         657         844         846        1067           0
         846         658         845         847        1068           0
         847         659         846         848        1069           0
         848         660         847         849        1070           0
         849         661         848         850        1071           0
         850         662         849         851        1072           0
         851         663         850         852        1073           0
         852         664         851         853        1074           0
         853         665         852         854        1075           0
         854         666         853         855        1076           0
         855         667         854         856        1077           0
         856         668         855         857        1078           0
         857         669         856         858        1079           0
         858         670         857        1080        1081           0
         859         670         671        1081        1082           0
         860         599         671        1082        1098           0
         861         672         862         872        1083           0
         862         673         861        1084        1088           0
         863         591         673         864        1088           0
         864         131         192         863        1089           0
         865         127         674        1099        1104           0
         866         675         679         867        1100           0
         867         676         866        1101        1102           0
         868         676         677        1102        1103           0
         869         674         677        1103        1104           0
         870         680         783         871        1105           0
         871         681         785         870        1106           0
         872         682         861         873        1107           0
         873         683         872         874        1108           0
         874         684         873         875        1109           0
         875         685         874         876        1110           0
         876         686         875         877        1111           0
         877         687         876         878        1112           0
         878         688         877         879        1113           0
         879         689         878         880        1114           0
         880         690         879         881        1115           0
         881         691         880         882        1116           0
         882         692         881         883        1117           0
         883         693         882         884        1118           0
         884         694         883         885        1119           0
         885         695         884         886        1120           0
         886         696         885         887        1121           0
         887         697         886         888        1122           0
         888         698         887         889        1123           0
         889         699         888         890        1124           0
         890         700         889         891        1125           0
         891         701         890         892        1126           0
         892         702         891         893        1127           0
         893         703         892         894        1128           0
         894         704         786         893        1129           0
         895         705         788         789        1203           0
         896         712         790         897        1130           0
         897         713         896         898        1131           0
         898         714         897         899        1132           0
         899         715         898         900        1133           0
         900         716         899         901        1134           0
         901         717         900         902        1135           0
         902         718         901         903        1136           0
         903         719         902         904        1137           0
         904         720         903         905        1138           0
         905         721         904         906        1139           0
         906         722         905         907        1140           0
         907         723         906         908        1141           0
         908         724         907         909        1142           0
         909         725         908         910        1143           0
         910         726         909         911        1144           0
         911         727         910         912        1145           0
         912         728         911         913        1146           0
         913         729         912         914        1147           0
         914         730         913         915        1148           0
         915         731         914         916        1149           0
         916         732         915         917        1150           0
         917         733         916         918        1151           0
         918         734         917         919        1152           0
         919         735         918         920        1153           0
         920         736         919         921        1154           0
         921         737         920         922        1155           0
         922         738         921         923        1156           0
         923         739         922         924        1157           0
         924         740         923         925        1158           0
         925         741         924         926        1159           0
         926         742         925         927        1160           0
         927         743         926         928        1161           0
         928         744         927         929        1162           0
         929         745         928         930        1163           0
         930         746         929         931        1164           0
         931         747         930         932        1165           0
         932         748         931         933        1166           0
         933         749         932         934        1167           0
         934         750         933         935        1168           0
         935         751         934         936        1169           0
         936         752         935         937        1170           0
         937         753         936         938        1171           0
         938         754         937         939        1172           0
         939         755         938         940        1173           0
         940         756         939         941        1174           0
         941         757         940         942        1175           0
         942         758         941         943        1176           0
         943         759         942         944        1177           0
         944         760         943         945        1178           0
         945         761         944         946        1179           0
         946         762         945         947        1180           0
         947         763         946         948        1181           0
         948         764         947         949        1182           0
         949         765         948         950        1183           0
         950         766         949         951        1184           0
         951         767         950         952        1185           0
         952         768         951         953        1186           0
         953         769         952         954        1187           0
         954         770         953         955        1188           0
         955         771         954         956        1189           0
         956         772         955         957        1190           0
         957         773         956         958        1191           0
         958         774         957         959        1192           0
         959         775         958         960        1193           0
         960         776         959         961        1194           0
         961         777         960         962        1195           0
         962         778         961         963        1196           0
         963         191         962         964        1197           0
         964         190         963         965        1198           0
         965         791         964        1094        1199           0
         966         125         710         967        1347           0
         967          86         711         966        1331           0
         968         779         792         969        1225           0
         969         780         968         970        1226           0
         970         781         969         971        1227           0
         971         782         970         974        1228           0
         972         784         794         973        1341           0
         973         785         972        1106        1342           0
         974         790         971        1130        1311           0
         975         196         783         787        1105           0
         976         198         788        1203        1340           0
         977         789         795        1203        1312           0
         978          44          50         122         979           0
         979         239         796         978        1310           0
         980         792         796        1225        1310           0
         981          52         709         982        1224           0
         982         708         981         984        1223           0
         983         706         797         985        1018           0
         984         706         982         986        1222           0
         985         983         986         987        1017           0
         986         984         985         988        1221           0
         987         985         988         989        1016           0
         988         986         987         990        1220           0
         989         987         990         991        1015           0
         990         988         989         992        1219           0
         991         989         992         993        1014           0
         992         990         991         994        1218           0
         993         991         994         995        1013           0
         994         992         993         996        1217           0
         995         993         996         997        1012           0
         996         994         995         997        1216           0
         997         995         996         998        1215           0
         998         997         999        1011        1214           0
         999         998        1000        1010        1213           0
        1000         999        1001        1009        1212           0
        1001        1000        1002        1008        1211           0
        1002        1001        1006        1007        1210           0
        1003        1004        1206        1207        1230        1231
        1004        1003        1005        1208        1232           0
        1005        1004        1006        1209        1233           0
        1006        1002        1005        1007        1234           0
        1007        1002        1006        1008        1235           0
        1008        1001        1007        1009        1236           0
        1009        1000        1008        1010        1237           0
        1010         999        1009        1011        1238           0
        1011         998        1010        1012        1239           0
        1012         995        1011        1013        1240           0
        1013         993        1012        1014        1241           0
        1014         991        1013        1015        1242           0
        1015         989        1014        1016        1243           0
        1016         987        1015        1017        1244           0
        1017         985        1016        1018        1245           0
        1018         983        1017        1019        1246           0
        1019         797        1018        1020        1247           0
        1020         798        1019        1021        1248           0
        1021         799        1020        1022        1249           0
        1022         800        1021        1023        1250           0
        1023         801        1022        1024        1251           0
        1024         802        1023        1025        1252           0
        1025         803        1024        1026        1253           0
        1026         804        1025        1027        1254           0
        1027         805        1026        1028        1255           0
        1028         806        1027        1029        1256           0
        1029         807        1028        1030        1257           0
        1030         808        1029        1031        1258           0
        1031         809        1030        1032        1259           0
        1032         810        1031        1033        1260           0
        1033         811        1032        1034        1261           0
        1034         812        1033        1035        1262           0
        1035         813        1034        1036        1263           0
        1036         814        1035        1037        1264           0
        1037         815        1036        1038        1265           0
        1038         816        1037        1039        1266           0
        1039         817        1038        1040        1267           0
        1040         818        1039        1041        1268           0
        1041         819        1040        1042        1269           0
        1042         820        1041        1043        1270           0
        1043         821        1042        1044        1271           0
        1044         822        1043        1045        1272           0
        1045         823        1044        1046        1273           0
        1046         824        1045        1047        1274           0
        1047         825        1046        1048        1275           0
        1048         826        1047        1049        1276           0
        1049         827        1048        1050        1277           0
        1050         828        1049        1051        1278           0
        1051         829        1050        1052        1279           0
        1052         830        1051        1053        1280           0
        1053         831        1052        1054        1281           0
        1054         832        1053        1055        1282           0
        1055         833        1054        1056        1283           0
        1056         834        1055        1057        1284           0
        1057         835        1056        1058        1285           0
        1058         836        1057        1059        1286           0
        1059         837        1058        1060        1287           0
        1060         838        1059        1061        1288           0
        1061         839        1060        1062        1289           0
        1062         840        1061        1063        1290           0
        1063         841        1062        1064        1291           0
        1064         842        1063        1065        1292           0
        1065         843        1064        1066        1293           0
        1066         844        1065        1067        1294           0
        1067         845        1066        1068        1295           0
        1068         846        1067        1069        1296           0
        1069         847        1068        1070        1297           0
        1070         848        1069        1071        1298           0
        1071         849        1070        1072        1299           0
        1072         850        1071        1073        1300           0
        1073         851        1072        1074        1301           0
        1074         852        1073        1075        1302           0
        1075         853        1074        1076        1303           0
        1076         854        1075        1077        1304           0
        1077         855        1076        1078        1305           0
        1078         856        1077        1079        1306           0
        1079         857        1078        1080        1307           0
        1080         858        1079        1308        1343           0
        1081         858         859        1309        1343           0
        1082         859         860        1309        1332           0
        1083         261         861        1084        1107           0
        1084         260         862        1083        1316           0
        1085          85         246         795        1312           0
        1086         707         793        1087        1313           0
        1087         794        1086        1314        1341           0
        1088         862         863        1089        1316           0
        1089         864        1088        1090        1317           0
        1090         131         133        1089        1318           0
        1091         128         132        1092        1320           0
        1092         129        1091        1093        1321           0
        1093         791        1092        1094        1322           0
        1094         965        1093        1095        1323           0
        1095        1094        1096        1200        1324           0
        1096        1095        1097        1201        1325           0
        1097         193        1096        1202        1326           0
        1098         707         860        1332        1333           0
        1099         126         201         865        1339           0
        1100         124         866        1101        1334           0
        1101         867        1100        1335        1336           0
        1102         867         868        1336        1337           0
        1103         868         869        1337        1338           0
        1104         865         869        1338        1339           0
        1105         870         975        1106        1344           0
        1106         871         973        1105        1345           0
        1107         872        1083        1108        1353           0
        1108         873        1107        1109        1354           0
        1109         874        1108        1110        1355           0
        1110         875        1109        1111        1356           0
        1111         876        1110        1112        1357           0
        1112         877        1111        1113        1358           0
        1113         878        1112        1114        1359           0
        1114         879        1113        1115        1360           0
        1115         880        1114        1116        1361           0
        1116         881        1115        1117        1362           0
        1117         882        1116        1118        1363           0
        1118         883        1117        1119        1364           0
        1119         884        1118        1120        1365           0
        1120         885        1119        1121        1366           0
        1121         886        1120        1122        1367           0
        1122         887        1121        1123        1368           0
        1123         888        1122        1124        1369           0
        1124         889        1123        1125        1370           0
        1125         890        1124        1126        1371           0
        1126         891        1125        1127        1372           0
        1127         892        1126        1128        1373           0
        1128         893        1127        1129        1374           0
        1129         126         894        1128        1375           0
        1130         896         974        1131        1376           0
        1131         897        1130        1132        1377           0
        1132         898        1131        1133        1378           0
        1133         899        1132        1134        1379           0
        1134         900        1133        1135        1380           0
        1135         901        1134        1136        1381           0
        1136         902        1135        1137        1382           0
        1137         903        1136        1138        1383           0
        1138         904        1137        1139        1384           0
        1139         905        1138        1140        1385           0
        1140         906        1139        1141        1386           0
        1141         907        1140        1142        1387           0
        1142         908        1141        1143        1388           0
        1143         909        1142        1144        1389           0
        1144         910        1143        1145        1390           0
        1145         911        1144        1146        1391           0
        1146         912        1145        1147        1392           0
        1147         913        1146        1148        1393           0
        1148         914        1147        1149        1394           0
        1149         915        1148        1150        1395           0
        1150         916        1149        1151        1396           0
        1151         917        1150        1152        1397           0
        1152         918        1151        1153        1398           0
        1153         919        1152        1154        1399           0
        1154         920        1153        1155        1400           0
        1155         921        1154        1156        1401           0
        1156         922        1155        1157        1402           0
        1157         923        1156        1158        1403           0
        1158         924        1157        1159        1404           0
        1159         925        1158        1160        1405           0
        1160         926        1159        1161        1406           0
        1161         927        1160        1162        1407           0
        1162         928        1161        1163        1408           0
        1163         929        1162        1164        1409           0
        1164         930        1163        1165        1410           0
        1165         931        1164        1166        1411           0
        1166         932        1165        1167        1412           0
        1167         933        1166        1168        1413           0
        1168         934        1167        1169        1414           0
        1169         935        1168        1170        1415           0
        1170         936        1169        1171        1416           0
        1171         937        1170        1172        1417           0
        1172         938        1171        1173        1418           0
        1173         939        1172        1174        1419           0
        1174         940        1173        1175        1420           0
        1175         941        1174        1176        1421           0
        1176         942        1175        1177        1422           0
        1177         943        1176        1178        1423           0
        1178         944        1177        1179        1424           0
        1179         945        1178        1180        1425           0
        1180         946        1179        1181        1426           0
        1181         947        1180        1182        1427           0
        1182         948        1181        1183        1428           0
        1183         949        1182        1184        1429           0
        1184         950        1183        1185        1430           0
        1185         951        1184        1186        1431           0
        1186         952        1185        1187        1432           0
        1187         953        1186        1188        1433           0
        1188         954        1187        1189        1434           0
        1189         955        1188        1190        1435           0
        1190         956        1189        1191        1436           0
        1191         957        1190        1192        1437           0
        1192         958        1191        1193        1438           0
        1193         959        1192        1194        1439           0
        1194         960        1193        1195        1440           0
        1195         961        1194        1196        1441           0
        1196         962        1195        1197        1442           0
        1197         963        1196        1198        1443           0
        1198         964        1197        1199        1444           0
        1199         965        1198        1200        1445           0
        1200        1095        1199        1201        1446           0
        1201        1096        1200        1202        1447           0
        1202         195        1097        1201        1448           0
        1203         895         976         977        1450           0
        1204         135        1205        1229        1315           0
        1205        1204        1206        1229        1599           0
        1206        1205        1207        1230        1598           0
        1207        1003        1206        1208        1597           0
        1208        1004        1207        1209        1596           0
        1209        1005        1208        1210        1595           0
        1210        1002        1209        1211        1594           0
        1211        1001        1210        1212        1593           0
        1212        1000        1211        1213        1592           0
        1213         999        1212        1214        1591           0
        1214         998        1213        1215        1590           0
        1215         997        1214        1216        1589           0
        1216         996        1215        1217        1588           0
        1217         994        1216        1218        1587           0
        1218         992        1217        1219        1586           0
        1219         990        1218        1220        1585           0
        1220         988        1219        1221        1584           0
        1221         986        1220        1222        1583           0
        1222         984        1221        1223        1582           0
        1223         982        1222        1224        1581           0
        1224          54         981        1223        1580           0
        1225         968         980        1226        1349           0
        1226         969        1225        1227        1350           0
        1227         970        1226        1228        1352           0
        1228         971        1227        1311        1351           0
        1229        1205        1230        1315        1533           0
        1230        1206        1229        1231        1532           0
        1231        1003        1230        1232        1531           0
        1232        1004        1231        1233        1530           0
        1233        1005        1232        1234        1529           0
        1234        1006        1233        1235        1528           0
        1235        1007        1234        1236        1527           0
        1236        1008        1235        1237        1526           0
        1237        1009        1236        1238        1525           0
        1238        1010        1237        1239        1524           0
        1239        1011        1238        1240        1523           0
        1240        1012        1239        1241        1522           0
        1241        1013        1240        1242        1521           0
        1242        1014        1241        1243        1520           0
        1243        1015        1242        1244        1519           0
        1244        1016        1243        1245        1518           0
        1245        1017        1244        1246        1517           0
        1246        1018        1245        1247        1516           0
        1247        1019        1246        1248        1515           0
        1248        1020        1247        1249        1514           0
        1249        1021        1248        1250        1513           0
        1250        1022        1249        1251        1512           0
        1251        1023        1250        1252        1511           0
        1252        1024        1251        1253        1510           0
        1253        1025        1252        1254        1509           0
        1254        1026        1253        1255        1508           0
        1255        1027        1254        1256        1507           0
        1256        1028        1255        1257        1506           0
        1257        1029        1256        1258        1505           0
        1258        1030        1257        1259        1504           0
        1259        1031        1258        1260        1503           0
        1260        1032        1259        1261        1502           0
        1261        1033        1260        1262        1501           0
        1262        1034        1261        1263        1500           0
        1263        1035        1262        1264        1499           0
        1264        1036        1263        1265        1498           0
        1265        1037        1264        1266        1497           0
        1266        1038        1265        1267        1496           0
        1267        1039        1266        1268        1495           0
        1268        1040        1267        1269        1494           0
        1269        1041        1268        1270        1493           0
        1270        1042        1269        1271        1492           0
        1271        1043        1270        1272        1491           0
        1272        1044        1271        1273        1490           0
        1273        1045        1272        1274        1489           0
        1274        1046        1273        1275        1488           0
        1275        1047        1274        1276        1487           0
        1276        1048        1275        1277        1486           0
        1277        1049        1276        1278        1485           0
        1278        1050        1277        1279        1484           0
        1279        1051        1278        1280        1483           0
        1280        1052        1279        1281        1482           0
        1281        1053        1280        1282        1481           0
        1282        1054        1281        1283        1480           0
        1283        1055        1282        1284        1479           0
        1284        1056        1283        1285        1478           0
        1285        1057        1284        1286        1477           0
        1286        1058        1285        1287        1476           0
        1287        1059        1286        1288        1475           0
        1288        1060        1287        1289        1474           0
        1289        1061        1288        1290        1473           0
        1290        1062        1289        1291        1472           0
        1291        1063        1290        1292        1471           0
        1292        1064        1291        1293        1470           0
        1293        1065        1292        1294        1469           0
        1294        1066        1293        1295        1468           0
        1295        1067        1294        1296        1467           0
        1296        1068        1295        1297        1466           0
        1297        1069        1296        1298        1465           0
        1298        1070        1297        1299        1464           0
        1299        1071        1298        1300        1463           0
        1300        1072        1299        1301        1462           0
        1301        1073        1300        1302        1461           0
        1302        1074        1301        1303        1460           0
        1303        1075        1302        1304        1459           0
        1304        1076        1303        1305        1458           0
        1305        1077        1304        1306        1457           0
        1306        1078        1305        1307        1456           0
        1307        1079        1306        1308        1455           0
        1308         275        1080        1307        1454           0
        1309        1081        1082        1348        1564           0
        1310         979         980        1349        1565           0
        1311         974        1228        1376        1570           0
        1312         977        1085        1450        1571           0
        1313        1086        1314        1333        1452           0
        1314        1087        1313        1453        1561           0
        1315        1204        1229        1534        1535           0
        1316        1084        1088        1317        1567           0
        1317        1089        1316        1318        1568           0
        1318        1090        1317        1319        1569           0
        1319         133         278        1318        1543           0
        1320         132        1091        1321        1544           0
        1321        1092        1320        1322        1545           0
        1322        1093        1321        1323        1546           0
        1323        1094        1322        1324        1547           0
        1324        1095        1323        1325        1548           0
        1325        1096        1324        1326        1549           0
        1326        1097        1325        1327        1550           0
        1327         193        1326        1328        1551           0
        1328         194        1327        1330        1552           0
        1329         194        1330        1449        1821           0
        1330        1328        1329        1553        1554           0
        1331         247         967        1347        1563           0
        1332        1082        1098        1564        1572           0
        1333        1098        1313        1572        1578           0
        1334        1100        1335        1346        1573           0
        1335        1101        1334        1574        1575           0
        1336        1101        1102        1575        1576           0
        1337        1102        1103        1576        1577           0
        1338        1103        1104        1577        1616           0
        1339        1099        1104        1616        1617           0
        1340         197         976        1450        1907           0
        1341         972        1087        1342        1561           0
        1342         973        1341        1345        1562           0
        1343         275        1080        1081        1348           0
        1344         196        1105        1345        1619           0
        1345        1106        1342        1344        1620           0
        1346         124        1334        1347        1621           0
        1347         966        1331        1346        1622           0
        1348         274        1309        1343        1623           0
        1349        1225        1310        1350        1624           0
        1350        1226        1349        1352        1625           0
        1351        1228        1352        1570        1618           0
        1352        1227        1350        1351        1626           0
        1353         261        1107        1354        1723           0
        1354        1108        1353        1355        1724           0
        1355        1109        1354        1356        1725           0
        1356        1110        1355        1357        1726           0
        1357        1111        1356        1358        1727           0
        1358        1112        1357        1359        1728           0
        1359        1113        1358        1360        1729           0
        1360        1114        1359        1361        1730           0
        1361        1115        1360        1362        1731           0
        1362        1116        1361        1363        1732           0
        1363        1117        1362        1364        1733           0
        1364        1118        1363        1365        1734           0
        1365        1119        1364        1366        1735           0
        1366        1120        1365        1367        1736           0
        1367        1121        1366        1368        1737           0
        1368        1122        1367        1369        1738           0
        1369        1123        1368        1370        1739           0
        1370        1124        1369        1371        1740           0
        1371        1125        1370        1372        1741           0
        1372        1126        1371        1373        1742           0
        1373        1127        1372        1374        1743           0
        1374        1128        1373        1375        1744           0
        1375         200         277        1129        1374           0
        1376        1130        1311        1377        1747           0
        1377        1131        1376        1378        1748           0
        1378        1132        1377        1379        1749           0
        1379        1133        1378        1380        1750           0
        1380        1134        1379        1381        1751           0
        1381        1135        1380        1382        1752           0
        1382        1136        1381        1383        1753           0
        1383        1137        1382        1384        1754           0
        1384        1138        1383        1385        1755           0
        1385        1139        1384        1386        1756           0
        1386        1140        1385        1387        1757           0
        1387        1141        1386        1388        1758           0
        1388        1142        1387        1389        1759           0
        1389        1143        1388        1390        1760           0
        1390        1144        1389        1391        1761           0
        1391        1145        1390        1392        1762           0
        1392        1146        1391        1393        1763           0
        1393        1147        1392        1394        1764           0
        1394        1148        1393        1395        1765           0
        1395        1149        1394        1396        1766           0
        1396        1150        1395        1397        1767           0
        1397        1151        1396        1398        1768           0
        1398        1152        1397        1399        1769           0
        1399        1153        1398        1400        1770           0
        1400        1154        1399        1401        1771           0
        1401        1155        1400        1402        1772           0
        1402        1156        1401        1403        1773           0
        1403        1157        1402        1404        1774           0
        1404        1158        1403        1405        1775           0
        1405        1159        1404        1406        1776           0
        1406        1160        1405        1407        1777           0
        1407        1161        1406        1408        1778           0
        1408        1162        1407        1409        1779           0
        1409        1163        1408        1410        1780           0
        1410        1164        1409        1411        1781           0
        1411        1165        1410        1412        1782           0
        1412        1166        1411        1413        1783           0
        1413        1167        1412        1414        1784           0
        1414        1168        1413        1415        1785           0
        1415        1169        1414        1416        1786           0
        1416        1170        1415        1417        1787           0
        1417        1171        1416        1418        1788           0
        1418        1172        1417        1419        1789           0
        1419        1173        1418        1420        1790           0
        1420        1174        1419        1421        1791           0
        1421        1175        1420        1422        1792           0
        1422        1176        1421        1423        1793           0
        1423        1177        1422        1424        1794           0
        1424        1178        1423        1425        1795           0
        1425        1179        1424        1426        1796           0
        1426        1180        1425        1427        1797           0
        1427        1181        1426        1428        1798           0
        1428        1182        1427        1429        1799           0
        1429        1183        1428        1430        1800           0
        1430        1184        1429        1431        1801           0
        1431        1185        1430        1432        1802           0
        1432        1186        1431        1433        1803           0
        1433        1187        1432        1434        1804           0
        1434        1188        1433        1435        1805           0
        1435        1189        1434        1436        1806           0
        1436        1190        1435        1437        1807           0
        1437        1191        1436        1438        1808           0
        1438        1192        1437        1439        1809           0
        1439        1193        1438        1440        1810           0
        1440        1194        1439        1441        1811           0
        1441        1195        1440        1442        1812           0
        1442        1196        1441        1443        1813           0
        1443        1197        1442        1444        1814           0
        1444        1198        1443        1445        1815           0
        1445        1199        1444        1446        1816           0
        1446        1200        1445        1447        1817           0
        1447        1201        1446        1448        1818           0
        1448        1202        1447        1449        1819           0
        1449         195        1329        1448        1820           0
        1450        1203        1312        1340        1829           0
        1451         275         303        1454        1566           0
        1452        1313        1453        1578        1615           0
        1453        1314        1452        1614        1746           0
        1454        1308        1451        1455        1718           0
        1455        1307        1454        1456        1717           0
        1456        1306        1455        1457        1716           0
        1457        1305        1456        1458        1715           0
        1458        1304        1457        1459        1714           0
        1459        1303        1458        1460        1713           0
        1460        1302        1459        1461        1712           0
        1461        1301        1460        1462        1711           0
        1462        1300        1461        1463        1710           0
        1463        1299        1462        1464        1709           0
        1464        1298        1463        1465        1708           0
        1465        1297        1464        1466        1707           0
        1466        1296        1465        1467        1706           0
        1467        1295        1466        1468        1705           0
        1468        1294        1467        1469        1704           0
        1469        1293        1468        1470        1703           0
        1470        1292        1469        1471        1702           0
        1471        1291        1470        1472        1701           0
        1472        1290        1471        1473        1700           0
        1473        1289        1472        1474        1699           0
        1474        1288        1473        1475        1698           0
        1475        1287        1474        1476        1697           0
        1476        1286        1475        1477        1696           0
        1477        1285        1476        1478        1695           0
        1478        1284        1477        1479        1694           0
        1479        1283        1478        1480        1693           0
        1480        1282        1479        1481        1692           0
        1481        1281        1480        1482        1691           0
        1482        1280        1481        1483        1690           0
        1483        1279        1482        1484        1689           0
        1484        1278        1483        1485        1688           0
        1485        1277        1484        1486        1687           0
        1486        1276        1485        1487        1686           0
        1487        1275        1486        1488        1685           0
        1488        1274        1487        1489        1684           0
        1489        1273        1488        1490        1683           0
        1490        1272        1489        1491        1682           0
        1491        1271        1490        1492        1681           0
        1492        1270        1491        1493        1680           0
        1493        1269        1492        1494        1679           0
        1494        1268        1493        1495        1678           0
        1495        1267        1494        1496        1677           0
        1496        1266        1495        1497        1676           0
        1497        1265        1496        1498        1675           0
        1498        1264        1497        1499        1674           0
        1499        1263        1498        1500        1673           0
        1500        1262        1499        1501        1672           0
        1501        1261        1500        1502        1671           0
        1502        1260        1501        1503        1670           0
        1503        1259        1502        1504        1669           0
        1504        1258        1503        1505        1668           0
        1505        1257        1504        1506        1667           0
        1506        1256        1505        1507        1666           0
        1507        1255        1506        1508        1665           0
        1508        1254        1507        1509        1664           0
        1509        1253        1508        1510        1663           0
        1510        1252        1509        1511        1662           0
        1511        1251        1510        1512        1661           0
        1512        1250        1511        1513        1660           0
        1513        1249        1512        1514        1659           0
        1514        1248        1513        1515        1658           0
        1515        1247        1514        1516        1657           0
        1516        1246        1515        1517        1656           0
        1517        1245        1516        1518        1655           0
        1518        1244        1517        1519        1654           0
        1519        1243        1518        1520        1653           0
        1520        1242        1519        1521        1652           0
        1521        1241        1520        1522        1651           0
        1522        1240        1521        1523        1650           0
        1523        1239        1522        1524        1649           0
        1524        1238        1523        1525        1648           0
        1525        1237        1524        1526        1647           0
        1526        1236        1525        1527        1646           0
        1527        1235        1526        1528        1645           0
        1528        1234        1527        1529        1644           0
        1529        1233        1528        1530        1643           0
        1530        1232        1529        1531        1642           0
        1531        1231        1530        1532        1641           0
        1532        1230        1531        1533        1640           0
        1533        1229        1532        1534        1639           0
        1534        1315        1533        1536        1638           0
        1535         134        1315        1536        1537           0
        1536        1534        1535        1538        1637           0
        1537        1535        1538        1539        1600           0
        1538        1536        1537        1540        1636           0
        1539        1537        1540        1541        1601           0
        1540        1538        1539        1542        1635           0
        1541        1539        1542        1602        1603           0
        1542        1540        1541        1603        1634           0
        1543          55         132        1319        1544           0
        1544        1320        1543        1545        1833           0
        1545        1321        1544        1546        1834           0
        1546        1322        1545        1547        1835           0
        1547        1323        1546        1548        1836           0
        1548        1324        1547        1549        1837           0
        1549        1325        1548        1550        1838           0
        1550        1326        1549        1551        1839           0
        1551        1327        1550        1552        1840           0
        1552        1328        1551        1553        1841           0
        1553        1330        1552        1555        1842           0
        1554        1330        1555        1556        1822           0
        1555        1553        1554        1557        1843           0
        1556        1554        1557        1558        1823           0
        1557        1555        1556        1559        1844           0
        1558        1556        1559        1560        1824           0
        1559        1557        1558        1560        1845           0
        1560         258        1558        1559        1846           0
        1561        1314        1341        1562        1746           0
        1562        1342        1561        1620        1830           0
        1563          92        1331        1622        1831           0
        1564        1309        1332        1623        1832           0
        1565         239         252        1310        1624           0
        1566          12         303        1451        1718           0
        1567         260        1316        1568        1720           0
        1568        1317        1567        1569        1719           0
        1569         278        1318        1568        1745           0
        1570        1311        1351        1618        1747           0
        1571         246        1312        1829        1898           0
        1572        1332        1333        1832        1857           0
        1573        1334        1574        1621        1852           0
        1574        1335        1573        1852        1853           0
        1575        1335        1336        1853        1854           0
        1576        1336        1337        1854        1856           0
        1577        1337        1338        1856        1903           0
        1578        1333        1452        1857        1904           0
        1579          43          49          54        1580           0
        1580        1224        1579        1581        1858           0
        1581        1223        1580        1582        1859           0
        1582        1222        1581        1583        1860           0
        1583        1221        1582        1584        1861           0
        1584        1220        1583        1585        1862           0
        1585        1219        1584        1586        1863           0
        1586        1218        1585        1587        1864           0
        1587        1217        1586        1588        1865           0
        1588        1216        1587        1589        1866           0
        1589        1215        1588        1590        1867           0
        1590        1214        1589        1591        1868           0
        1591        1213        1590        1592        1869           0
        1592        1212        1591        1593        1870           0
        1593        1211        1592        1594        1871           0
        1594        1210        1593        1595        1872           0
        1595        1209        1594        1596        1873           0
        1596        1208        1595        1597        1874           0
        1597        1207        1596        1598        1875           0
        1598        1206        1597        1599        1876           0
        1599         135        1205        1598        1877           0
        1600         134        1537        1601        1880           0
        1601        1539        1600        1602        1881           0
        1602        1541        1601        1604        1882           0
        1603        1541        1542        1604        1605           0
        1604        1602        1603        1606        1883           0
        1605        1603        1606        1607        1633           0
        1606        1604        1605        1608        1884           0
        1607        1605        1608        1609        1632           0
        1608        1606        1607        1610        1885           0
        1609        1607        1610        1611        1631           0
        1610        1608        1609        1611        1886           0
        1611        1609        1610        1612        1630           0
        1612        1611        1613        1629        1887           0
        1613         316        1612        1628        1888           0
        1614        1453        1615        1855        1902           0
        1615        1452        1614        1901        1904           0
        1616        1338        1339        1903        1905           0
        1617         201         276        1339        1905           0
        1618        1351        1570        1626        1917           0
        1619         197        1344        1620        1908           0
        1620        1345        1562        1619        1909           0
        1621        1346        1573        1622        1910           0
        1622        1347        1563        1621        1911           0
        1623         273        1348        1564        1913           0
        1624        1349        1565        1625        1914           0
        1625        1350        1624        1626        1915           0
        1626        1352        1618        1625        1916           0
        1627         316        1628        1891        2050           0
        1628        1613        1627        1629        2051           0
        1629        1612        1628        1630        2052           0
        1630        1611        1629        1631        2053           0
        1631        1609        1630        1632        2054           0
        1632        1607        1631        1633        2055           0
        1633        1605        1632        1634        2056           0
        1634        1542        1633        1635        2057           0
        1635        1540        1634        1636        2058           0
        1636        1538        1635        1637        2059           0
        1637        1536        1636        1638        2060           0
        1638        1534        1637        1639        2061           0
        1639        1533        1638        1640        2062           0
        1640        1532        1639        1641        2063           0
        1641        1531        1640        1642        2064           0
        1642        1530        1641        1643        2065           0
        1643        1529        1642        1644        2066           0
        1644        1528        1643        1645        2067           0
        1645        1527        1644        1646        2068           0
        1646        1526        1645        1647        2069           0
        1647        1525        1646        1648        2070           0
        1648        1524        1647        1649        2071           0
        1649        1523        1648        1650        2072           0
        1650        1522        1649        1651        2073           0
        1651        1521        1650        1652        2074           0
        1652        1520        1651        1653        2075           0
        1653        1519        1652        1654        2076           0
        1654        1518        1653        1655        2077           0
        1655        1517        1654        1656        2078           0
        1656        1516        1655        1657        2079           0
        1657        1515        1656        1658        2080           0
        1658        1514        1657        1659        2081           0
        1659        1513        1658        1660        2082           0
        1660        1512        1659        1661        2083           0
        1661        1511        1660        1662        2084           0
        1662        1510        1661        1663        2085           0
        1663        1509        1662        1664        2086           0
        1664        1508        1663        1665        2087           0
        1665        1507        1664        1666        2088           0
        1666        1506        1665        1667        2089           0
        1667        1505        1666        1668        2090           0
        1668        1504        1667        1669        2091           0
        1669        1503        1668        1670        2092           0
        1670        1502        1669        1671        2093           0
        1671        1501        1670        1672        2094           0
        1672        1500        1671        1673        2095           0
        1673        1499        1672        1674        2096           0
        1674        1498        1673        1675        2097           0
        1675        1497        1674        1676        2098           0
        1676        1496        1675        1677        2099           0
        1677        1495        1676        1678        2100           0
        1678        1494        1677        1679        2101           0
        1679        1493        1678        1680        2102           0
        1680        1492        1679        1681        2103           0
        1681        1491        1680        1682        2104           0
        1682        1490        1681        1683        2105           0
        1683        1489        1682        1684        2106           0
        1684        1488        1683        1685        2107           0
        1685        1487        1684        1686        2108           0
        1686        1486        1685        1687        2109           0
        1687        1485        1686        1688        2110           0
        1688        1484        1687        1689        2111           0
        1689        1483        1688        1690        2112           0
        1690        1482        1689        1691        2113           0
        1691        1481        1690        1692        2114           0
        1692        1480        1691        1693        2115           0
        1693        1479        1692        1694        2116           0
        1694        1478        1693        1695        2117           0
        1695        1477        1694        1696        2118           0
        1696        1476        1695        1697        2119           0
        1697        1475        1696        1698        2120           0
        1698        1474        1697        1699        2121           0
        1699        1473        1698        1700        2122           0
        1700        1472        1699        1701        2123           0
        1701        1471        1700        1702        2124           0
        1702        1470        1701        1703        2125           0
        1703        1469        1702        1704        2126           0
        1704        1468        1703        1705        2127           0
        1705        1467        1704        1706        2128           0
        1706        1466        1705        1707        2129           0
        1707        1465        1706        1708        2130           0
        1708        1464        1707        1709        2131           0
        1709        1463        1708        1710        2132           0
        1710        1462        1709        1711        2133           0
        1711        1461        1710        1712        2134           0
        1712        1460        1711        1713        2135           0
        1713        1459        1712        1714        2136           0
        1714        1458        1713        1715        2137           0
        1715        1457        1714        1716        2138           0
        1716        1456        1715        1717        2139           0
        1717        1455        1716        1718        2140           0
        1718        1454        1566        1717        2141           0
        1719        1568        1720        1745        1906           0
        1720        1567        1719        1721        1999           0
        1721         260        1720        1722        2000           0
        1722         261        1721        1723        2001           0
        1723        1353        1722        1724        2002           0
        1724        1354        1723        1725        2003           0
        1725        1355        1724        1726        2004           0
        1726        1356        1725        1727        2005           0
        1727        1357        1726        1728        2006           0
        1728        1358        1727        1729        2007           0
        1729        1359        1728        1730        2008           0
        1730        1360        1729        1731        2009           0
        1731        1361        1730        1732        2010           0
        1732        1362        1731        1733        2011           0
        1733        1363        1732        1734        2012           0
        1734        1364        1733        1735        2013           0
        1735        1365        1734        1736        2014           0
        1736        1366        1735        1737        2015           0
        1737        1367        1736        1738        2016           0
        1738        1368        1737        1739        2017           0
        1739        1369        1738        1740        2018           0
        1740        1370        1739        1741        2019           0
        1741        1371        1740        1742        2020           0
        1742        1372        1741        1743        2021           0
        1743        1373        1742        1744        2022           0
        1744         277        1374        1743        2023           0
        1745        1569        1719        1906        2213           0
        1746        1453        1561        1830        1855           0
        1747        1376        1570        1748        1918           0
        1748        1377        1747        1749        1919           0
        1749        1378        1748        1750        1920           0
        1750        1379        1749        1751        1921           0
        1751        1380        1750        1752        1922           0
        1752        1381        1751        1753        1923           0
        1753        1382        1752        1754        1924           0
        1754        1383        1753        1755        1925           0
        1755        1384        1754        1756        1926           0
        1756        1385        1755        1757        1927           0
        1757        1386        1756        1758        1928           0
        1758        1387        1757        1759        1929           0
        1759        1388        1758        1760        1930           0
        1760        1389        1759        1761        1931           0
        1761        1390        1760        1762        1932           0
        1762        1391        1761        1763        1933           0
        1763        1392        1762        1764        1934           0
        1764        1393        1763        1765        1935           0
        1765        1394        1764        1766        1936           0
        1766        1395        1765        1767        1937           0
        1767        1396        1766        1768        1938           0
        1768        1397        1767        1769        1939           0
        1769        1398        1768        1770        1940           0
        1770        1399        1769        1771        1941           0
        1771        1400        1770        1772        1942           0
        1772        1401        1771        1773        1943           0
        1773        1402        1772        1774        1944           0
        1774        1403        1773        1775        1945           0
        1775        1404        1774        1776        1946           0
        1776        1405        1775        1777        1947           0
        1777        1406        1776        1778        1948           0
        1778        1407        1777        1779        1949           0
        1779        1408        1778        1780        1950           0
        1780        1409        1779        1781        1951           0
        1781        1410        1780        1782        1952           0
        1782        1411        1781        1783        1953           0
        1783        1412        1782        1784        1954           0
        1784        1413        1783        1785        1955           0
        1785        1414        1784        1786        1956           0
        1786        1415        1785        1787        1957           0
        1787        1416        1786        1788        1958           0
        1788        1417        1787        1789        1959           0
        1789        1418        1788        1790        1960           0
        1790        1419        1789        1791        1961           0
        1791        1420        1790        1792        1962           0
        1792        1421        1791        1793        1963           0
        1793        1422        1792        1794        1964           0
        1794        1423        1793        1795        1965           0
        1795        1424        1794        1796        1966           0
        1796        1425        1795        1797        1967           0
        1797        1426        1796        1798        1968           0
        1798        1427        1797        1799        1969           0
        1799        1428        1798        1800        1970           0
        1800        1429        1799        1801        1971           0
        1801        1430        1800        1802        1972           0
        1802        1431        1801        1803        1973           0
        1803        1432        1802        1804        1974           0
        1804        1433        1803        1805        1975           0
        1805        1434        1804        1806        1976           0
        1806        1435        1805        1807        1977           0
        1807        1436        1806        1808        1978           0
        1808        1437        1807        1809        1979           0
        1809        1438        1808        1810        1980           0
        1810        1439        1809        1811        1981           0
        1811        1440        1810        1812        1982           0
        1812        1441        1811        1813        1983           0
        1813        1442        1812        1814        1984           0
        1814        1443        1813        1815        1985           0
        1815        1444        1814        1816        1986           0
        1816        1445        1815        1817        1987           0
        1817        1446        1816        1818        1988           0
        1818        1447        1817        1819        1989           0
        1819        1448        1818        1820        1990           0
        1820        1449        1819        1821        1991           0
        1821        1329        1820        1822        1992           0
        1822        1554        1821        1823        1993           0
        1823        1556        1822        1824        1994           0
        1824        1558        1823        1825        1995           0
        1825         258        1824        1826        1996           0
        1826         259        1825        1828        1997           0
        1827          22         259        1828        1849           0
        1828          21        1826        1827        1998           0
        1829        1450        1571        1907        2031           0
        1830        1562        1746        1909        2032           0
        1831          63          91        1563        1911           0
        1832        1564        1572        1913        2038           0
        1833          55        1544        1834        2188           0
        1834        1545        1833        1835        2189           0
        1835        1546        1834        1836        2190           0
        1836        1547        1835        1837        2191           0
        1837        1548        1836        1838        2192           0
        1838        1549        1837        1839        2193           0
        1839        1550        1838        1840        2194           0
        1840        1551        1839        1841        2195           0
        1841        1552        1840        1842        2196           0
        1842        1553        1841        1843        2197           0
        1843        1555        1842        1844        2198           0
        1844        1557        1843        1845        2199           0
        1845        1559        1844        1846        2200           0
        1846        1560        1845        1847        2201           0
        1847         258        1846        1848        2202           0
        1848         259        1847        1849        2203           0
        1849        1827        1848        1850        2204           0
        1850          22        1849        1851        2205           0
        1851           2          18        1850        2206           0
        1852        1573        1574        1910        2036           0
        1853        1574        1575        2028        2029           0
        1854        1575        1576        2028        2035           0
        1855        1614        1746        2032        2215           0
        1856        1576        1577        2035        2217           0
        1857        1572        1578        2038        2219           0
        1858          43        1580        1859        2143           0
        1859        1581        1858        1860        2144           0
        1860        1582        1859        1861        2145           0
        1861        1583        1860        1862        2146           0
        1862        1584        1861        1863        2147           0
        1863        1585        1862        1864        2148           0
        1864        1586        1863        1865        2149           0
        1865        1587        1864        1866        2150           0
        1866        1588        1865        1867        2151           0
        1867        1589        1866        1868        2152           0
        1868        1590        1867        1869        2153           0
        1869        1591        1868        1870        2154           0
        1870        1592        1869        1871        2155           0
        1871        1593        1870        1872        2156           0
        1872        1594        1871        1873        2157           0
        1873        1595        1872        1874        2158           0
        1874        1596        1873        1875        2159           0
        1875        1597        1874        1876        2160           0
        1876        1598        1875        1877        2161           0
        1877        1599        1876        1878        2162           0
        1878         135        1877        1879        2163           0
        1879         134        1878        1880        2164           0
        1880        1600        1879        1881        2165           0
        1881        1601        1880        1882        2166           0
        1882        1602        1881        1883        2167           0
        1883        1604        1882        1884        2168           0
        1884        1606        1883        1885        2169           0
        1885        1608        1884        1886        2170           0
        1886        1610        1885        1887        2171           0
        1887        1612        1886        1888        2172           0
        1888        1613        1887        1889        2173           0
        1889         316        1888        1890        2174           0
        1890         316        1889        1892        2175           0
        1891        1627        1892        1893        2049           0
        1892        1890        1891        1894        2176           0
        1893        1891        1894        1895        2048           0
        1894        1892        1893        1896        2177           0
        1895        1893        1896        1897        2047           0
        1896        1894        1895        1900        2178           0
        1897        1895        1900        2039        2046           0
        1898          58         245        1571        2031           0
        1899          58          92         245        2037           0
        1900        1896        1897        2039        2179           0
        1901        1615        1902        2214        2220           0
        1902        1614        1901        2214        2215           0
        1903        1577        1616        2217        2221           0
        1904        1578        1615        2219        2220           0
        1905         241        1616        1617        2221           0
        1906        1719        1745        1999        2555           0
        1907        1340        1829        1908        2222           0
        1908        1619        1907        1909        2223           0
        1909        1620        1830        1908        2224           0
        1910        1621        1852        1911        2227           0
        1911        1622        1831        1910        2228           0
        1912         139         273        1913        2216           0
        1913        1623        1832        1912        2229           0
        1914         252        1624        1915        2415           0
        1915        1625        1914        1916        2416           0
        1916        1626        1915        1917        2417           0
        1917        1618        1916        1918        2418           0
        1918        1747        1917        1919        2419           0
        1919        1748        1918        1920        2420           0
        1920        1749        1919        1921        2421           0
        1921        1750        1920        1922        2422           0
        1922        1751        1921        1923        2423           0
        1923        1752        1922        1924        2424           0
        1924        1753        1923        1925        2425           0
        1925        1754        1924        1926        2426           0
        1926        1755        1925        1927        2427           0
        1927        1756        1926        1928        2428           0
        1928        1757        1927        1929        2429           0
        1929        1758        1928        1930        2430           0
        1930        1759        1929        1931        2431           0
        1931        1760        1930        1932        2432           0
        1932        1761        1931        1933        2433           0
        1933        1762        1932        1934        2434           0
        1934        1763        1933        1935        2435           0
        1935        1764        1934        1936        2436           0
        1936        1765        1935        1937        2437           0
        1937        1766        1936        1938        2438           0
        1938        1767        1937        1939        2439           0
        1939        1768        1938        1940        2440           0
        1940        1769        1939        1941        2441           0
        1941        1770        1940        1942        2442           0
        1942        1771        1941        1943        2443           0
        1943        1772        1942        1944        2444           0
        1944        1773        1943        1945        2445           0
        1945        1774        1944        1946        2446           0
        1946        1775        1945        1947        2447           0
        1947        1776        1946        1948        2448           0
        1948        1777        1947        1949        2449           0
        1949        1778        1948        1950        2450           0
        1950        1779        1949        1951        2451           0
        1951        1780        1950        1952        2452           0
        1952        1781        1951        1953        2453           0
        1953        1782        1952        1954        2454           0
        1954        1783        1953        1955        2455           0
        1955        1784        1954        1956        2456           0
        1956        1785        1955        1957        2457           0
        1957        1786        1956        1958        2458           0
        1958        1787        1957        1959        2459           0
        1959        1788        1958        1960        2460           0
        1960        1789        1959        1961        2461           0
        1961        1790        1960        1962        2462           0
        1962        1791        1961        1963        2463           0
        1963        1792        1962        1964        2464           0
        1964        1793        1963        1965        2465           0
        1965        1794        1964        1966        2466           0
        1966        1795        1965        1967        2467           0
        1967        1796        1966        1968        2468           0
        1968        1797        1967        1969        2469           0
        1969        1798        1968        1970        2470           0
        1970        1799        1969        1971        2471           0
        1971        1800        1970        1972        2472           0
        1972        1801        1971        1973        2473           0
        1973        1802        1972        1974        2474           0
        1974        1803        1973        1975        2475           0
        1975        1804        1974        1976        2476           0
        1976        1805        1975        1977        2477           0
        1977        1806        1976        1978        2478           0
        1978        1807        1977        1979        2479           0
        1979        1808        1978        1980        2480           0
        1980        1809        1979        1981        2481           0
        1981        1810        1980        1982        2482           0
        1982        1811        1981        1983        2483           0
        1983        1812        1982        1984        2484           0
        1984        1813        1983        1985        2485           0
        1985        1814        1984        1986        2486           0
        1986        1815        1985        1987        2487           0
        1987        1816        1986        1988        2488           0
        1988        1817        1987        1989        2489           0
        1989        1818        1988        1990        2490           0
        1990        1819        1989        1991        2491           0
        1991        1820        1990        1992        2492           0
        1992        1821        1991        1993        2493           0
        1993        1822        1992        1994        2494           0
        1994        1823        1993        1995        2495           0
        1995        1824        1994        1996        2496           0
        1996        1825        1995        1997        2497           0
        1997        1826        1996        1998        2498           0
        1998          20        1828        1997        2499           0
        1999        1720        1906        2000        2554           0
        2000        1721        1999        2001        2553           0
        2001        1722        2000        2002        2552           0
        2002        1723        2001        2003        2551           0
        2003        1724        2002        2004        2550           0
        2004        1725        2003        2005        2549           0
        2005        1726        2004        2006        2548           0
        2006        1727        2005        2007        2547           0
        2007        1728        2006        2008        2546           0
        2008        1729        2007        2009        2545           0
        2009        1730        2008        2010        2544           0
        2010        1731        2009        2011        2543           0
        2011        1732        2010        2012        2542           0
        2012        1733        2011        2013        2541           0
        2013        1734        2012        2014        2540           0
        2014        1735        2013        2015        2539           0
        2015        1736        2014        2016        2538           0
        2016        1737        2015        2017        2537           0
        2017        1738        2016        2018        2536           0
        2018        1739        2017        2019        2535           0
        2019        1740        2018        2020        2534           0
        2020        1741        2019        2021        2533           0
        2021        1742        2020        2022        2532           0
        2022        1743        2021        2023        2531           0
        2023         248        1744        2022        2530           0
        2024           1        2025        2209        2503           0
        2025        2024        2026        2210        2504           0
        2026        2025        2027        2211        2505           0
        2027          75        2026        2212        2506           0
        2028        1853        1854        2030        2226           0
        2029        1853        2030        2036        2218           0
        2030        2028        2029        2033        2225           0
        2031          60        1829        1898        2222           0
        2032        1830        1855        2224        2513           0
        2033         205        2030        2034        2218           0
        2034         206        2033        2225        2514           0
        2035        1854        1856        2226        2515           0
        2036        1852        2029        2227        2516           0
        2037          65          91        1899        2523           0
        2038        1832        1857        2229        2517           0
        2039        1897        1900        2040        2045           0
        2040        2039        2041        2044        2180           0
        2041        2040        2042        2043        2181           0
        2042        2041        2043        2182        2183           0
        2043        2041        2042        2044        2328           0
        2044        2040        2043        2045        2327           0
        2045        2039        2044        2046        2326           0
        2046        1897        2045        2047        2325           0
        2047        1895        2046        2048        2324           0
        2048        1893        2047        2049        2323           0
        2049        1891        2048        2050        2322           0
        2050        1627        2049        2051        2321           0
        2051        1628        2050        2052        2320           0
        2052        1629        2051        2053        2319           0
        2053        1630        2052        2054        2318           0
        2054        1631        2053        2055        2317           0
        2055        1632        2054        2056        2316           0
        2056        1633        2055        2057        2315           0
        2057        1634        2056        2058        2314           0
        2058        1635        2057        2059        2313           0
        2059        1636        2058        2060        2312           0
        2060        1637        2059        2061        2311           0
        2061        1638        2060        2062        2310           0
        2062        1639        2061        2063        2309           0
        2063        1640        2062        2064        2308           0
        2064        1641        2063        2065        2307           0
        2065        1642        2064        2066        2306           0
        2066        1643        2065        2067        2305           0
        2067        1644        2066        2068        2304           0
        2068        1645        2067        2069        2303           0
        2069        1646        2068        2070        2302           0
        2070        1647        2069        2071        2301           0
        2071        1648        2070        2072        2300           0
        2072        1649        2071        2073        2299           0
        2073        1650        2072        2074        2298           0
        2074        1651        2073        2075        2297           0
        2075        1652        2074        2076        2296           0
        2076        1653        2075        2077        2295           0
        2077        1654        2076        2078        2294           0
        2078        1655        2077        2079        2293           0
        2079        1656        2078        2080        2292           0
        2080        1657        2079        2081        2291           0
        2081        1658        2080        2082        2290           0
        2082        1659        2081        2083        2289           0
        2083        1660        2082        2084        2288           0
        2084        1661        2083        2085        2287           0
        2085        1662        2084        2086        2286           0
        2086        1663        2085        2087        2285           0
        2087        1664        2086        2088        2284           0
        2088        1665        2087        2089        2283           0
        2089        1666        2088        2090        2282           0
        2090        1667        2089        2091        2281           0
        2091        1668        2090        2092        2280           0
        2092        1669        2091        2093        2279           0
        2093        1670        2092        2094        2278           0
        2094        1671        2093        2095        2277           0
        2095        1672        2094        2096        2276           0
        2096        1673        2095        2097        2275           0
        2097        1674        2096        2098        2274           0
        2098        1675        2097        2099        2273           0
        2099        1676        2098        2100        2272           0
        2100        1677        2099        2101        2271           0
        2101        1678        2100        2102        2270           0
        2102        1679        2101        2103        2269           0
        2103        1680        2102        2104        2268           0
        2104        1681        2103        2105        2267           0
        2105        1682        2104        2106        2266           0
        2106        1683        2105        2107        2265           0
        2107        1684        2106        2108        2264           0
        2108        1685        2107        2109        2263           0
        2109        1686        2108        2110        2262           0
        2110        1687        2109        2111        2261           0
        2111        1688        2110        2112        2260           0
        2112        1689        2111        2113        2259           0
        2113        1690        2112        2114        2258           0
        2114        1691        2113        2115        2257           0
        2115        1692        2114        2116        2256           0
        2116        1693        2115        2117        2255           0
        2117        1694        2116        2118        2254           0
        2118        1695        2117        2119        2253           0
        2119        1696        2118        2120        2252           0
        2120        1697        2119        2121        2251           0
        2121        1698        2120        2122        2250           0
        2122        1699        2121        2123        2249           0
        2123        1700        2122        2124        2248           0
        2124        1701        2123        2125        2247           0
        2125        1702        2124        2126        2246           0
        2126        1703        2125        2127        2245           0
        2127        1704        2126        2128        2244           0
        2128        1705        2127        2129        2243           0
        2129        1706        2128        2130        2242           0
        2130        1707        2129        2131        2241           0
        2131        1708        2130        2132        2240           0
        2132        1709        2131        2133        2239           0
        2133        1710        2132        2134        2238           0
        2134        1711        2133        2135        2237           0
        2135        1712        2134        2136        2236           0
        2136        1713        2135        2137        2235           0
        2137        1714        2136        2138        2234           0
        2138        1715        2137        2139        2233           0
        2139        1716        2138        2140        2232           0
        2140        1717        2139        2141        2231           0
        2141          12        1718        2140        2230           0
        2142          41         209         253        2336           0
        2143          42        1858        2144        2338           0
        2144        1859        2143        2145        2339           0
        2145        1860        2144        2146        2340           0
        2146        1861        2145        2147        2341           0
        2147        1862        2146        2148        2342           0
        2148        1863        2147        2149        2343           0
        2149        1864        2148        2150        2344           0
        2150        1865        2149        2151        2345           0
        2151        1866        2150        2152        2346           0
        2152        1867        2151        2153        2347           0
        2153        1868        2152        2154        2348           0
        2154        1869        2153        2155        2349           0
        2155        1870        2154        2156        2350           0
        2156        1871        2155        2157        2351           0
        2157        1872        2156        2158        2352           0
        2158        1873        2157        2159        2353           0
        2159        1874        2158        2160        2354           0
        2160        1875        2159        2161        2355           0
        2161        1876        2160        2162        2356           0
        2162        1877        2161        2163        2357           0
        2163        1878        2162        2164        2358           0
        2164        1879        2163        2165        2359           0
        2165        1880        2164        2166        2360           0
        2166        1881        2165        2167        2361           0
        2167        1882        2166        2168        2362           0
        2168        1883        2167        2169        2363           0
        2169        1884        2168        2170        2364           0
        2170        1885        2169        2171        2365           0
        2171        1886        2170        2172        2366           0
        2172        1887        2171        2173        2367           0
        2173        1888        2172        2174        2368           0
        2174        1889        2173        2175        2369           0
        2175        1890        2174        2176        2370           0
        2176        1892        2175        2177        2371           0
        2177        1894        2176        2178        2372           0
        2178        1896        2177        2179        2373           0
        2179        1900        2178        2180        2374           0
        2180        2040        2179        2181        2375           0
        2181        2041        2180        2182        2376           0
        2182        2042        2181        2184        2377           0
        2183        2042        2184        2185        2329           0
        2184        2182        2183        2186        2378           0
        2185        2183        2186        2187        2330           0
        2186        2184        2185        2187        2379           0
        2187        2185        2186        2331        2332           0
        2188          56        1833        2189        2414           0
        2189        1834        2188        2190        2413           0
        2190        1835        2189        2191        2412           0
        2191        1836        2190        2192        2411           0
        2192        1837        2191        2193        2410           0
        2193        1838        2192        2194        2409           0
        2194        1839        2193        2195        2408           0
        2195        1840        2194        2196        2407           0
        2196        1841        2195        2197        2406           0
        2197        1842        2196        2198        2405           0
        2198        1843        2197        2199        2404           0
        2199        1844        2198        2200        2403           0
        2200        1845        2199        2201        2402           0
        2201        1846        2200        2202        2401           0
        2202        1847        2201        2203        2400           0
        2203        1848        2202        2204        2399           0
        2204        1849        2203        2205        2398           0
        2205        1850        2204        2206        2397           0
        2206        1851        2205        2207        2396           0
        2207           2        2206        2208        2395           0
        2208           1        2207        2209        2394           0
        2209        2024        2208        2210        2393           0
        2210        2025        2209        2211        2392           0
        2211        2026        2210        2212        2391           0
        2212          76        2027        2211        2390           0
        2213          57         278        1745        2556           0
        2214        1901        1902        2512        2520           0
        2215        1855        1902        2512        2513           0
        2216          15         140         304        1912           0
        2217        1856        1903        2515        2522           0
        2218        2029        2033        2516        2562           0
        2219        1857        1904        2517        2521           0
        2220        1901        1904        2520        2521           0
        2221        1903        1905        2522        2561           0
        2222        1907        2031        2223        2566           0
        2223        1908        2222        2224        2567           0
        2224        1909        2032        2223        2568           0
        2225        2030        2034        2226        2569           0
        2226        2028        2035        2225        2570           0
        2227        1910        2036        2228        2571           0
        2228          63        1911        2227        2572           0
        2229         139        1913        2038        2575           0
        2230          13        2141        2231        2518           0
        2231        2140        2230        2232        2808           0
        2232        2139        2231        2233        2809           0
        2233        2138        2232        2234        2810           0
        2234        2137        2233        2235        2811           0
        2235        2136        2234        2236        2812           0
        2236        2135        2235        2237        2813           0
        2237        2134        2236        2238        2814           0
        2238        2133        2237        2239        2815           0
        2239        2132        2238        2240        2816           0
        2240        2131        2239        2241        2817           0
        2241        2130        2240        2242        2818           0
        2242        2129        2241        2243        2819           0
        2243        2128        2242        2244        2820           0
        2244        2127        2243        2245        2821           0
        2245        2126        2244        2246        2822           0
        2246        2125        2245        2247        2823           0
        2247        2124        2246        2248        2824           0
        2248        2123        2247        2249        2825           0
        2249        2122        2248        2250        2826           0
        2250        2121        2249        2251        2827           0
        2251        2120        2250        2252        2828           0
        2252        2119        2251        2253        2829           0
        2253        2118        2252        2254        2830           0
        2254        2117        2253        2255        2831           0
        2255        2116        2254        2256        2832           0
        2256        2115        2255        2257        2833           0
        2257        2114        2256        2258        2834           0
        2258        2113        2257        2259        2835           0
        2259        2112        2258        2260        2836           0
        2260        2111        2259        2261        2837           0
        2261        2110        2260        2262        2838           0
        2262        2109        2261        2263        2839           0
        2263        2108        2262        2264        2840           0
        2264        2107        2263        2265        2841           0
        2265        2106        2264        2266        2842           0
        2266        2105        2265        2267        2843           0
        2267        2104        2266        2268        2844           0
        2268        2103        2267        2269        2845           0
        2269        2102        2268        2270        2846           0
        2270        2101        2269        2271        2847           0
        2271        2100        2270        2272        2848           0
        2272        2099        2271        2273        2849           0
        2273        2098        2272        2274        2850           0
        2274        2097        2273        2275        2851           0
        2275        2096        2274        2276        2852           0
        2276        2095        2275        2277        2853           0
        2277        2094        2276        2278        2854           0
        2278        2093        2277        2279        2855           0
        2279        2092        2278        2280        2856           0
        2280        2091        2279        2281        2857           0
        2281        2090        2280        2282        2858           0
        2282        2089        2281        2283        2859           0
        2283        2088        2282        2284        2860           0
        2284        2087        2283        2285        2861           0
        2285        2086        2284        2286        2862           0
        2286        2085        2285        2287        2863           0
        2287        2084        2286        2288        2864           0
        2288        2083        2287        2289        2865           0
        2289        2082        2288        2290        2866           0
        2290        2081        2289        2291        2867           0
        2291        2080        2290        2292        2868           0
        2292        2079        2291        2293        2869           0
        2293        2078        2292        2294        2870           0
        2294        2077        2293        2295        2871           0
        2295        2076        2294        2296        2872           0
        2296        2075        2295        2297        2873           0
        2297        2074        2296        2298        2874           0
        2298        2073        2297        2299        2875           0
        2299        2072        2298        2300        2876           0
        2300        2071        2299        2301        2877           0
        2301        2070        2300        2302        2878           0
        2302        2069        2301        2303        2879           0
        2303        2068        2302        2304        2880           0
        2304        2067        2303        2305        2881           0
        2305        2066        2304        2306        2882           0
        2306        2065        2305        2307        2883           0
        2307        2064        2306        2308        2884           0
        2308        2063        2307        2309        2885           0
        2309        2062        2308        2310        2886           0
        2310        2061        2309        2311        2887           0
        2311        2060        2310        2312        2888           0
        2312        2059        2311        2313        2889           0
        2313        2058        2312        2314        2890           0
        2314        2057        2313        2315        2891           0
        2315        2056        2314        2316        2892           0
        2316        2055        2315        2317        2893           0
        2317        2054        2316        2318        2894           0
        2318        2053        2317        2319        2895           0
        2319        2052        2318        2320        2896           0
        2320        2051        2319        2321        2897           0
        2321        2050        2320        2322        2898           0
        2322        2049        2321        2323        2899           0
        2323        2048        2322        2324        2900           0
        2324        2047        2323        2325        2901           0
        2325        2046        2324        2326        2902           0
        2326        2045        2325        2327        2903           0
        2327        2044        2326        2328        2904           0
        2328        2043        2327        2329        2905           0
        2329        2183        2328        2330        2906           0
        2330        2185        2329        2331        2907           0
        2331        2187        2330        2333        2908           0
        2332        2187        2333        2334        2380           0
        2333        2331        2332        2335        2909           0
        2334         255        2332        2335        2381           0
        2335         254        2333        2334        2910           0
        2336         208        2142        2337        2580           0
        2337          42        2336        2338        2581           0
        2338        2143        2337        2339        2582           0
        2339        2144        2338        2340        2583           0
        2340        2145        2339        2341        2584           0
        2341        2146        2340        2342        2585           0
        2342        2147        2341        2343        2586           0
        2343        2148        2342        2344        2587           0
        2344        2149        2343        2345        2588           0
        2345        2150        2344        2346        2589           0
        2346        2151        2345        2347        2590           0
        2347        2152        2346        2348        2591           0
        2348        2153        2347        2349        2592           0
        2349        2154        2348        2350        2593           0
        2350        2155        2349        2351        2594           0
        2351        2156        2350        2352        2595           0
        2352        2157        2351        2353        2596           0
        2353        2158        2352        2354        2597           0
        2354        2159        2353        2355        2598           0
        2355        2160        2354        2356        2599           0
        2356        2161        2355        2357        2600           0
        2357        2162        2356        2358        2601           0
        2358        2163        2357        2359        2602           0
        2359        2164        2358        2360        2603           0
        2360        2165        2359        2361        2604           0
        2361        2166        2360        2362        2605           0
        2362        2167        2361        2363        2606           0
        2363        2168        2362        2364        2607           0
        2364        2169        2363        2365        2608           0
        2365        2170        2364        2366        2609           0
        2366        2171        2365        2367        2610           0
        2367        2172        2366        2368        2611           0
        2368        2173        2367        2369        2612           0
        2369        2174        2368        2370        2613           0
        2370        2175        2369        2371        2614           0
        2371        2176        2370        2372        2615           0
        2372        2177        2371        2373        2616           0
        2373        2178        2372        2374        2617           0
        2374        2179        2373        2375        2618           0
        2375        2180        2374        2376        2619           0
        2376        2181        2375        2377        2620           0
        2377        2182        2376        2378        2621           0
        2378        2184        2377        2379        2622           0
        2379        2186        2378        2380        2623           0
        2380        2332        2379        2381        2624           0
        2381        2334        2380        2382        2625           0
        2382         203         255        2381        2626           0
        2383          88        2384        2630        2915           0
        2384        2383        2385        2631        2916           0
        2385        2384        2386        2632        2917           0
        2386        2385        2387        2633        2918           0
        2387        2386        2388        2634        2919           0
        2388        2387        2635        2636        2920           0
        2389          27          76        2390        2780           0
        2390        2212        2389        2391        2779           0
        2391        2211        2390        2392        2778           0
        2392        2210        2391        2393        2777           0
        2393        2209        2392        2394        2776           0
        2394        2208        2393        2395        2775           0
        2395        2207        2394        2396        2774           0
        2396        2206        2395        2397        2773           0
        2397        2205        2396        2398        2772           0
        2398        2204        2397        2399        2771           0
        2399        2203        2398        2400        2770           0
        2400        2202        2399        2401        2769           0
        2401        2201        2400        2402        2768           0
        2402        2200        2401        2403        2767           0
        2403        2199        2402        2404        2766           0
        2404        2198        2403        2405        2765           0
        2405        2197        2404        2406        2764           0
        2406        2196        2405        2407        2763           0
        2407        2195        2406        2408        2762           0
        2408        2194        2407        2409        2761           0
        2409        2193        2408        2410        2760           0
        2410        2192        2409        2411        2759           0
        2411        2191        2410        2412        2758           0
        2412        2190        2411        2413        2757           0
        2413        2189        2412        2414        2756           0
        2414         138        2188        2413        2755           0
        2415         251        1914        2416        2642           0
        2416        1915        2415        2417        2643           0
        2417        1916        2416        2418        2644           0
        2418        1917        2417        2419        2645           0
        2419        1918        2418        2420        2646           0
        2420        1919        2419        2421        2647           0
        2421        1920        2420        2422        2648           0
        2422        1921        2421        2423        2649           0
        2423        1922        2422        2424        2650           0
        2424        1923        2423        2425        2651           0
        2425        1924        2424        2426        2652           0
        2426        1925        2425        2427        2653           0
        2427        1926        2426        2428        2654           0
        2428        1927        2427        2429        2655           0
        2429        1928        2428        2430        2656           0
        2430        1929        2429        2431        2657           0
        2431        1930        2430        2432        2658           0
        2432        1931        2431        2433        2659           0
        2433        1932        2432        2434        2660           0
        2434        1933        2433        2435        2661           0
        2435        1934        2434        2436        2662           0
        2436        1935        2435        2437        2663           0
        2437        1936        2436        2438        2664           0
        2438        1937        2437        2439        2665           0
        2439        1938        2438        2440        2666           0
        2440        1939        2439        2441        2667           0
        2441        1940        2440        2442        2668           0
        2442        1941        2441        2443        2669           0
        2443        1942        2442        2444        2670           0
        2444        1943        2443        2445        2671           0
        2445        1944        2444        2446        2672           0
        2446        1945        2445        2447        2673           0
        2447        1946        2446        2448        2674           0
        2448        1947        2447        2449        2675           0
        2449        1948        2448        2450        2676           0
        2450        1949        2449        2451        2677           0
        2451        1950        2450        2452        2678           0
        2452        1951        2451        2453        2679           0
        2453        1952        2452        2454        2680           0
        2454        1953        2453        2455        2681           0
        2455        1954        2454        2456        2682           0
        2456        1955        2455        2457        2683           0
        2457        1956        2456        2458        2684           0
        2458        1957        2457        2459        2685           0
        2459        1958        2458        2460        2686           0
        2460        1959        2459        2461        2687           0
        2461        1960        2460        2462        2688           0
        2462        1961        2461        2463        2689           0
        2463        1962        2462        2464        2690           0
        2464        1963        2463        2465        2691           0
        2465        1964        2464        2466        2692           0
        2466        1965        2465        2467        2693           0
        2467        1966        2466        2468        2694           0
        2468        1967        2467        2469        2695           0
        2469        1968        2468        2470        2696           0
        2470        1969        2469        2471        2697           0
        2471        1970        2470        2472        2698           0
        2472        1971        2471        2473        2699           0
        2473        1972        2472        2474        2700           0
        2474        1973        2473        2475        2701           0
        2475        1974        2474        2476        2702           0
        2476        1975        2475        2477        2703           0
        2477        1976        2476        2478        2704           0
        2478        1977        2477        2479        2705           0
        2479        1978        2478        2480        2706           0
        2480        1979        2479        2481        2707           0
        2481        1980        2480        2482        2708           0
        2482        1981        2481        2483        2709           0
        2483        1982        2482        2484        2710           0
        2484        1983        2483        2485        2711           0
        2485        1984        2484        2486        2712           0
        2486        1985        2485        2487        2713           0
        2487        1986        2486        2488        2714           0
        2488        1987        2487        2489        2715           0
        2489        1988        2488        2490        2716           0
        2490        1989        2489        2491        2717           0
        2491        1990        2490        2492        2718           0
        2492        1991        2491        2493        2719           0
        2493        1992        2492        2494        2720           0
        2494        1993        2493        2495        2721           0
        2495        1994        2494        2496        2722           0
        2496        1995        2495        2497        2723           0
        2497        1996        2496        2498        2724           0
        2498        1997        2497        2499        2725           0
        2499        1998        2498        2500        2726           0
        2500          20        2499        2501        2727           0
        2501          19        2500        2502        2728           0
        2502           1        2501        2503        2729           0
        2503        2024        2502        2504        2730           0
        2504        2025        2503        2505        2731           0
        2505        2026        2504        2506        2732           0
        2506        2027        2505        2507        2733           0
        2507          75        2506        2508        2734           0
        2508          25        2507        2509        2735           0
        2509          24        2508        2510        2736           0
        2510          17        2509        2511        2737           0
        2511        2510        2526        2738        2783           0
        2512         145        2214        2215        2637           0
        2513        2032        2215        2568        2637           0
        2514         155        2034        2569        2638           0
        2515        2035        2217        2570        2639           0
        2516        2036        2218        2571        2961           0
        2517        2038        2219        2575        2641           0
        2518         282        2230        2576        2808           0
        2519         207         251         279        2642           0
        2520         145        2214        2220        2579           0
        2521        2219        2220        2579        2641           0
        2522        2217        2221        2639        2954           0
        2523          58        2037        2524        2957           0
        2524          65        2523        2525        2958           0
        2525          61        2524        2640        2959           0
        2526        2511        2527        2739        2784           0
        2527        2526        2528        2740        2785           0
        2528         315        2527        2741        2786           0
        2529          94         248        2530        2953           0
        2530        2023        2529        2531        2952           0
        2531        2022        2530        2532        2951           0
        2532        2021        2531        2533        2950           0
        2533        2020        2532        2534        2949           0
        2534        2019        2533        2535        2948           0
        2535        2018        2534        2536        2947           0
        2536        2017        2535        2537        2946           0
        2537        2016        2536        2538        2945           0
        2538        2015        2537        2539        2944           0
        2539        2014        2538        2540        2943           0
        2540        2013        2539        2541        2942           0
        2541        2012        2540        2542        2941           0
        2542        2011        2541        2543        2940           0
        2543        2010        2542        2544        2939           0
        2544        2009        2543        2545        2938           0
        2545        2008        2544        2546        2937           0
        2546        2007        2545        2547        2936           0
        2547        2006        2546        2548        2935           0
        2548        2005        2547        2549        2934           0
        2549        2004        2548        2550        2933           0
        2550        2003        2549        2551        2932           0
        2551        2002        2550        2552        2931           0
        2552        2001        2551        2553        2930           0
        2553        2000        2552        2554        2929           0
        2554        1999        2553        2555        2928           0
        2555        1906        2554        2556        2927           0
        2556        2213        2555        2557        2926           0
        2557          57        2556        2558        2925           0
        2558          56        2557        2753        2924           0
        2559        2560        2636        2921        3369           0
        2560         142        2559        2922        2923           0
        2561         241        2221        2954        2960           0
        2562         156         205        2218        2961           0
        2563         208         280        2580        2956           0
        2564         136         281        2573        2962           0
        2565         279        2955        3572        3788           0
        2566          60        2222        2567        2963           0
        2567        2223        2566        2568        2964           0
        2568        2224        2513        2567        2965           0
        2569        2225        2514        2570        2966           0
        2570        2226        2515        2569        2967           0
        2571        2227        2516        2572        2968           0
        2572          62        2228        2571        2969           0
        2573         137        2564        2574        2971           0
        2574          95         140        2573        2970           0
        2575          95        2229        2517        2972           0
        2576         281        2518        3176        3651           0
        2577         143        2578        3310        3425           0
        2578         144        2577        2579        3425           0
        2579        2520        2521        2578        3309           0
        2580        2336        2563        2581        3312           0
        2581        2337        2580        2582        3313           0
        2582        2338        2581        2583        3314           0
        2583        2339        2582        2584        3315           0
        2584        2340        2583        2585        3316           0
        2585        2341        2584        2586        3317           0
        2586        2342        2585        2587        3318           0
        2587        2343        2586        2588        3319           0
        2588        2344        2587        2589        3320           0
        2589        2345        2588        2590        3321           0
        2590        2346        2589        2591        3322           0
        2591        2347        2590        2592        3323           0
        2592        2348        2591        2593        3324           0
        2593        2349        2592        2594        3325           0
        2594        2350        2593        2595        3326           0
        2595        2351        2594        2596        3327           0
        2596        2352        2595        2597        3328           0
        2597        2353        2596        2598        3329           0
        2598        2354        2597        2599        3330           0
        2599        2355        2598        2600        3331           0
        2600        2356        2599        2601        3332           0
        2601        2357        2600        2602        3333           0
        2602        2358        2601        2603        3334           0
        2603        2359        2602        2604        3335           0
        2604        2360        2603        2605        3336           0
        2605        2361        2604        2606        3337           0
        2606        2362        2605        2607        3338           0
        2607        2363        2606        2608        3339           0
        2608        2364        2607        2609        3340           0
        2609        2365        2608        2610        3341           0
        2610        2366        2609        2611        3342           0
        2611        2367        2610        2612        3343           0
        2612        2368        2611        2613        3344           0
        2613        2369        2612        2614        3345           0
        2614        2370        2613        2615        3346           0
        2615        2371        2614        2616        3347           0
        2616        2372        2615        2617        3348           0
        2617        2373        2616        2618        3349           0
        2618        2374        2617        2619        3350           0
        2619        2375        2618        2620        3351           0
        2620        2376        2619        2621        3352           0
        2621        2377        2620        2622        3353           0
        2622        2378        2621        2623        3354           0
        2623        2379        2622        2624        3355           0
        2624        2380        2623        2625        3356           0
        2625        2381        2624        2626        3357           0
        2626        2382        2625        2627        3358           0
        2627         203        2626        2628        3359           0
        2628         204        2627        2629        3360           0
        2629          88        2628        2630        3361           0
        2630        2383        2629        2631        3362           0
        2631        2384        2630        2632        3363           0
        2632        2385        2631        2633        3364           0
        2633        2386        2632        2634        3365           0
        2634        2387        2633        2635        3366           0
        2635        2388        2634        2636        3367           0
        2636        2388        2559        2635        3368           0
        2637        2512        2513        2965        3308           0
        2638         154         291        2514        2966           0
        2639        2515        2522        2967        3311           0
        2640          62        2525        2969        3384           0
        2641        2517        2521        2972        3309           0
        2642        2415        2519        2643        2973           0
        2643        2416        2642        2644        2974           0
        2644        2417        2643        2645        2975           0
        2645        2418        2644        2646        2976           0
        2646        2419        2645        2647        2977           0
        2647        2420        2646        2648        2978           0
        2648        2421        2647        2649        2979           0
        2649        2422        2648        2650        2980           0
        2650        2423        2649        2651        2981           0
        2651        2424        2650        2652        2982           0
        2652        2425        2651        2653        2983           0
        2653        2426        2652        2654        2984           0
        2654        2427        2653        2655        2985           0
        2655        2428        2654        2656        2986           0
        2656        2429        2655        2657        2987           0
        2657        2430        2656        2658        2988           0
        2658        2431        2657        2659        2989           0
        2659        2432        2658        2660        2990           0
        2660        2433        2659        2661        2991           0
        2661        2434        2660        2662        2992           0
        2662        2435        2661        2663        2993           0
        2663        2436        2662        2664        2994           0
        2664        2437        2663        2665        2995           0
        2665        2438        2664        2666        2996           0
        2666        2439        2665        2667        2997           0
        2667        2440        2666        2668        2998           0
        2668        2441        2667        2669        2999           0
        2669        2442        2668        2670        3000           0
        2670        2443        2669        2671        3001           0
        2671        2444        2670        2672        3002           0
        2672        2445        2671        2673        3003           0
        2673        2446        2672        2674        3004           0
        2674        2447        2673        2675        3005           0
        2675        2448        2674        2676        3006           0
        2676        2449        2675        2677        3007           0
        2677        2450        2676        2678        3008           0
        2678        2451        2677        2679        3009           0
        2679        2452        2678        2680        3010           0
        2680        2453        2679        2681        3011           0
        2681        2454        2680        2682        3012           0
        2682        2455        2681        2683        3013           0
        2683        2456        2682        2684        3014           0
        2684        2457        2683        2685        3015           0
        2685        2458        2684        2686        3016           0
        2686        2459        2685        2687        3017           0
        2687        2460        2686        2688        3018           0
        2688        2461        2687        2689        3019           0
        2689        2462        2688        2690        3020           0
        2690        2463        2689        2691        3021           0
        2691        2464        2690        2692        3022           0
        2692        2465        2691        2693        3023           0
        2693        2466        2692        2694        3024           0
        2694        2467        2693        2695        3025           0
        2695        2468        2694        2696        3026           0
        2696        2469        2695        2697        3027           0
        2697        2470        2696        2698        3028           0
        2698        2471        2697        2699        3029           0
        2699        2472        2698        2700        3030           0
        2700        2473        2699        2701        3031           0
        2701        2474        2700        2702        3032           0
        2702        2475        2701        2703        3033           0
        2703        2476        2702        2704        3034           0
        2704        2477        2703        2705        3035           0
        2705        2478        2704        2706        3036           0
        2706        2479        2705        2707        3037           0
        2707        2480        2706        2708        3038           0
        2708        2481        2707        2709        3039           0
        2709        2482        2708        2710        3040           0
        2710        2483        2709        2711        3041           0
        2711        2484        2710        2712        3042           0
        2712        2485        2711        2713        3043           0
        2713        2486        2712        2714        3044           0
        2714        2487        2713        2715        3045           0
        2715        2488        2714        2716        3046           0
        2716        2489        2715        2717        3047           0
        2717        2490        2716        2718        3048           0
        2718        2491        2717        2719        3049           0
        2719        2492        2718        2720        3050           0
        2720        2493        2719        2721        3051           0
        2721        2494        2720        2722        3052           0
        2722        2495        2721        2723        3053           0
        2723        2496        2722        2724        3054           0
        2724        2497        2723        2725        3055           0
        2725        2498        2724        2726        3056           0
        2726        2499        2725        2727        3057           0
        2727        2500        2726        2728        3058           0
        2728        2501        2727        2729        3059           0
        2729        2502        2728        2730        3060           0
        2730        2503        2729        2731        3061           0
        2731        2504        2730        2732        3062           0
        2732        2505        2731        2733        3063           0
        2733        2506        2732        2734        3064           0
        2734        2507        2733        2735        3065           0
        2735        2508        2734        2736        3066           0
        2736        2509        2735        2737        3067           0
        2737        2510        2736        2738        3068           0
        2738        2511        2737        2739        3069           0
        2739        2526        2738        2740        3070           0
        2740        2527        2739        2741        3071           0
        2741        2528        2740        2742        3072           0
        2742         315        2741        2744        3073           0
        2743         315        2744        2745        2788           0
        2744        2742        2743        2745        3074           0
        2745        2743        2744        2746        2789           0
        2746        2745        2747        2790        3075           0
        2747        2746        2748        2791        3076           0
        2748        2747        2749        2792        3077           0
        2749        2748        2750        2793        3078           0
        2750        2749        2751        2794        3079           0
        2751        2750        2752        2795        3080           0
        2752        2751        2796        2797        3081           0
        2753         138        2558        2754        3100           0
        2754         138        2753        2755        3101           0
        2755        2414        2754        2756        3102           0
        2756        2413        2755        2757        3103           0
        2757        2412        2756        2758        3104           0
        2758        2411        2757        2759        3105           0
        2759        2410        2758        2760        3106           0
        2760        2409        2759        2761        3107           0
        2761        2408        2760        2762        3108           0
        2762        2407        2761        2763        3109           0
        2763        2406        2762        2764        3110           0
        2764        2405        2763        2765        3111           0
        2765        2404        2764        2766        3112           0
        2766        2403        2765        2767        3113           0
        2767        2402        2766        2768        3114           0
        2768        2401        2767        2769        3115           0
        2769        2400        2768        2770        3116           0
        2770        2399        2769        2771        3117           0
        2771        2398        2770        2772        3118           0
        2772        2397        2771        2773        3119           0
        2773        2396        2772        2774        3120           0
        2774        2395        2773        2775        3121           0
        2775        2394        2774        2776        3122           0
        2776        2393        2775        2777        3123           0
        2777        2392        2776        2778        3124           0
        2778        2391        2777        2779        3125           0
        2779        2390        2778        2780        3126           0
        2780        2389        2779        2781        3127           0
        2781          27        2780        2782        3128           0
        2782          16          23        2781        3129           0
        2783          17        2511        2784        3132           0
        2784        2526        2783        2785        3133           0
        2785        2527        2784        2786        3134           0
        2786        2528        2785        2787        3135           0
        2787         315        2786        2788        3136           0
        2788        2743        2787        2789        3137           0
        2789        2745        2788        2790        3138           0
        2790        2746        2789        2791        3139           0
        2791        2747        2790        2792        3140           0
        2792        2748        2791        2793        3141           0
        2793        2749        2792        2794        3142           0
        2794        2750        2793        2795        3143           0
        2795        2751        2794        2796        3144           0
        2796        2752        2795        2797        3145           0
        2797        2752        2796        2798        3146           0
        2798        2797        2799        3082        3147           0
        2799        2798        2800        3083        3148           0
        2800        2799        2801        3084        3149           0
        2801        2800        2802        3085        3150           0
        2802        2801        2803        3086        3087           0
        2803        2802        2804        3088        3151           0
        2804        2803        2805        3089        3152           0
        2805        2804        2806        3090        3153           0
        2806        2805        2807        3091        3154           0
        2807        2806        3092        3155        3156           0
        2808        2231        2518        2809        3176           0
        2809        2232        2808        2810        3177           0
        2810        2233        2809        2811        3178           0
        2811        2234        2810        2812        3179           0
        2812        2235        2811        2813        3180           0
        2813        2236        2812        2814        3181           0
        2814        2237        2813        2815        3182           0
        2815        2238        2814        2816        3183           0
        2816        2239        2815        2817        3184           0
        2817        2240        2816        2818        3185           0
        2818        2241        2817        2819        3186           0
        2819        2242        2818        2820        3187           0
        2820        2243        2819        2821        3188           0
        2821        2244        2820        2822        3189           0
        2822        2245        2821        2823        3190           0
        2823        2246        2822        2824        3191           0
        2824        2247        2823        2825        3192           0
        2825        2248        2824        2826        3193           0
        2826        2249        2825        2827        3194           0
        2827        2250        2826        2828        3195           0
        2828        2251        2827        2829        3196           0
        2829        2252        2828        2830        3197           0
        2830        2253        2829        2831        3198           0
        2831        2254        2830        2832        3199           0
        2832        2255        2831        2833        3200           0
        2833        2256        2832        2834        3201           0
        2834        2257        2833        2835        3202           0
        2835        2258        2834        2836        3203           0
        2836        2259        2835        2837        3204           0
        2837        2260        2836        2838        3205           0
        2838        2261        2837        2839        3206           0
        2839        2262        2838        2840        3207           0
        2840        2263        2839        2841        3208           0
        2841        2264        2840        2842        3209           0
        2842        2265        2841        2843        3210           0
        2843        2266        2842        2844        3211           0
        2844        2267        2843        2845        3212           0
        2845        2268        2844        2846        3213           0
        2846        2269        2845        2847        3214           0
        2847        2270        2846        2848        3215           0
        2848        2271        2847        2849        3216           0
        2849        2272        2848        2850        3217           0
        2850        2273        2849        2851        3218           0
        2851        2274        2850        2852        3219           0
        2852        2275        2851        2853        3220           0
        2853        2276        2852        2854        3221           0
        2854        2277        2853        2855        3222           0
        2855        2278        2854        2856        3223           0
        2856        2279        2855        2857        3224           0
        2857        2280        2856        2858        3225           0
        2858        2281        2857        2859        3226           0
        2859        2282        2858        2860        3227           0
        2860        2283        2859        2861        3228           0
        2861        2284        2860        2862        3229           0
        2862        2285        2861        2863        3230           0
        2863        2286        2862        2864        3231           0
        2864        2287        2863        2865        3232           0
        2865        2288        2864        2866        3233           0
        2866        2289        2865        2867        3234           0
        2867        2290        2866        2868        3235           0
        2868        2291        2867        2869        3236           0
        2869        2292        2868        2870        3237           0
        2870        2293        2869        2871        3238           0
        2871        2294        2870        2872        3239           0
        2872        2295        2871        2873        3240           0
        2873        2296        2872        2874        3241           0
        2874        2297        2873        2875        3242           0
        2875        2298        2874        2876        3243           0
        2876        2299        2875        2877        3244           0
        2877        2300        2876        2878        3245           0
        2878        2301        2877        2879        3246           0
        2879        2302        2878        2880        3247           0
        2880        2303        2879        2881        3248           0
        2881        2304        2880        2882        3249           0
        2882        2305        2881        2883        3250           0
        2883        2306        2882        2884        3251           0
        2884        2307        2883        2885        3252           0
        2885        2308        2884        2886        3253           0
        2886        2309        2885        2887        3254           0
        2887        2310        2886        2888        3255           0
        2888        2311        2887        2889        3256           0
        2889        2312        2888        2890        3257           0
        2890        2313        2889        2891        3258           0
        2891        2314        2890        2892        3259           0
        2892        2315        2891        2893        3260           0
        2893        2316        2892        2894        3261           0
        2894        2317        2893        2895        3262           0
        2895        2318        2894        2896        3263           0
        2896        2319        2895        2897        3264           0
        2897        2320        2896        2898        3265           0
        2898        2321        2897        2899        3266           0
        2899        2322        2898        2900        3267           0
        2900        2323        2899        2901        3268           0
        2901        2324        2900        2902        3269           0
        2902        2325        2901        2903        3270           0
        2903        2326        2902        2904        3271           0
        2904        2327        2903        2905        3272           0
        2905        2328        2904        2906        3273           0
        2906        2329        2905        2907        3274           0
        2907        2330        2906        2908        3275           0
        2908        2331        2907        2909        3276           0
        2909        2333        2908        2910        3277           0
        2910        2335        2909        2911        3278           0
        2911         254        2910        2912        3279           0
        2912          90        2911        2913        3280           0
        2913          89        2912        2914        3281           0
        2914          88        2913        2915        3282           0
        2915        2383        2914        2916        3283           0
        2916        2384        2915        2917        3284           0
        2917        2385        2916        2918        3285           0
        2918        2386        2917        2919        3286           0
        2919        2387        2918        2920        3287           0
        2920        2388        2919        2921        3288           0
        2921        2559        2920        2922        3289           0
        2922        2560        2921        2923        3290           0
        2923        2560        2922        3291        3292           0
        2924        2558        2925        3100        3420           0
        2925        2557        2924        2926        3419           0
        2926        2556        2925        2927        3418           0
        2927        2555        2926        2928        3417           0
        2928        2554        2927        2929        3416           0
        2929        2553        2928        2930        3415           0
        2930        2552        2929        2931        3414           0
        2931        2551        2930        2932        3413           0
        2932        2550        2931        2933        3412           0
        2933        2549        2932        2934        3411           0
        2934        2548        2933        2935        3410           0
        2935        2547        2934        2936        3409           0
        2936        2546        2935        2937        3408           0
        2937        2545        2936        2938        3407           0
        2938        2544        2937        2939        3406           0
        2939        2543        2938        2940        3405           0
        2940        2542        2939        2941        3404           0
        2941        2541        2940        2942        3403           0
        2942        2540        2941        2943        3402           0
        2943        2539        2942        2944        3401           0
        2944        2538        2943        2945        3400           0
        2945        2537        2944        2946        3399           0
        2946        2536        2945        2947        3398           0
        2947        2535        2946        2948        3397           0
        2948        2534        2947        2949        3396           0
        2949        2533        2948        2950        3395           0
        2950        2532        2949        2951        3394           0
        2951        2531        2950        2952        3393           0
        2952        2530        2951        2953        3392           0
        2953          93        2529        2952        3391           0
        2954        2522        2561        3311        3388           0
        2955         280        2565        2956        3390           0
        2956        2563        2955        3312        3389           0
        2957          59        2523        2958        3385           0
        2958        2524        2957        2959        3386           0
        2959        2525        2958        3384        3387           0
        2960         240        2561        3388        3421           0
        2961        2516        2562        2968        3175           0
        2962         283        2564        2971        3096           0
        2963          59        2566        2964        3422           0
        2964        2567        2963        2965        3423           0
        2965        2568        2637        2964        3424           0
        2966        2569        2638        2967        3426           0
        2967        2570        2639        2966        3427           0
        2968        2571        2961        2969        3647           0
        2969        2572        2640        2968        3648           0
        2970          96         286        2574        2971           0
        2971         287        2573        2962        2970           0
        2972          96        2575        2641        3784           0
        2973         279        2642        2974        3572           0
        2974        2643        2973        2975        3571           0
        2975        2644        2974        2976        3570           0
        2976        2645        2975        2977        3569           0
        2977        2646        2976        2978        3568           0
        2978        2647        2977        2979        3567           0
        2979        2648        2978        2980        3566           0
        2980        2649        2979        2981        3565           0
        2981        2650        2980        2982        3564           0
        2982        2651        2981        2983        3563           0
        2983        2652        2982        2984        3562           0
        2984        2653        2983        2985        3561           0
        2985        2654        2984        2986        3560           0
        2986        2655        2985        2987        3559           0
        2987        2656        2986        2988        3558           0
        2988        2657        2987        2989        3557           0
        2989        2658        2988        2990        3556           0
        2990        2659        2989        2991        3555           0
        2991        2660        2990        2992        3554           0
        2992        2661        2991        2993        3553           0
        2993        2662        2992        2994        3552           0
        2994        2663        2993        2995        3551           0
        2995        2664        2994        2996        3550           0
        2996        2665        2995        2997        3549           0
        2997        2666        2996        2998        3548           0
        2998        2667        2997        2999        3547           0
        2999        2668        2998        3000        3546           0
        3000        2669        2999        3001        3545           0
        3001        2670        3000        3002        3544           0
        3002        2671        3001        3003        3543           0
        3003        2672        3002        3004        3542           0
        3004        2673        3003        3005        3541           0
        3005        2674        3004        3006        3540           0
        3006        2675        3005        3007        3539           0
        3007        2676        3006        3008        3538           0
        3008        2677        3007        3009        3537           0
        3009        2678        3008        3010        3536           0
        3010        2679        3009        3011        3535           0
        3011        2680        3010        3012        3534           0
        3012        2681        3011        3013        3533           0
        3013        2682        3012        3014        3532           0
        3014        2683        3013        3015        3531           0
        3015        2684        3014        3016        3530           0
        3016        2685        3015        3017        3529           0
        3017        2686        3016        3018        3528           0
        3018        2687        3017        3019        3527           0
        3019        2688        3018        3020        3526           0
        3020        2689        3019        3021        3525           0
        3021        2690        3020        3022        3524           0
        3022        2691        3021        3023        3523           0
        3023        2692        3022        3024        3522           0
        3024        2693        3023        3025        3521           0
        3025        2694        3024        3026        3520           0
        3026        2695        3025        3027        3519           0
        3027        2696        3026        3028        3518           0
        3028        2697        3027        3029        3517           0
        3029        2698        3028        3030        3516           0
        3030        2699        3029        3031        3515           0
        3031        2700        3030        3032        3514           0
        3032        2701        3031        3033        3513           0
        3033        2702        3032        3034        3512           0
        3034        2703        3033        3035        3511           0
        3035        2704        3034        3036        3510           0
        3036        2705        3035        3037        3509           0
        3037        2706        3036        3038        3508           0
        3038        2707        3037        3039        3507           0
        3039        2708        3038        3040        3506           0
        3040        2709        3039        3041        3505           0
        3041        2710        3040        3042        3504           0
        3042        2711        3041        3043        3503           0
        3043        2712        3042        3044        3502           0
        3044        2713        3043        3045        3501           0
        3045        2714        3044        3046        3500           0
        3046        2715        3045        3047        3499           0
        3047        2716        3046        3048        3498           0
        3048        2717        3047        3049        3497           0
        3049        2718        3048        3050        3496           0
        3050        2719        3049        3051        3495           0
        3051        2720        3050        3052        3494           0
        3052        2721        3051        3053        3493           0
        3053        2722        3052        3054        3492           0
        3054        2723        3053        3055        3491           0
        3055        2724        3054        3056        3490           0
        3056        2725        3055        3057        3489           0
        3057        2726        3056        3058        3488           0
        3058        2727        3057        3059        3487           0
        3059        2728        3058        3060        3486           0
        3060        2729        3059        3061        3485           0
        3061        2730        3060        3062        3484           0
        3062        2731        3061        3063        3483           0
        3063        2732        3062        3064        3482           0
        3064        2733        3063        3065        3481           0
        3065        2734        3064        3066        3480           0
        3066        2735        3065        3067        3479           0
        3067        2736        3066        3068        3478           0
        3068        2737        3067        3069        3477           0
        3069        2738        3068        3070        3476           0
        3070        2739        3069        3071        3475           0
        3071        2740        3070        3072        3474           0
        3072        2741        3071        3073        3473           0
        3073        2742        3072        3074        3472           0
        3074        2744        3073        3075        3471           0
        3075        2746        3074        3076        3470           0
        3076        2747        3075        3077        3469           0
        3077        2748        3076        3078        3468           0
        3078        2749        3077        3079        3467           0
        3079        2750        3078        3080        3466           0
        3080        2751        3079        3081        3465           0
        3081        2752        3080        3082        3464           0
        3082        2798        3081        3083        3463           0
        3083        2799        3082        3084        3462           0
        3084        2800        3083        3085        3461           0
        3085        2801        3084        3086        3460           0
        3086        2802        3085        3087        3459           0
        3087        2802        3086        3088        3458           0
        3088        2803        3087        3089        3457           0
        3089        2804        3088        3090        3456           0
        3090        2805        3089        3091        3455           0
        3091        2806        3090        3092        3454           0
        3092        2807        3091        3093        3453           0
        3093        3092        3094        3157        3452           0
        3094        3093        3095        3158        3451           0
        3095        3094        3097        3159        3450           0
        3096         146         287         289        2962           0
        3097        3095        3098        3160        3449           0
        3098        3097        3099        3161        3448           0
        3099         256        3098        3162        3447           0
        3100        2753        2924        3101        3825           0
        3101        2754        3100        3102        3826           0
        3102        2755        3101        3103        3827           0
        3103        2756        3102        3104        3828           0
        3104        2757        3103        3105        3829           0
        3105        2758        3104        3106        3830           0
        3106        2759        3105        3107        3831           0
        3107        2760        3106        3108        3832           0
        3108        2761        3107        3109        3833           0
        3109        2762        3108        3110        3834           0
        3110        2763        3109        3111        3835           0
        3111        2764        3110        3112        3836           0
        3112        2765        3111        3113        3837           0
        3113        2766        3112        3114        3838           0
        3114        2767        3113        3115        3839           0
        3115        2768        3114        3116        3840           0
        3116        2769        3115        3117        3841           0
        3117        2770        3116        3118        3842           0
        3118        2771        3117        3119        3843           0
        3119        2772        3118        3120        3844           0
        3120        2773        3119        3121        3845           0
        3121        2774        3120        3122        3846           0
        3122        2775        3121        3123        3847           0
        3123        2776        3122        3124        3848           0
        3124        2777        3123        3125        3849           0
        3125        2778        3124        3126        3850           0
        3126        2779        3125        3127        3851           0
        3127        2780        3126        3128        3852           0
        3128        2781        3127        3129        3853           0
        3129        2782        3128        3130        3854           0
        3130          16        3129        3131        3855           0
        3131          17        3130        3132        3856           0
        3132        2783        3131        3133        3857           0
        3133        2784        3132        3134        3858           0
        3134        2785        3133        3135        3859           0
        3135        2786        3134        3136        3860           0
        3136        2787        3135        3137        3861           0
        3137        2788        3136        3138        3862           0
        3138        2789        3137        3139        3863           0
        3139        2790        3138        3140        3864           0
        3140        2791        3139        3141        3865           0
        3141        2792        3140        3142        3866           0
        3142        2793        3141        3143        3867           0
        3143        2794        3142        3144        3868           0
        3144        2795        3143        3145        3869           0
        3145        2796        3144        3146        3870           0
        3146        2797        3145        3147        3871           0
        3147        2798        3146        3148        3872           0
        3148        2799        3147        3149        3873           0
        3149        2800        3148        3150        3874           0
        3150        2801        3149        3151        3875           0
        3151        2803        3150        3152        3876           0
        3152        2804        3151        3153        3877           0
        3153        2805        3152        3154        3878           0
        3154        2806        3153        3155        3879           0
        3155        2807        3154        3156        3880           0
        3156        2807        3155        3157        3881           0
        3157        3093        3156        3158        3882           0
        3158        3094        3157        3159        3883           0
        3159        3095        3158        3160        3884           0
        3160        3097        3159        3161        3885           0
        3161        3098        3160        3162        3886           0
        3162        3099        3161        3163        3887           0
        3163         242         257        3162        3888           0
        3164         243        3165        3442        3892           0
        3165        3164        3166        3441        3893           0
        3166        3165        3167        3440        3894           0
        3167        3166        3168        3439        3895           0
        3168        3167        3169        3438        3896           0
        3169        3168        3170        3437        3897           0
        3170        3169        3171        3436        3898           0
        3171        3170        3172        3435        3899           0
        3172        3171        3174        3434        3900           0
        3173        3174        3432        3901        3902           0
        3174        3172        3173        3433        3901           0
        3175         156        2961        3647        7367           0
        3176        2576        2808        3177        3652           0
        3177        2809        3176        3178        3653           0
        3178        2810        3177        3179        3654           0
        3179        2811        3178        3180        3655           0
        3180        2812        3179        3181        3656           0
        3181        2813        3180        3182        3657           0
        3182        2814        3181        3183        3658           0
        3183        2815        3182        3184        3659           0
        3184        2816        3183        3185        3660           0
        3185        2817        3184        3186        3661           0
        3186        2818        3185        3187        3662           0
        3187        2819        3186        3188        3663           0
        3188        2820        3187        3189        3664           0
        3189        2821        3188        3190        3665           0
        3190        2822        3189        3191        3666           0
        3191        2823        3190        3192        3667           0
        3192        2824        3191        3193        3668           0
        3193        2825        3192        3194        3669           0
        3194        2826        3193        3195        3670           0
        3195        2827        3194        3196        3671           0
        3196        2828        3195        3197        3672           0
        3197        2829        3196        3198        3673           0
        3198        2830        3197        3199        3674           0
        3199        2831        3198        3200        3675           0
        3200        2832        3199        3201        3676           0
        3201        2833        3200        3202        3677           0
        3202        2834        3201        3203        3678           0
        3203        2835        3202        3204        3679           0
        3204        2836        3203        3205        3680           0
        3205        2837        3204        3206        3681           0
        3206        2838        3205        3207        3682           0
        3207        2839        3206        3208        3683           0
        3208        2840        3207        3209        3684           0
        3209        2841        3208        3210        3685           0
        3210        2842        3209        3211        3686           0
        3211        2843        3210        3212        3687           0
        3212        2844        3211        3213        3688           0
        3213        2845        3212        3214        3689           0
        3214        2846        3213        3215        3690           0
        3215        2847        3214        3216        3691           0
        3216        2848        3215        3217        3692           0
        3217        2849        3216        3218        3693           0
        3218        2850        3217        3219        3694           0
        3219        2851        3218        3220        3695           0
        3220        2852        3219        3221        3696           0
        3221        2853        3220        3222        3697           0
        3222        2854        3221        3223        3698           0
        3223        2855        3222        3224        3699           0
        3224        2856        3223        3225        3700           0
        3225        2857        3224        3226        3701           0
        3226        2858        3225        3227        3702           0
        3227        2859        3226        3228        3703           0
        3228        2860        3227        3229        3704           0
        3229        2861        3228        3230        3705           0
        3230        2862        3229        3231        3706           0
        3231        2863        3230        3232        3707           0
        3232        2864        3231        3233        3708           0
        3233        2865        3232        3234        3709           0
        3234        2866        3233        3235        3710           0
        3235        2867        3234        3236        3711           0
        3236        2868        3235        3237        3712           0
        3237        2869        3236        3238        3713           0
        3238        2870        3237        3239        3714           0
        3239        2871        3238        3240        3715           0
        3240        2872        3239        3241        3716           0
        3241        2873        3240        3242        3717           0
        3242        2874        3241        3243        3718           0
        3243        2875        3242        3244        3719           0
        3244        2876        3243        3245        3720           0
        3245        2877        3244        3246        3721           0
        3246        2878        3245        3247        3722           0
        3247        2879        3246        3248        3723           0
        3248        2880        3247        3249        3724           0
        3249        2881        3248        3250        3725           0
        3250        2882        3249        3251        3726           0
        3251        2883        3250        3252        3727           0
        3252        2884        3251        3253        3728           0
        3253        2885        3252        3254        3729           0
        3254        2886        3253        3255        3730           0
        3255        2887        3254        3256        3731           0
        3256        2888        3255        3257        3732           0
        3257        2889        3256        3258        3733           0
        3258        2890        3257        3259        3734           0
        3259        2891        3258        3260        3735           0
        3260        2892        3259        3261        3736           0
        3261        2893        3260        3262        3737           0
        3262        2894        3261        3263        3738           0
        3263        2895        3262        3264        3739           0
        3264        2896        3263        3265        3740           0
        3265        2897        3264        3266        3741           0
        3266        2898        3265        3267        3742           0
        3267        2899        3266        3268        3743           0
        3268        2900        3267        3269        3744           0
        3269        2901        3268        3270        3745           0
        3270        2902        3269        3271        3746           0
        3271        2903        3270        3272        3747           0
        3272        2904        3271        3273        3748           0
        3273        2905        3272        3274        3749           0
        3274        2906        3273        3275        3750           0
        3275        2907        3274        3276        3751           0
        3276        2908        3275        3277        3752           0
        3277        2909        3276        3278        3753           0
        3278        2910        3277        3279        3754           0
        3279        2911        3278        3280        3755           0
        3280        2912        3279        3281        3756           0
        3281        2913        3280        3282        3757           0
        3282        2914        3281        3283        3758           0
        3283        2915        3282        3284        3759           0
        3284        2916        3283        3285        3760           0
        3285        2917        3284        3286        3761           0
        3286        2918        3285        3287        3762           0
        3287        2919        3286        3288        3763           0
        3288        2920        3287        3289        3764           0
        3289        2921        3288        3290        3765           0
        3290        2922        3289        3291        3766           0
        3291        2923        3290        3293        3767           0
        3292         141        2923        3293        3294           0
        3293        3291        3292        3295        3768           0
        3294        3292        3295        3296        3370           0
        3295        3293        3294        3297        3769           0
        3296        3294        3297        3298        3371           0
        3297        3295        3296        3299        3770           0
        3298        3296        3299        3300        3372           0
        3299        3297        3298        3301        3771           0
        3300        3298        3301        3302        3373           0
        3301        3299        3300        3302        3772           0
        3302        3300        3301        3303        3374           0
        3303        3302        3304        3375        3773           0
        3304        3303        3305        3376        3774           0
        3305        3304        3377        3775        3776           0
        3306          59         306        3385        3422           0
        3307         143         150        3310        3916        7374
        3308         145        2637        3424        3785           0
        3309        2579        2641        3425        3784           0
        3310         151        2577        3307        3425           0
        3311        2639        2954        3427        3787           0
        3312        2580        2956        3313        3646           0
        3313        2581        3312        3314        3645           0
        3314        2582        3313        3315        3644           0
        3315        2583        3314        3316        3643           0
        3316        2584        3315        3317        3642           0
        3317        2585        3316        3318        3641           0
        3318        2586        3317        3319        3640           0
        3319        2587        3318        3320        3639           0
        3320        2588        3319        3321        3638           0
        3321        2589        3320        3322        3637           0
        3322        2590        3321        3323        3636           0
        3323        2591        3322        3324        3635           0
        3324        2592        3323        3325        3634           0
        3325        2593        3324        3326        3633           0
        3326        2594        3325        3327        3632           0
        3327        2595        3326        3328        3631           0
        3328        2596        3327        3329        3630           0
        3329        2597        3328        3330        3629           0
        3330        2598        3329        3331        3628           0
        3331        2599        3330        3332        3627           0
        3332        2600        3331        3333        3626           0
        3333        2601        3332        3334        3625           0
        3334        2602        3333        3335        3624           0
        3335        2603        3334        3336        3623           0
        3336        2604        3335        3337        3622           0
        3337        2605        3336        3338        3621           0
        3338        2606        3337        3339        3620           0
        3339        2607        3338        3340        3619           0
        3340        2608        3339        3341        3618           0
        3341        2609        3340        3342        3617           0
        3342        2610        3341        3343        3616           0
        3343        2611        3342        3344        3615           0
        3344        2612        3343        3345        3614           0
        3345        2613        3344        3346        3613           0
        3346        2614        3345        3347        3612           0
        3347        2615        3346        3348        3611           0
        3348        2616        3347        3349        3610           0
        3349        2617        3348        3350        3609           0
        3350        2618        3349        3351        3608           0
        3351        2619        3350        3352        3607           0
        3352        2620        3351        3353        3606           0
        3353        2621        3352        3354        3605           0
        3354        2622        3353        3355        3604           0
        3355        2623        3354        3356        3603           0
        3356        2624        3355        3357        3602           0
        3357        2625        3356        3358        3601           0
        3358        2626        3357        3359        3600           0
        3359        2627        3358        3360        3599           0
        3360        2628        3359        3361        3598           0
        3361        2629        3360        3362        3597           0
        3362        2630        3361        3363        3596           0
        3363        2631        3362        3364        3595           0
        3364        2632        3363        3365        3594           0
        3365        2633        3364        3366        3593           0
        3366        2634        3365        3367        3592           0
        3367        2635        3366        3368        3591           0
        3368        2636        3367        3369        3590           0
        3369         142        2559        3368        3589           0
        3370         141        3294        3371        3586           0
        3371        3296        3370        3372        3585           0
        3372        3298        3371        3373        3584           0
        3373        3300        3372        3374        3583           0
        3374        3302        3373        3375        3582           0
        3375        3303        3374        3376        3581           0
        3376        3304        3375        3377        3580           0
        3377        3305        3376        3378        3579           0
        3378        3377        3379        3578        3777           0
        3379        3378        3380        3577        3778           0
        3380        3379        3381        3576        3779           0
        3381        3380        3382        3575        3780           0
        3382        3381        3383        3574        3781           0
        3383         212        3382        3573        3782           0
        3384        2640        2959        3648        3649           0
        3385         305        2957        3306        3386           0
        3386         305        2958        3385        3387           0
        3387          83        2959        3386        3649           0
        3388        2954        2960        3787        3820           0
        3389        2956        3390        3646        4418           0
        3390        2955        3389        3788        4432           0
        3391          93        2953        3392        3790           0
        3392        2952        3391        3393        3791           0
        3393        2951        3392        3394        3792           0
        3394        2950        3393        3395        3793           0
        3395        2949        3394        3396        3794           0
        3396        2948        3395        3397        3795           0
        3397        2947        3396        3398        3796           0
        3398        2946        3397        3399        3797           0
        3399        2945        3398        3400        3798           0
        3400        2944        3399        3401        3799           0
        3401        2943        3400        3402        3800           0
        3402        2942        3401        3403        3801           0
        3403        2941        3402        3404        3802           0
        3404        2940        3403        3405        3803           0
        3405        2939        3404        3406        3804           0
        3406        2938        3405        3407        3805           0
        3407        2937        3406        3408        3806           0
        3408        2936        3407        3409        3807           0
        3409        2935        3408        3410        3808           0
        3410        2934        3409        3411        3809           0
        3411        2933        3410        3412        3810           0
        3412        2932        3411        3413        3811           0
        3413        2931        3412        3414        3812           0
        3414        2930        3413        3415        3813           0
        3415        2929        3414        3416        3814           0
        3416        2928        3415        3417        3815           0
        3417        2927        3416        3418        3816           0
        3418        2926        3417        3419        3817           0
        3419        2925        3418        3420        3818           0
        3420        2924        3419        3819        3825           0
        3421          68         250        2960        3820           0
        3422        2963        3306        3423        3913           0
        3423        2964        3422        3424        3914           0
        3424        2965        3308        3423        3915           0
        3425        2578        3309        3310        3921           0
        3426         291        2966        3427        3911           0
        3427        2967        3311        3426        3923           0
        3428        3429        3822        3906        3917           0
        3429        3428        3430        3905        3924           0
        3430        3429        3431        3904        3925           0
        3431        3430        3432        3903        3926           0
        3432        3173        3431        3433        3927           0
        3433        3174        3432        3434        3928           0
        3434        3172        3433        3435        3929           0
        3435        3171        3434        3436        3930           0
        3436        3170        3435        3437        3931           0
        3437        3169        3436        3438        3932           0
        3438        3168        3437        3439        3933           0
        3439        3167        3438        3440        3934           0
        3440        3166        3439        3441        3935           0
        3441        3165        3440        3442        3936           0
        3442        3164        3441        3443        3937           0
        3443         243        3442        3444        3938           0
        3444         244        3443        3445        3939           0
        3445         256        3444        3446        3940           0
        3446         256        3445        3447        3941           0
        3447        3099        3446        3448        3942           0
        3448        3098        3447        3449        3943           0
        3449        3097        3448        3450        3944           0
        3450        3095        3449        3451        3945           0
        3451        3094        3450        3452        3946           0
        3452        3093        3451        3453        3947           0
        3453        3092        3452        3454        3948           0
        3454        3091        3453        3455        3949           0
        3455        3090        3454        3456        3950           0
        3456        3089        3455        3457        3951           0
        3457        3088        3456        3458        3952           0
        3458        3087        3457        3459        3953           0
        3459        3086        3458        3460        3954           0
        3460        3085        3459        3461        3955           0
        3461        3084        3460        3462        3956           0
        3462        3083        3461        3463        3957           0
        3463        3082        3462        3464        3958           0
        3464        3081        3463        3465        3959           0
        3465        3080        3464        3466        3960           0
        3466        3079        3465        3467        3961           0
        3467        3078        3466        3468        3962           0
        3468        3077        3467        3469        3963           0
        3469        3076        3468        3470        3964           0
        3470        3075        3469        3471        3965           0
        3471        3074        3470        3472        3966           0
        3472        3073        3471        3473        3967           0
        3473        3072        3472        3474        3968           0
        3474        3071        3473        3475        3969           0
        3475        3070        3474        3476        3970           0
        3476        3069        3475        3477        3971           0
        3477        3068        3476        3478        3972           0
        3478        3067        3477        3479        3973           0
        3479        3066        3478        3480        3974           0
        3480        3065        3479        3481        3975           0
        3481        3064        3480        3482        3976           0
        3482        3063        3481        3483        3977           0
        3483        3062        3482        3484        3978           0
        3484        3061        3483        3485        3979           0
        3485        3060        3484        3486        3980           0
        3486        3059        3485        3487        3981           0
        3487        3058        3486        3488        3982           0
        3488        3057        3487        3489        3983           0
        3489        3056        3488        3490        3984           0
        3490        3055        3489        3491        3985           0
        3491        3054        3490        3492        3986           0
        3492        3053        3491        3493        3987           0
        3493        3052        3492        3494        3988           0
        3494        3051        3493        3495        3989           0
        3495        3050        3494        3496        3990           0
        3496        3049        3495        3497        3991           0
        3497        3048        3496        3498        3992           0
        3498        3047        3497        3499        3993           0
        3499        3046        3498        3500        3994           0
        3500        3045        3499        3501        3995           0
        3501        3044        3500        3502        3996           0
        3502        3043        3501        3503        3997           0
        3503        3042        3502        3504        3998           0
        3504        3041        3503        3505        3999           0
        3505        3040        3504        3506        4000           0
        3506        3039        3505        3507        4001           0
        3507        3038        3506        3508        4002           0
        3508        3037        3507        3509        4003           0
        3509        3036        3508        3510        4004           0
        3510        3035        3509        3511        4005           0
        3511        3034        3510        3512        4006           0
        3512        3033        3511        3513        4007           0
        3513        3032        3512        3514        4008           0
        3514        3031        3513        3515        4009           0
        3515        3030        3514        3516        4010           0
        3516        3029        3515        3517        4011           0
        3517        3028        3516        3518        4012           0
        3518        3027        3517        3519        4013           0
        3519        3026        3518        3520        4014           0
        3520        3025        3519        3521        4015           0
        3521        3024        3520        3522        4016           0
        3522        3023        3521        3523        4017           0
        3523        3022        3522        3524        4018           0
        3524        3021        3523        3525        4019           0
        3525        3020        3524        3526        4020           0
        3526        3019        3525        3527        4021           0
        3527        3018        3526        3528        4022           0
        3528        3017        3527        3529        4023           0
        3529        3016        3528        3530        4024           0
        3530        3015        3529        3531        4025           0
        3531        3014        3530        3532        4026           0
        3532        3013        3531        3533        4027           0
        3533        3012        3532        3534        4028           0
        3534        3011        3533        3535        4029           0
        3535        3010        3534        3536        4030           0
        3536        3009        3535        3537        4031           0
        3537        3008        3536        3538        4032           0
        3538        3007        3537        3539        4033           0
        3539        3006        3538        3540        4034           0
        3540        3005        3539        3541        4035           0
        3541        3004        3540        3542        4036           0
        3542        3003        3541        3543        4037           0
        3543        3002        3542        3544        4038           0
        3544        3001        3543        3545        4039           0
        3545        3000        3544        3546        4040           0
        3546        2999        3545        3547        4041           0
        3547        2998        3546        3548        4042           0
        3548        2997        3547        3549        4043           0
        3549        2996        3548        3550        4044           0
        3550        2995        3549        3551        4045           0
        3551        2994        3550        3552        4046           0
        3552        2993        3551        3553        4047           0
        3553        2992        3552        3554        4048           0
        3554        2991        3553        3555        4049           0
        3555        2990        3554        3556        4050           0
        3556        2989        3555        3557        4051           0
        3557        2988        3556        3558        4052           0
        3558        2987        3557        3559        4053           0
        3559        2986        3558        3560        4054           0
        3560        2985        3559        3561        4055           0
        3561        2984        3560        3562        4056           0
        3562        2983        3561        3563        4057           0
        3563        2982        3562        3564        4058           0
        3564        2981        3563        3565        4059           0
        3565        2980        3564        3566        4060           0
        3566        2979        3565        3567        4061           0
        3567        2978        3566        3568        4062           0
        3568        2977        3567        3569        4063           0
        3569        2976        3568        3570        4064           0
        3570        2975        3569        3571        4065           0
        3571        2974        3570        3572        4066           0
        3572        2565        2973        3571        4067           0
        3573         210        3383        3574        4344           0
        3574        3382        3573        3575        4345           0
        3575        3381        3574        3576        4346           0
        3576        3380        3575        3577        4347           0
        3577        3379        3576        3578        4348           0
        3578        3378        3577        3579        4349           0
        3579        3377        3578        3580        4350           0
        3580        3376        3579        3581        4351           0
        3581        3375        3580        3582        4352           0
        3582        3374        3581        3583        4353           0
        3583        3373        3582        3584        4354           0
        3584        3372        3583        3585        4355           0
        3585        3371        3584        3586        4356           0
        3586        3370        3585        3587        4357           0
        3587         141        3586        3588        4358           0
        3588         142        3587        3589        4359           0
        3589        3369        3588        3590        4360           0
        3590        3368        3589        3591        4361           0
        3591        3367        3590        3592        4362           0
        3592        3366        3591        3593        4363           0
        3593        3365        3592        3594        4364           0
        3594        3364        3593        3595        4365           0
        3595        3363        3594        3596        4366           0
        3596        3362        3595        3597        4367           0
        3597        3361        3596        3598        4368           0
        3598        3360        3597        3599        4369           0
        3599        3359        3598        3600        4370           0
        3600        3358        3599        3601        4371           0
        3601        3357        3600        3602        4372           0
        3602        3356        3601        3603        4373           0
        3603        3355        3602        3604        4374           0
        3604        3354        3603        3605        4375           0
        3605        3353        3604        3606        4376           0
        3606        3352        3605        3607        4377           0
        3607        3351        3606        3608        4378           0
        3608        3350        3607        3609        4379           0
        3609        3349        3608        3610        4380           0
        3610        3348        3609        3611        4381           0
        3611        3347        3610        3612        4382           0
        3612        3346        3611        3613        4383           0
        3613        3345        3612        3614        4384           0
        3614        3344        3613        3615        4385           0
        3615        3343        3614        3616        4386           0
        3616        3342        3615        3617        4387           0
        3617        3341        3616        3618        4388           0
        3618        3340        3617        3619        4389           0
        3619        3339        3618        3620        4390           0
        3620        3338        3619        3621        4391           0
        3621        3337        3620        3622        4392           0
        3622        3336        3621        3623        4393           0
        3623        3335        3622        3624        4394           0
        3624        3334        3623        3625        4395           0
        3625        3333        3624        3626        4396           0
        3626        3332        3625        3627        4397           0
        3627        3331        3626        3628        4398           0
        3628        3330        3627        3629        4399           0
        3629        3329        3628        3630        4400           0
        3630        3328        3629        3631        4401           0
        3631        3327        3630        3632        4402           0
        3632        3326        3631        3633        4403           0
        3633        3325        3632        3634        4404           0
        3634        3324        3633        3635        4405           0
        3635        3323        3634        3636        4406           0
        3636        3322        3635        3637        4407           0
        3637        3321        3636        3638        4408           0
        3638        3320        3637        3639        4409           0
        3639        3319        3638        3640        4410           0
        3640        3318        3639        3641        4411           0
        3641        3317        3640        3642        4412           0
        3642        3316        3641        3643        4413           0
        3643        3315        3642        3644        4414           0
        3644        3314        3643        3645        4415           0
        3645        3313        3644        3646        4416           0
        3646        3312        3389        3645        4417           0
        3647        2968        3175        3648        7368           0
        3648        2969        3384        3647        7369           0
        3649        2959        3384        3387        7370           0
        3650         147         283        3651        3910           0
        3651        2576        3650        3652        4184           0
        3652        3176        3651        3653        4185           0
        3653        3177        3652        3654        4186           0
        3654        3178        3653        3655        4187           0
        3655        3179        3654        3656        4188           0
        3656        3180        3655        3657        4189           0
        3657        3181        3656        3658        4190           0
        3658        3182        3657        3659        4191           0
        3659        3183        3658        3660        4192           0
        3660        3184        3659        3661        4193           0
        3661        3185        3660        3662        4194           0
        3662        3186        3661        3663        4195           0
        3663        3187        3662        3664        4196           0
        3664        3188        3663        3665        4197           0
        3665        3189        3664        3666        4198           0
        3666        3190        3665        3667        4199           0
        3667        3191        3666        3668        4200           0
        3668        3192        3667        3669        4201           0
        3669        3193        3668        3670        4202           0
        3670        3194        3669        3671        4203           0
        3671        3195        3670        3672        4204           0
        3672        3196        3671        3673        4205           0
        3673        3197        3672        3674        4206           0
        3674        3198        3673        3675        4207           0
        3675        3199        3674        3676        4208           0
        3676        3200        3675        3677        4209           0
        3677        3201        3676        3678        4210           0
        3678        3202        3677        3679        4211           0
        3679        3203        3678        3680        4212           0
        3680        3204        3679        3681        4213           0
        3681        3205        3680        3682        4214           0
        3682        3206        3681        3683        4215           0
        3683        3207        3682        3684        4216           0
        3684        3208        3683        3685        4217           0
        3685        3209        3684        3686        4218           0
        3686        3210        3685        3687        4219           0
        3687        3211        3686        3688        4220           0
        3688        3212        3687        3689        4221           0
        3689        3213        3688        3690        4222           0
        3690        3214        3689        3691        4223           0
        3691        3215        3690        3692        4224           0
        3692        3216        3691        3693        4225           0
        3693        3217        3692        3694        4226           0
        3694        3218        3693        3695        4227           0
        3695        3219        3694        3696        4228           0
        3696        3220        3695        3697        4229           0
        3697        3221        3696        3698        4230           0
        3698        3222        3697        3699        4231           0
        3699        3223        3698        3700        4232           0
        3700        3224        3699        3701        4233           0
        3701        3225        3700        3702        4234           0
        3702        3226        3701        3703        4235           0
        3703        3227        3702        3704        4236           0
        3704        3228        3703        3705        4237           0
        3705        3229        3704        3706        4238           0
        3706        3230        3705        3707        4239           0
        3707        3231        3706        3708        4240           0
        3708        3232        3707        3709        4241           0
        3709        3233        3708        3710        4242           0
        3710        3234        3709        3711        4243           0
        3711        3235        3710        3712        4244           0
        3712        3236        3711        3713        4245           0
        3713        3237        3712        3714        4246           0
        3714        3238        3713        3715        4247           0
        3715        3239        3714        3716        4248           0
        3716        3240        3715        3717        4249           0
        3717        3241        3716        3718        4250           0
        3718        3242        3717        3719        4251           0
        3719        3243        3718        3720        4252           0
        3720        3244        3719        3721        4253           0
        3721        3245        3720        3722        4254           0
        3722        3246        3721        3723        4255           0
        3723        3247        3722        3724        4256           0
        3724        3248        3723        3725        4257           0
        3725        3249        3724        3726        4258           0
        3726        3250        3725        3727        4259           0
        3727        3251        3726        3728        4260           0
        3728        3252        3727        3729        4261           0
        3729        3253        3728        3730        4262           0
        3730        3254        3729        3731        4263           0
        3731        3255        3730        3732        4264           0
        3732        3256        3731        3733        4265           0
        3733        3257        3732        3734        4266           0
        3734        3258        3733        3735        4267           0
        3735        3259        3734        3736        4268           0
        3736        3260        3735        3737        4269           0
        3737        3261        3736        3738        4270           0
        3738        3262        3737        3739        4271           0
        3739        3263        3738        3740        4272           0
        3740        3264        3739        3741        4273           0
        3741        3265        3740        3742        4274           0
        3742        3266        3741        3743        4275           0
        3743        3267        3742        3744        4276           0
        3744        3268        3743        3745        4277           0
        3745        3269        3744        3746        4278           0
        3746        3270        3745        3747        4279           0
        3747        3271        3746        3748        4280           0
        3748        3272        3747        3749        4281           0
        3749        3273        3748        3750        4282           0
        3750        3274        3749        3751        4283           0
        3751        3275        3750        3752        4284           0
        3752        3276        3751        3753        4285           0
        3753        3277        3752        3754        4286           0
        3754        3278        3753        3755        4287           0
        3755        3279        3754        3756        4288           0
        3756        3280        3755        3757        4289           0
        3757        3281        3756        3758        4290           0
        3758        3282        3757        3759        4291           0
        3759        3283        3758        3760        4292           0
        3760        3284        3759        3761        4293           0
        3761        3285        3760        3762        4294           0
        3762        3286        3761        3763        4295           0
        3763        3287        3762        3764        4296           0
        3764        3288        3763        3765        4297           0
        3765        3289        3764        3766        4298           0
        3766        3290        3765        3767        4299           0
        3767        3291        3766        3768        4300           0
        3768        3293        3767        3769        4301           0
        3769        3295        3768        3770        4302           0
        3770        3297        3769        3771        4303           0
        3771        3299        3770        3772        4304           0
        3772        3301        3771        3773        4305           0
        3773        3303        3772        3774        4306           0
        3774        3304        3773        3775        4307           0
        3775        3305        3774        3776        4308           0
        3776        3305        3775        3777        4309           0
        3777        3378        3776        3778        4310           0
        3778        3379        3777        3779        4311           0
        3779        3380        3778        3780        4312           0
        3780        3381        3779        3781        4313           0
        3781        3382        3780        3782        4314           0
        3782        3383        3781        3783        4315           0
        3783         212        3782        3821        4316           0
        3784         285        2972        3309        3921           0
        3785         144        3308        3915        3916           0
        3786         284         288        3922        4420           0
        3787        3311        3388        3923        4421           0
        3788        2565        3390        4067        4587           0
        3789          68          93        3790        4182           0
        3790        3391        3789        3791        4181           0
        3791        3392        3790        3792        4180           0
        3792        3393        3791        3793        4179           0
        3793        3394        3792        3794        4178           0
        3794        3395        3793        3795        4177           0
        3795        3396        3794        3796        4176           0
        3796        3397        3795        3797        4175           0
        3797        3398        3796        3798        4174           0
        3798        3399        3797        3799        4173           0
        3799        3400        3798        3800        4172           0
        3800        3401        3799        3801        4171           0
        3801        3402        3800        3802        4170           0
        3802        3403        3801        3803        4169           0
        3803        3404        3802        3804        4168           0
        3804        3405        3803        3805        4167           0
        3805        3406        3804        3806        4166           0
        3806        3407        3805        3807        4165           0
        3807        3408        3806        3808        4164           0
        3808        3409        3807        3809        4163           0
        3809        3410        3808        3810        4162           0
        3810        3411        3809        3811        4161           0
        3811        3412        3810        3812        4160           0
        3812        3413        3811        3813        4159           0
        3813        3414        3812        3814        4158           0
        3814        3415        3813        3815        4157           0
        3815        3416        3814        3816        4156           0
        3816        3417        3815        3817        4155           0
        3817        3418        3816        3818        4154           0
        3818        3419        3817        3819        4153           0
        3819        3420        3818        4151        4152           0
        3820          66        3388        3421        4421           0
        3821         211        3783        4317        4318           0
        3822        3428        3823        3824        3908           0
        3823        3822        3824        3917        4430           0
        3824        3822        3823        3909        4429           0
        3825        3100        3420        3826        4150           0
        3826        3101        3825        3827        4149           0
        3827        3102        3826        3828        4148           0
        3828        3103        3827        3829        4147           0
        3829        3104        3828        3830        4146           0
        3830        3105        3829        3831        4145           0
        3831        3106        3830        3832        4144           0
        3832        3107        3831        3833        4143           0
        3833        3108        3832        3834        4142           0
        3834        3109        3833        3835        4141           0
        3835        3110        3834        3836        4140           0
        3836        3111        3835        3837        4139           0
        3837        3112        3836        3838        4138           0
        3838        3113        3837        3839        4137           0
        3839        3114        3838        3840        4136           0
        3840        3115        3839        3841        4135           0
        3841        3116        3840        3842        4134           0
        3842        3117        3841        3843        4133           0
        3843        3118        3842        3844        4132           0
        3844        3119        3843        3845        4131           0
        3845        3120        3844        3846        4130           0
        3846        3121        3845        3847        4129           0
        3847        3122        3846        3848        4128           0
        3848        3123        3847        3849        4127           0
        3849        3124        3848        3850        4126           0
        3850        3125        3849        3851        4125           0
        3851        3126        3850        3852        4124           0
        3852        3127        3851        3853        4123           0
        3853        3128        3852        3854        4122           0
        3854        3129        3853        3855        4121           0
        3855        3130        3854        3856        4120           0
        3856        3131        3855        3857        4119           0
        3857        3132        3856        3858        4118           0
        3858        3133        3857        3859        4117           0
        3859        3134        3858        3860        4116           0
        3860        3135        3859        3861        4115           0
        3861        3136        3860        3862        4114           0
        3862        3137        3861        3863        4113           0
        3863        3138        3862        3864        4112           0
        3864        3139        3863        3865        4111           0
        3865        3140        3864        3866        4110           0
        3866        3141        3865        3867        4109           0
        3867        3142        3866        3868        4108           0
        3868        3143        3867        3869        4107           0
        3869        3144        3868        3870        4106           0
        3870        3145        3869        3871        4105           0
        3871        3146        3870        3872        4104           0
        3872        3147        3871        3873        4103           0
        3873        3148        3872        3874        4102           0
        3874        3149        3873        3875        4101           0
        3875        3150        3874        3876        4100           0
        3876        3151        3875        3877        4099           0
        3877        3152        3876        3878        4098           0
        3878        3153        3877        3879        4097           0
        3879        3154        3878        3880        4096           0
        3880        3155        3879        3881        4095           0
        3881        3156        3880        3882        4094           0
        3882        3157        3881        3883        4093           0
        3883        3158        3882        3884        4092           0
        3884        3159        3883        3885        4091           0
        3885        3160        3884        3886        4090           0
        3886        3161        3885        3887        4089           0
        3887        3162        3886        3888        4088           0
        3888        3163        3887        3889        4087           0
        3889         242        3888        3890        4086           0
        3890         242        3889        3891        4085           0
        3891         243        3890        3892        4084           0
        3892        3164        3891        3893        4083           0
        3893        3165        3892        3894        4082           0
        3894        3166        3893        3895        4081           0
        3895        3167        3894        3896        4080           0
        3896        3168        3895        3897        4079           0
        3897        3169        3896        3898        4078           0
        3898        3170        3897        3899        4077           0
        3899        3171        3898        3900        4076           0
        3900        3172        3899        3901        4075           0
        3901        3174        3900        3902        4074           0
        3902        3173        3901        3903        4073           0
        3903        3431        3902        3904        4072           0
        3904        3430        3903        3905        4071           0
        3905        3429        3904        3906        4070           0
        3906        3428        3905        3907        4069           0
        3907         160        3906        3908        4068           0
        3908         213        3822        3907        3909           0
        3909        3824        3908        4419        4428           0
        3910         148        3650        4184        4700           0
        3911        3426        3912        3923        4183           0
        3912         291        3911        4183        5525           0
        3913         306        3422        3914        7371           0
        3914        3423        3913        3915        7372           0
        3915        3424        3785        3914        7373           0
        3916         143         144        3785        7374           0
        3917        3428        3823        3924        4431           0
        3918          34          35        3919        4427           0
        3919          34        3918        3920        4426           0
        3920         159         214        3919        4425           0
        3921         151        3425        3784        3922           0
        3922         285        3786        3921        4441           0
        3923        3427        3787        3911        4442           0
        3924        3429        3917        3925        4443           0
        3925        3430        3924        3926        4444           0
        3926        3431        3925        3927        4445           0
        3927        3432        3926        3928        4446           0
        3928        3433        3927        3929        4447           0
        3929        3434        3928        3930        4448           0
        3930        3435        3929        3931        4449           0
        3931        3436        3930        3932        4450           0
        3932        3437        3931        3933        4451           0
        3933        3438        3932        3934        4452           0
        3934        3439        3933        3935        4453           0
        3935        3440        3934        3936        4454           0
        3936        3441        3935        3937        4455           0
        3937        3442        3936        3938        4456           0
        3938        3443        3937        3939        4457           0
        3939        3444        3938        3940        4458           0
        3940        3445        3939        3941        4459           0
        3941        3446        3940        3942        4460           0
        3942        3447        3941        3943        4461           0
        3943        3448        3942        3944        4462           0
        3944        3449        3943        3945        4463           0
        3945        3450        3944        3946        4464           0
        3946        3451        3945        3947        4465           0
        3947        3452        3946        3948        4466           0
        3948        3453        3947        3949        4467           0
        3949        3454        3948        3950        4468           0
        3950        3455        3949        3951        4469           0
        3951        3456        3950        3952        4470           0
        3952        3457        3951        3953        4471           0
        3953        3458        3952        3954        4472           0
        3954        3459        3953        3955        4473           0
        3955        3460        3954        3956        4474           0
        3956        3461        3955        3957        4475           0
        3957        3462        3956        3958        4476           0
        3958        3463        3957        3959        4477           0
        3959        3464        3958        3960        4478           0
        3960        3465        3959        3961        4479           0
        3961        3466        3960        3962        4480           0
        3962        3467        3961        3963        4481           0
        3963        3468        3962        3964        4482           0
        3964        3469        3963        3965        4483           0
        3965        3470        3964        3966        4484           0
        3966        3471        3965        3967        4485           0
        3967        3472        3966        3968        4486           0
        3968        3473        3967        3969        4487           0
        3969        3474        3968        3970        4488           0
        3970        3475        3969        3971        4489           0
        3971        3476        3970        3972        4490           0
        3972        3477        3971        3973        4491           0
        3973        3478        3972        3974        4492           0
        3974        3479        3973        3975        4493           0
        3975        3480        3974        3976        4494           0
        3976        3481        3975        3977        4495           0
        3977        3482        3976        3978        4496           0
        3978        3483        3977        3979        4497           0
        3979        3484        3978        3980        4498           0
        3980        3485        3979        3981        4499           0
        3981        3486        3980        3982        4500           0
        3982        3487        3981        3983        4501           0
        3983        3488        3982        3984        4502           0
        3984        3489        3983        3985        4503           0
        3985        3490        3984        3986        4504           0
        3986        3491        3985        3987        4505           0
        3987        3492        3986        3988        4506           0
        3988        3493        3987        3989        4507           0
        3989        3494        3988        3990        4508           0
        3990        3495        3989        3991        4509           0
        3991        3496        3990        3992        4510           0
        3992        3497        3991        3993        4511           0
        3993        3498        3992        3994        4512           0
        3994        3499        3993        3995        4513           0
        3995        3500        3994        3996        4514           0
        3996        3501        3995        3997        4515           0
        3997        3502        3996        3998        4516           0
        3998        3503        3997        3999        4517           0
        3999        3504        3998        4000        4518           0
        4000        3505        3999        4001        4519           0
        4001        3506        4000        4002        4520           0
        4002        3507        4001        4003        4521           0
        4003        3508        4002        4004        4522           0
        4004        3509        4003        4005        4523           0
        4005        3510        4004        4006        4524           0
        4006        3511        4005        4007        4525           0
        4007        3512        4006        4008        4526           0
        4008        3513        4007        4009        4527           0
        4009        3514        4008        4010        4528           0
        4010        3515        4009        4011        4529           0
        4011        3516        4010        4012        4530           0
        4012        3517        4011        4013        4531           0
        4013        3518        4012        4014        4532           0
        4014        3519        4013        4015        4533           0
        4015        3520        4014        4016        4534           0
        4016        3521        4015        4017        4535           0
        4017        3522        4016        4018        4536           0
        4018        3523        4017        4019        4537           0
        4019        3524        4018        4020        4538           0
        4020        3525        4019        4021        4539           0
        4021        3526        4020        4022        4540           0
        4022        3527        4021        4023        4541           0
        4023        3528        4022        4024        4542           0
        4024        3529        4023        4025        4543           0
        4025        3530        4024        4026        4544           0
        4026        3531        4025        4027        4545           0
        4027        3532        4026        4028        4546           0
        4028        3533        4027        4029        4547           0
        4029        3534        4028        4030        4548           0
        4030        3535        4029        4031        4549           0
        4031        3536        4030        4032        4550           0
        4032        3537        4031        4033        4551           0
        4033        3538        4032        4034        4552           0
        4034        3539        4033        4035        4553           0
        4035        3540        4034        4036        4554           0
        4036        3541        4035        4037        4555           0
        4037        3542        4036        4038        4556           0
        4038        3543        4037        4039        4557           0
        4039        3544        4038        4040        4558           0
        4040        3545        4039        4041        4559           0
        4041        3546        4040        4042        4560           0
        4042        3547        4041        4043        4561           0
        4043        3548        4042        4044        4562           0
        4044        3549        4043        4045        4563           0
        4045        3550        4044        4046        4564           0
        4046        3551        4045        4047        4565           0
        4047        3552        4046        4048        4566           0
        4048        3553        4047        4049        4567           0
        4049        3554        4048        4050        4568           0
        4050        3555        4049        4051        4569           0
        4051        3556        4050        4052        4570           0
        4052        3557        4051        4053        4571           0
        4053        3558        4052        4054        4572           0
        4054        3559        4053        4055        4573           0
        4055        3560        4054        4056        4574           0
        4056        3561        4055        4057        4575           0
        4057        3562        4056        4058        4576           0
        4058        3563        4057        4059        4577           0
        4059        3564        4058        4060        4578           0
        4060        3565        4059        4061        4579           0
        4061        3566        4060        4062        4580           0
        4062        3567        4061        4063        4581           0
        4063        3568        4062        4064        4582           0
        4064        3569        4063        4065        4583           0
        4065        3570        4064        4066        4584           0
        4066        3571        4065        4067        4585           0
        4067        3572        3788        4066        4586           0
        4068         161        3907        4069        4854           0
        4069        3906        4068        4070        4855           0
        4070        3905        4069        4071        4856           0
        4071        3904        4070        4072        4857           0
        4072        3903        4071        4073        4858           0
        4073        3902        4072        4074        4859           0
        4074        3901        4073        4075        4860           0
        4075        3900        4074        4076        4861           0
        4076        3899        4075        4077        4862           0
        4077        3898        4076        4078        4863           0
        4078        3897        4077        4079        4864           0
        4079        3896        4078        4080        4865           0
        4080        3895        4079        4081        4866           0
        4081        3894        4080        4082        4867           0
        4082        3893        4081        4083        4868           0
        4083        3892        4082        4084        4869           0
        4084        3891        4083        4085        4870           0
        4085        3890        4084        4086        4871           0
        4086        3889        4085        4087        4872           0
        4087        3888        4086        4088        4873           0
        4088        3887        4087        4089        4874           0
        4089        3886        4088        4090        4875           0
        4090        3885        4089        4091        4876           0
        4091        3884        4090        4092        4877           0
        4092        3883        4091        4093        4878           0
        4093        3882        4092        4094        4879           0
        4094        3881        4093        4095        4880           0
        4095        3880        4094        4096        4881           0
        4096        3879        4095        4097        4882           0
        4097        3878        4096        4098        4883           0
        4098        3877        4097        4099        4884           0
        4099        3876        4098        4100        4885           0
        4100        3875        4099        4101        4886           0
        4101        3874        4100        4102        4887           0
        4102        3873        4101        4103        4888           0
        4103        3872        4102        4104        4889           0
        4104        3871        4103        4105        4890           0
        4105        3870        4104        4106        4891           0
        4106        3869        4105        4107        4892           0
        4107        3868        4106        4108        4893           0
        4108        3867        4107        4109        4894           0
        4109        3866        4108        4110        4895           0
        4110        3865        4109        4111        4896           0
        4111        3864        4110        4112        4897           0
        4112        3863        4111        4113        4898           0
        4113        3862        4112        4114        4899           0
        4114        3861        4113        4115        4900           0
        4115        3860        4114        4116        4901           0
        4116        3859        4115        4117        4902           0
        4117        3858        4116        4118        4903           0
        4118        3857        4117        4119        4904           0
        4119        3856        4118        4120        4905           0
        4120        3855        4119        4121        4906           0
        4121        3854        4120        4122        4907           0
        4122        3853        4121        4123        4908           0
        4123        3852        4122        4124        4909           0
        4124        3851        4123        4125        4910           0
        4125        3850        4124        4126        4911           0
        4126        3849        4125        4127        4912           0
        4127        3848        4126        4128        4913           0
        4128        3847        4127        4129        4914           0
        4129        3846        4128        4130        4915           0
        4130        3845        4129        4131        4916           0
        4131        3844        4130        4132        4917           0
        4132        3843        4131        4133        4918           0
        4133        3842        4132        4134        4919           0
        4134        3841        4133        4135        4920           0
        4135        3840        4134        4136        4921           0
        4136        3839        4135        4137        4922           0
        4137        3838        4136        4138        4923           0
        4138        3837        4137        4139        4924           0
        4139        3836        4138        4140        4925           0
        4140        3835        4139        4141        4926           0
        4141        3834        4140        4142        4927           0
        4142        3833        4141        4143        4928           0
        4143        3832        4142        4144        4929           0
        4144        3831        4143        4145        4930           0
        4145        3830        4144        4146        4931           0
        4146        3829        4145        4147        4932           0
        4147        3828        4146        4148        4933           0
        4148        3827        4147        4149        4934           0
        4149        3826        4148        4150        4935           0
        4150        3825        4149        4151        4936           0
        4151        3819        4150        4152        4937           0
        4152        3819        4151        4153        4938           0
        4153        3818        4152        4154        4939           0
        4154        3817        4153        4155        4940           0
        4155        3816        4154        4156        4941           0
        4156        3815        4155        4157        4942           0
        4157        3814        4156        4158        4943           0
        4158        3813        4157        4159        4944           0
        4159        3812        4158        4160        4945           0
        4160        3811        4159        4161        4946           0
        4161        3810        4160        4162        4947           0
        4162        3809        4161        4163        4948           0
        4163        3808        4162        4164        4949           0
        4164        3807        4163        4165        4950           0
        4165        3806        4164        4166        4951           0
        4166        3805        4165        4167        4952           0
        4167        3804        4166        4168        4953           0
        4168        3803        4167        4169        4954           0
        4169        3802        4168        4170        4955           0
        4170        3801        4169        4171        4956           0
        4171        3800        4170        4172        4957           0
        4172        3799        4171        4173        4958           0
        4173        3798        4172        4174        4959           0
        4174        3797        4173        4175        4960           0
        4175        3796        4174        4176        4961           0
        4176        3795        4175        4177        4962           0
        4177        3794        4176        4178        4963           0
        4178        3793        4177        4179        4964           0
        4179        3792        4178        4180        4965           0
        4180        3791        4179        4181        4966           0
        4181        3790        4180        4182        4967           0
        4182          67        3789        4181        4968           0
        4183        3911        3912        4442        6112           0
        4184        3651        3910        4185        4701           0
        4185        3652        4184        4186        4702           0
        4186        3653        4185        4187        4703           0
        4187        3654        4186        4188        4704           0
        4188        3655        4187        4189        4705           0
        4189        3656        4188        4190        4706           0
        4190        3657        4189        4191        4707           0
        4191        3658        4190        4192        4708           0
        4192        3659        4191        4193        4709           0
        4193        3660        4192        4194        4710           0
        4194        3661        4193        4195        4711           0
        4195        3662        4194        4196        4712           0
        4196        3663        4195        4197        4713           0
        4197        3664        4196        4198        4714           0
        4198        3665        4197        4199        4715           0
        4199        3666        4198        4200        4716           0
        4200        3667        4199        4201        4717           0
        4201        3668        4200        4202        4718           0
        4202        3669        4201        4203        4719           0
        4203        3670        4202        4204        4720           0
        4204        3671        4203        4205        4721           0
        4205        3672        4204        4206        4722           0
        4206        3673        4205        4207        4723           0
        4207        3674        4206        4208        4724           0
        4208        3675        4207        4209        4725           0
        4209        3676        4208        4210        4726           0
        4210        3677        4209        4211        4727           0
        4211        3678        4210        4212        4728           0
        4212        3679        4211        4213        4729           0
        4213        3680        4212        4214        4730           0
        4214        3681        4213        4215        4731           0
        4215        3682        4214        4216        4732           0
        4216        3683        4215        4217        4733           0
        4217        3684        4216        4218        4734           0
        4218        3685        4217        4219        4735           0
        4219        3686        4218        4220        4736           0
        4220        3687        4219        4221        4737           0
        4221        3688        4220        4222        4738           0
        4222        3689        4221        4223        4739           0
        4223        3690        4222        4224        4740           0
        4224        3691        4223        4225        4741           0
        4225        3692        4224        4226        4742           0
        4226        3693        4225        4227        4743           0
        4227        3694        4226        4228        4744           0
        4228        3695        4227        4229        4745           0
        4229        3696        4228        4230        4746           0
        4230        3697        4229        4231        4747           0
        4231        3698        4230        4232        4748           0
        4232        3699        4231        4233        4749           0
        4233        3700        4232        4234        4750           0
        4234        3701        4233        4235        4751           0
        4235        3702        4234        4236        4752           0
        4236        3703        4235        4237        4753           0
        4237        3704        4236        4238        4754           0
        4238        3705        4237        4239        4755           0
        4239        3706        4238        4240        4756           0
        4240        3707        4239        4241        4757           0
        4241        3708        4240        4242        4758           0
        4242        3709        4241        4243        4759           0
        4243        3710        4242        4244        4760           0
        4244        3711        4243        4245        4761           0
        4245        3712        4244        4246        4762           0
        4246        3713        4245        4247        4763           0
        4247        3714        4246        4248        4764           0
        4248        3715        4247        4249        4765           0
        4249        3716        4248        4250        4766           0
        4250        3717        4249        4251        4767           0
        4251        3718        4250        4252        4768           0
        4252        3719        4251        4253        4769           0
        4253        3720        4252        4254        4770           0
        4254        3721        4253        4255        4771           0
        4255        3722        4254        4256        4772           0
        4256        3723        4255        4257        4773           0
        4257        3724        4256        4258        4774           0
        4258        3725        4257        4259        4775           0
        4259        3726        4258        4260        4776           0
        4260        3727        4259        4261        4777           0
        4261        3728        4260        4262        4778           0
        4262        3729        4261        4263        4779           0
        4263        3730        4262        4264        4780           0
        4264        3731        4263        4265        4781           0
        4265        3732        4264        4266        4782           0
        4266        3733        4265        4267        4783           0
        4267        3734        4266        4268        4784           0
        4268        3735        4267        4269        4785           0
        4269        3736        4268        4270        4786           0
        4270        3737        4269        4271        4787           0
        4271        3738        4270        4272        4788           0
        4272        3739        4271        4273        4789           0
        4273        3740        4272        4274        4790           0
        4274        3741        4273        4275        4791           0
        4275        3742        4274        4276        4792           0
        4276        3743        4275        4277        4793           0
        4277        3744        4276        4278        4794           0
        4278        3745        4277        4279        4795           0
        4279        3746        4278        4280        4796           0
        4280        3747        4279        4281        4797           0
        4281        3748        4280        4282        4798           0
        4282        3749        4281        4283        4799           0
        4283        3750        4282        4284        4800           0
        4284        3751        4283        4285        4801           0
        4285        3752        4284        4286        4802           0
        4286        3753        4285        4287        4803           0
        4287        3754        4286        4288        4804           0
        4288        3755        4287        4289        4805           0
        4289        3756        4288        4290        4806           0
        4290        3757        4289        4291        4807           0
        4291        3758        4290        4292        4808           0
        4292        3759        4291        4293        4809           0
        4293        3760        4292        4294        4810           0
        4294        3761        4293        4295        4811           0
        4295        3762        4294        4296        4812           0
        4296        3763        4295        4297        4813           0
        4297        3764        4296        4298        4814           0
        4298        3765        4297        4299        4815           0
        4299        3766        4298        4300        4816           0
        4300        3767        4299        4301        4817           0
        4301        3768        4300        4302        4818           0
        4302        3769        4301        4303        4819           0
        4303        3770        4302        4304        4820           0
        4304        3771        4303        4305        4821           0
        4305        3772        4304        4306        4822           0
        4306        3773        4305        4307        4823           0
        4307        3774        4306        4308        4824           0
        4308        3775        4307        4309        4825           0
        4309        3776        4308        4310        4826           0
        4310        3777        4309        4311        4827           0
        4311        3778        4310        4312        4828           0
        4312        3779        4311        4313        4829           0
        4313        3780        4312        4314        4830           0
        4314        3781        4313        4315        4831           0
        4315        3782        4314        4316        4832           0
        4316        3783        4315        4317        4833           0
        4317        3821        4316        4319        4834           0
        4318        3821        4319        4320        4341           0
        4319        4317        4318        4321        4835           0
        4320        4318        4321        4322        4340           0
        4321        4319        4320        4323        4836           0
        4322        4320        4323        4324        4339           0
        4323        4321        4322        4325        4837           0
        4324        4322        4325        4326        4338           0
        4325        4323        4324        4327        4838           0
        4326        4324        4327        4328        4337           0
        4327        4325        4326        4328        4839           0
        4328        4326        4327        4329        4336           0
        4329        4328        4330        4335        4840           0
        4330        4329        4331        4334        4841           0
        4331        4330        4332        4333        4842           0
        4332         164        4331        4333        4334           0
        4333        4331        4332        4433        4843           0
        4334        4330        4332        4335        4673           0
        4335        4329        4334        4336        4672           0
        4336        4328        4335        4337        4671           0
        4337        4326        4336        4338        4670           0
        4338        4324        4337        4339        4669           0
        4339        4322        4338        4340        4668           0
        4340        4320        4339        4341        4667           0
        4341        4318        4340        4342        4666           0
        4342         211        4341        4343        4665           0
        4343         210        4342        4344        4664           0
        4344        3573        4343        4345        4663           0
        4345        3574        4344        4346        4662           0
        4346        3575        4345        4347        4661           0
        4347        3576        4346        4348        4660           0
        4348        3577        4347        4349        4659           0
        4349        3578        4348        4350        4658           0
        4350        3579        4349        4351        4657           0
        4351        3580        4350        4352        4656           0
        4352        3581        4351        4353        4655           0
        4353        3582        4352        4354        4654           0
        4354        3583        4353        4355        4653           0
        4355        3584        4354        4356        4652           0
        4356        3585        4355        4357        4651           0
        4357        3586        4356        4358        4650           0
        4358        3587        4357        4359        4649           0
        4359        3588        4358        4360        4648           0
        4360        3589        4359        4361        4647           0
        4361        3590        4360        4362        4646           0
        4362        3591        4361        4363        4645           0
        4363        3592        4362        4364        4644           0
        4364        3593        4363        4365        4643           0
        4365        3594        4364        4366        4642           0
        4366        3595        4365        4367        4641           0
        4367        3596        4366        4368        4640           0
        4368        3597        4367        4369        4639           0
        4369        3598        4368        4370        4638           0
        4370        3599        4369        4371        4637           0
        4371        3600        4370        4372        4636           0
        4372        3601        4371        4373        4635           0
        4373        3602        4372        4374        4634           0
        4374        3603        4373        4375        4633           0
        4375        3604        4374        4376        4632           0
        4376        3605        4375        4377        4631           0
        4377        3606        4376        4378        4630           0
        4378        3607        4377        4379        4629           0
        4379        3608        4378        4380        4628           0
        4380        3609        4379        4381        4627           0
        4381        3610        4380        4382        4626           0
        4382        3611        4381        4383        4625           0
        4383        3612        4382        4384        4624           0
        4384        3613        4383        4385        4623           0
        4385        3614        4384        4386        4622           0
        4386        3615        4385        4387        4621           0
        4387        3616        4386        4388        4620           0
        4388        3617        4387        4389        4619           0
        4389        3618        4388        4390        4618           0
        4390        3619        4389        4391        4617           0
        4391        3620        4390        4392        4616           0
        4392        3621        4391        4393        4615           0
        4393        3622        4392        4394        4614           0
        4394        3623        4393        4395        4613           0
        4395        3624        4394        4396        4612           0
        4396        3625        4395        4397        4611           0
        4397        3626        4396        4398        4610           0
        4398        3627        4397        4399        4609           0
        4399        3628        4398        4400        4608           0
        4400        3629        4399        4401        4607           0
        4401        3630        4400        4402        4606           0
        4402        3631        4401        4403        4605           0
        4403        3632        4402        4404        4604           0
        4404        3633        4403        4405        4603           0
        4405        3634        4404        4406        4602           0
        4406        3635        4405        4407        4601           0
        4407        3636        4406        4408        4600           0
        4408        3637        4407        4409        4599           0
        4409        3638        4408        4410        4598           0
        4410        3639        4409        4411        4597           0
        4411        3640        4410        4412        4596           0
        4412        3641        4411        4413        4595           0
        4413        3642        4412        4414        4594           0
        4414        3643        4413        4415        4593           0
        4415        3644        4414        4416        4592           0
        4416        3645        4415        4417        4591           0
        4417        3646        4416        4418        4590           0
        4418        3389        4417        4432        4589           0
        4419          28         213         215        3909           0
        4420         170        3786        4441        4852           0
        4421        3787        3820        4442        4970           0
        4422         162        4423        4440        4696           0
        4423         158        4422        4424        4695           0
        4424         159        4423        4425        4694           0
        4425        3920        4424        4426        4693           0
        4426        3919        4425        4427        4692           0
        4427          36        3918        4426        4691           0
        4428         218        3909        4429        4682           0
        4429        3824        4428        4430        4681           0
        4430        3823        4429        4431        4680           0
        4431        3917        4430        4443        4679           0
        4432        3390        4418        4587        4588           0
        4433         163        4333        4434        4844           0
        4434        4433        4435        4674        4845           0
        4435        4434        4436        4675        4846           0
        4436        4435        4437        4676        4847           0
        4437        4436        4438        4677        4848           0
        4438         221        4437        4678        4849           0
        4439         162         167        4440        4699           0
        4440          48        4422        4439        4697           0
        4441         151        3922        4420        7375           0
        4442        3923        4183        4421        5091           0
        4443        3924        4431        4444        5277           0
        4444        3925        4443        4445        5278           0
        4445        3926        4444        4446        5279           0
        4446        3927        4445        4447        5280           0
        4447        3928        4446        4448        5281           0
        4448        3929        4447        4449        5282           0
        4449        3930        4448        4450        5283           0
        4450        3931        4449        4451        5284           0
        4451        3932        4450        4452        5285           0
        4452        3933        4451        4453        5286           0
        4453        3934        4452        4454        5287           0
        4454        3935        4453        4455        5288           0
        4455        3936        4454        4456        5289           0
        4456        3937        4455        4457        5290           0
        4457        3938        4456        4458        5291           0
        4458        3939        4457        4459        5292           0
        4459        3940        4458        4460        5293           0
        4460        3941        4459        4461        5294           0
        4461        3942        4460        4462        5295           0
        4462        3943        4461        4463        5296           0
        4463        3944        4462        4464        5297           0
        4464        3945        4463        4465        5298           0
        4465        3946        4464        4466        5299           0
        4466        3947        4465        4467        5300           0
        4467        3948        4466        4468        5301           0
        4468        3949        4467        4469        5302           0
        4469        3950        4468        4470        5303           0
        4470        3951        4469        4471        5304           0
        4471        3952        4470        4472        5305           0
        4472        3953        4471        4473        5306           0
        4473        3954        4472        4474        5307           0
        4474        3955        4473        4475        5308           0
        4475        3956        4474        4476        5309           0
        4476        3957        4475        4477        5310           0
        4477        3958        4476        4478        5311           0
        4478        3959        4477        4479        5312           0
        4479        3960        4478        4480        5313           0
        4480        3961        4479        4481        5314           0
        4481        3962        4480        4482        5315           0
        4482        3963        4481        4483        5316           0
        4483        3964        4482        4484        5317           0
        4484        3965        4483        4485        5318           0
        4485        3966        4484        4486        5319           0
        4486        3967        4485        4487        5320           0
        4487        3968        4486        4488        5321           0
        4488        3969        4487        4489        5322           0
        4489        3970        4488        4490        5323           0
        4490        3971        4489        4491        5324           0
        4491        3972        4490        4492        5325           0
        4492        3973        4491        4493        5326           0
        4493        3974        4492        4494        5327           0
        4494        3975        4493        4495        5328           0
        4495        3976        4494        4496        5329           0
        4496        3977        4495        4497        5330           0
        4497        3978        4496        4498        5331           0
        4498        3979        4497        4499        5332           0
        4499        3980        4498        4500        5333           0
        4500        3981        4499        4501        5334           0
        4501        3982        4500        4502        5335           0
        4502        3983        4501        4503        5336           0
        4503        3984        4502        4504        5337           0
        4504        3985        4503        4505        5338           0
        4505        3986        4504        4506        5339           0
        4506        3987        4505        4507        5340           0
        4507        3988        4506        4508        5341           0
        4508        3989        4507        4509        5342           0
        4509        3990        4508        4510        5343           0
        4510        3991        4509        4511        5344           0
        4511        3992        4510        4512        5345           0
        4512        3993        4511        4513        5346           0
        4513        3994        4512        4514        5347           0
        4514        3995        4513        4515        5348           0
        4515        3996        4514        4516        5349           0
        4516        3997        4515        4517        5350           0
        4517        3998        4516        4518        5351           0
        4518        3999        4517        4519        5352           0
        4519        4000        4518        4520        5353           0
        4520        4001        4519        4521        5354           0
        4521        4002        4520        4522        5355           0
        4522        4003        4521        4523        5356           0
        4523        4004        4522        4524        5357           0
        4524        4005        4523        4525        5358           0
        4525        4006        4524        4526        5359           0
        4526        4007        4525        4527        5360           0
        4527        4008        4526        4528        5361           0
        4528        4009        4527        4529        5362           0
        4529        4010        4528        4530        5363           0
        4530        4011        4529        4531        5364           0
        4531        4012        4530        4532        5365           0
        4532        4013        4531        4533        5366           0
        4533        4014        4532        4534        5367           0
        4534        4015        4533        4535        5368           0
        4535        4016        4534        4536        5369           0
        4536        4017        4535        4537        5370           0
        4537        4018        4536        4538        5371           0
        4538        4019        4537        4539        5372           0
        4539        4020        4538        4540        5373           0
        4540        4021        4539        4541        5374           0
        4541        4022        4540        4542        5375           0
        4542        4023        4541        4543        5376           0
        4543        4024        4542        4544        5377           0
        4544        4025        4543        4545        5378           0
        4545        4026        4544        4546        5379           0
        4546        4027        4545        4547        5380           0
        4547        4028        4546        4548        5381           0
        4548        4029        4547        4549        5382           0
        4549        4030        4548        4550        5383           0
        4550        4031        4549        4551        5384           0
        4551        4032        4550        4552        5385           0
        4552        4033        4551        4553        5386           0
        4553        4034        4552        4554        5387           0
        4554        4035        4553        4555        5388           0
        4555        4036        4554        4556        5389           0
        4556        4037        4555        4557        5390           0
        4557        4038        4556        4558        5391           0
        4558        4039        4557        4559        5392           0
        4559        4040        4558        4560        5393           0
        4560        4041        4559        4561        5394           0
        4561        4042        4560        4562        5395           0
        4562        4043        4561        4563        5396           0
        4563        4044        4562        4564        5397           0
        4564        4045        4563        4565        5398           0
        4565        4046        4564        4566        5399           0
        4566        4047        4565        4567        5400           0
        4567        4048        4566        4568        5401           0
        4568        4049        4567        4569        5402           0
        4569        4050        4568        4570        5403           0
        4570        4051        4569        4571        5404           0
        4571        4052        4570        4572        5405           0
        4572        4053        4571        4573        5406           0
        4573        4054        4572        4574        5407           0
        4574        4055        4573        4575        5408           0
        4575        4056        4574        4576        5409           0
        4576        4057        4575        4577        5410           0
        4577        4058        4576        4578        5411           0
        4578        4059        4577        4579        5412           0
        4579        4060        4578        4580        5413           0
        4580        4061        4579        4581        5414           0
        4581        4062        4580        4582        5415           0
        4582        4063        4581        4583        5416           0
        4583        4064        4582        4584        5417           0
        4584        4065        4583        4585        5418           0
        4585        4066        4584        4586        5419           0
        4586        4067        4585        4587        5420           0
        4587        3788        4432        4586        5421           0
        4588        4432        4589        5422        5423           0
        4589        4418        4588        4590        5424           0
        4590        4417        4589        4591        5425           0
        4591        4416        4590        4592        5426           0
        4592        4415        4591        4593        5427           0
        4593        4414        4592        4594        5428           0
        4594        4413        4593        4595        5429           0
        4595        4412        4594        4596        5430           0
        4596        4411        4595        4597        5431           0
        4597        4410        4596        4598        5432           0
        4598        4409        4597        4599        5433           0
        4599        4408        4598        4600        5434           0
        4600        4407        4599        4601        5435           0
        4601        4406        4600        4602        5436           0
        4602        4405        4601        4603        5437           0
        4603        4404        4602        4604        5438           0
        4604        4403        4603        4605        5439           0
        4605        4402        4604        4606        5440           0
        4606        4401        4605        4607        5441           0
        4607        4400        4606        4608        5442           0
        4608        4399        4607        4609        5443           0
        4609        4398        4608        4610        5444           0
        4610        4397        4609        4611        5445           0
        4611        4396        4610        4612        5446           0
        4612        4395        4611        4613        5447           0
        4613        4394        4612        4614        5448           0
        4614        4393        4613        4615        5449           0
        4615        4392        4614        4616        5450           0
        4616        4391        4615        4617        5451           0
        4617        4390        4616        4618        5452           0
        4618        4389        4617        4619        5453           0
        4619        4388        4618        4620        5454           0
        4620        4387        4619        4621        5455           0
        4621        4386        4620        4622        5456           0
        4622        4385        4621        4623        5457           0
        4623        4384        4622        4624        5458           0
        4624        4383        4623        4625        5459           0
        4625        4382        4624        4626        5460           0
        4626        4381        4625        4627        5461           0
        4627        4380        4626        4628        5462           0
        4628        4379        4627        4629        5463           0
        4629        4378        4628        4630        5464           0
        4630        4377        4629        4631        5465           0
        4631        4376        4630        4632        5466           0
        4632        4375        4631        4633        5467           0
        4633        4374        4632        4634        5468           0
        4634        4373        4633        4635        5469           0
        4635        4372        4634        4636        5470           0
        4636        4371        4635        4637        5471           0
        4637        4370        4636        4638        5472           0
        4638        4369        4637        4639        5473           0
        4639        4368        4638        4640        5474           0
        4640        4367        4639        4641        5475           0
        4641        4366        4640        4642        5476           0
        4642        4365        4641        4643        5477           0
        4643        4364        4642        4644        5478           0
        4644        4363        4643        4645        5479           0
        4645        4362        4644        4646        5480           0
        4646        4361        4645        4647        5481           0
        4647        4360        4646        4648        5482           0
        4648        4359        4647        4649        5483           0
        4649        4358        4648        4650        5484           0
        4650        4357        4649        4651        5485           0
        4651        4356        4650        4652        5486           0
        4652        4355        4651        4653        5487           0
        4653        4354        4652        4654        5488           0
        4654        4353        4653        4655        5489           0
        4655        4352        4654        4656        5490           0
        4656        4351        4655        4657        5491           0
        4657        4350        4656        4658        5492           0
        4658        4349        4657        4659        5493           0
        4659        4348        4658        4660        5494           0
        4660        4347        4659        4661        5495           0
        4661        4346        4660        4662        5496           0
        4662        4345        4661        4663        5497           0
        4663        4344        4662        4664        5498           0
        4664        4343        4663        4665        5499           0
        4665        4342        4664        4666        5500           0
        4666        4341        4665        4667        5501           0
        4667        4340        4666        4668        5502           0
        4668        4339        4667        4669        5503           0
        4669        4338        4668        4670        5504           0
        4670        4337        4669        4671        5505           0
        4671        4336        4670        4672        5506           0
        4672        4335        4671        4673        5507           0
        4673         164        4334        4672        5508           0
        4674         163        4434        4675        5511           0
        4675        4435        4674        4676        5512           0
        4676        4436        4675        4677        5513           0
        4677        4437        4676        4678        5514           0
        4678         219        4438        4677        5515           0
        4679        4431        4680        5275        5276           0
        4680        4430        4679        4681        5274           0
        4681        4429        4680        4682        5273           0
        4682        4428        4681        4683        5272           0
        4683         218        4682        4684        5271           0
        4684         217        4683        4685        5270           0
        4685         217        4684        4686        5269           0
        4686         216         308        4685        5268           0
        4687          10         307        4688        5265           0
        4688          30        4687        4689        5264           0
        4689          33        4688        4690        5263           0
        4690          36        4689        4691        5262           0
        4691        4427        4690        4692        5261           0
        4692        4426        4691        4693        5260           0
        4693        4425        4692        4694        5259           0
        4694        4424        4693        4695        5258           0
        4695        4423        4694        4696        5257           0
        4696        4422        4695        4697        5256           0
        4697        4440        4696        4698        5255           0
        4698          48        4697        5253        5254           0
        4699          45        4439        4971        5534           0
        4700         171        3910        4701        5092           0
        4701        4184        4700        4702        5093           0
        4702        4185        4701        4703        5094           0
        4703        4186        4702        4704        5095           0
        4704        4187        4703        4705        5096           0
        4705        4188        4704        4706        5097           0
        4706        4189        4705        4707        5098           0
        4707        4190        4706        4708        5099           0
        4708        4191        4707        4709        5100           0
        4709        4192        4708        4710        5101           0
        4710        4193        4709        4711        5102           0
        4711        4194        4710        4712        5103           0
        4712        4195        4711        4713        5104           0
        4713        4196        4712        4714        5105           0
        4714        4197        4713        4715        5106           0
        4715        4198        4714        4716        5107           0
        4716        4199        4715        4717        5108           0
        4717        4200        4716        4718        5109           0
        4718        4201        4717        4719        5110           0
        4719        4202        4718        4720        5111           0
        4720        4203        4719        4721        5112           0
        4721        4204        4720        4722        5113           0
        4722        4205        4721        4723        5114           0
        4723        4206        4722        4724        5115           0
        4724        4207        4723        4725        5116           0
        4725        4208        4724        4726        5117           0
        4726        4209        4725        4727        5118           0
        4727        4210        4726        4728        5119           0
        4728        4211        4727        4729        5120           0
        4729        4212        4728        4730        5121           0
        4730        4213        4729        4731        5122           0
        4731        4214        4730        4732        5123           0
        4732        4215        4731        4733        5124           0
        4733        4216        4732        4734        5125           0
        4734        4217        4733        4735        5126           0
        4735        4218        4734        4736        5127           0
        4736        4219        4735        4737        5128           0
        4737        4220        4736        4738        5129           0
        4738        4221        4737        4739        5130           0
        4739        4222        4738        4740        5131           0
        4740        4223        4739        4741        5132           0
        4741        4224        4740        4742        5133           0
        4742        4225        4741        4743        5134           0
        4743        4226        4742        4744        5135           0
        4744        4227        4743        4745        5136           0
        4745        4228        4744        4746        5137           0
        4746        4229        4745        4747        5138           0
        4747        4230        4746        4748        5139           0
        4748        4231        4747        4749        5140           0
        4749        4232        4748        4750        5141           0
        4750        4233        4749        4751        5142           0
        4751        4234        4750        4752        5143           0
        4752        4235        4751        4753        5144           0
        4753        4236        4752        4754        5145           0
        4754        4237        4753        4755        5146           0
        4755        4238        4754        4756        5147           0
        4756        4239        4755        4757        5148           0
        4757        4240        4756        4758        5149           0
        4758        4241        4757        4759        5150           0
        4759        4242        4758        4760        5151           0
        4760        4243        4759        4761        5152           0
        4761        4244        4760        4762        5153           0
        4762        4245        4761        4763        5154           0
        4763        4246        4762        4764        5155           0
        4764        4247        4763        4765        5156           0
        4765        4248        4764        4766        5157           0
        4766        4249        4765        4767        5158           0
        4767        4250        4766        4768        5159           0
        4768        4251        4767        4769        5160           0
        4769        4252        4768        4770        5161           0
        4770        4253        4769        4771        5162           0
        4771        4254        4770        4772        5163           0
        4772        4255        4771        4773        5164           0
        4773        4256        4772        4774        5165           0
        4774        4257        4773        4775        5166           0
        4775        4258        4774        4776        5167           0
        4776        4259        4775        4777        5168           0
        4777        4260        4776        4778        5169           0
        4778        4261        4777        4779        5170           0
        4779        4262        4778        4780        5171           0
        4780        4263        4779        4781        5172           0
        4781        4264        4780        4782        5173           0
        4782        4265        4781        4783        5174           0
        4783        4266        4782        4784        5175           0
        4784        4267        4783        4785        5176           0
        4785        4268        4784        4786        5177           0
        4786        4269        4785        4787        5178           0
        4787        4270        4786        4788        5179           0
        4788        4271        4787        4789        5180           0
        4789        4272        4788        4790        5181           0
        4790        4273        4789        4791        5182           0
        4791        4274        4790        4792        5183           0
        4792        4275        4791        4793        5184           0
        4793        4276        4792        4794        5185           0
        4794        4277        4793        4795        5186           0
        4795        4278        4794        4796        5187           0
        4796        4279        4795        4797        5188           0
        4797        4280        4796        4798        5189           0
        4798        4281        4797        4799        5190           0
        4799        4282        4798        4800        5191           0
        4800        4283        4799        4801        5192           0
        4801        4284        4800        4802        5193           0
        4802        4285        4801        4803        5194           0
        4803        4286        4802        4804        5195           0
        4804        4287        4803        4805        5196           0
        4805        4288        4804        4806        5197           0
        4806        4289        4805        4807        5198           0
        4807        4290        4806        4808        5199           0
        4808        4291        4807        4809        5200           0
        4809        4292        4808        4810        5201           0
        4810        4293        4809        4811        5202           0
        4811        4294        4810        4812        5203           0
        4812        4295        4811        4813        5204           0
        4813        4296        4812        4814        5205           0
        4814        4297        4813        4815        5206           0
        4815        4298        4814        4816        5207           0
        4816        4299        4815        4817        5208           0
        4817        4300        4816        4818        5209           0
        4818        4301        4817        4819        5210           0
        4819        4302        4818        4820        5211           0
        4820        4303        4819        4821        5212           0
        4821        4304        4820        4822        5213           0
        4822        4305        4821        4823        5214           0
        4823        4306        4822        4824        5215           0
        4824        4307        4823        4825        5216           0
        4825        4308        4824        4826        5217           0
        4826        4309        4825        4827        5218           0
        4827        4310        4826        4828        5219           0
        4828        4311        4827        4829        5220           0
        4829        4312        4828        4830        5221           0
        4830        4313        4829        4831        5222           0
        4831        4314        4830        4832        5223           0
        4832        4315        4831        4833        5224           0
        4833        4316        4832        4834        5225           0
        4834        4317        4833        4835        5226           0
        4835        4319        4834        4836        5227           0
        4836        4321        4835        4837        5228           0
        4837        4323        4836        4838        5229           0
        4838        4325        4837        4839        5230           0
        4839        4327        4838        4840        5231           0
        4840        4329        4839        4841        5232           0
        4841        4330        4840        4842        5233           0
        4842        4331        4841        4843        5234           0
        4843        4333        4842        4844        5235           0
        4844        4433        4843        4845        5236           0
        4845        4434        4844        4846        5237           0
        4846        4435        4845        4847        5238           0
        4847        4436        4846        4848        5239           0
        4848        4437        4847        4849        5240           0
        4849        4438        4848        4850        5241           0
        4850         221        4849        4851        5242           0
        4851         220        4850        5243        5244           0
        4852         169        4420        5537        7376           0
        4853         161         168        4854        4974           0
        4854        4068        4853        4855        4975           0
        4855        4069        4854        4856        4976           0
        4856        4070        4855        4857        4977           0
        4857        4071        4856        4858        4978           0
        4858        4072        4857        4859        4979           0
        4859        4073        4858        4860        4980           0
        4860        4074        4859        4861        4981           0
        4861        4075        4860        4862        4982           0
        4862        4076        4861        4863        4983           0
        4863        4077        4862        4864        4984           0
        4864        4078        4863        4865        4985           0
        4865        4079        4864        4866        4986           0
        4866        4080        4865        4867        4987           0
        4867        4081        4866        4868        4988           0
        4868        4082        4867        4869        4989           0
        4869        4083        4868        4870        4990           0
        4870        4084        4869        4871        4991           0
        4871        4085        4870        4872        4992           0
        4872        4086        4871        4873        4993           0
        4873        4087        4872        4874        4994           0
        4874        4088        4873        4875        4995           0
        4875        4089        4874        4876        4996           0
        4876        4090        4875        4877        4997           0
        4877        4091        4876        4878        4998           0
        4878        4092        4877        4879        4999           0
        4879        4093        4878        4880        5000           0
        4880        4094        4879        4881        5001           0
        4881        4095        4880        4882        5002           0
        4882        4096        4881        4883        5003           0
        4883        4097        4882        4884        5004           0
        4884        4098        4883        4885        5005           0
        4885        4099        4884        4886        5006           0
        4886        4100        4885        4887        5007           0
        4887        4101        4886        4888        5008           0
        4888        4102        4887        4889        5009           0
        4889        4103        4888        4890        5010           0
        4890        4104        4889        4891        5011           0
        4891        4105        4890        4892        5012           0
        4892        4106        4891        4893        5013           0
        4893        4107        4892        4894        5014           0
        4894        4108        4893        4895        5015           0
        4895        4109        4894        4896        5016           0
        4896        4110        4895        4897        5017           0
        4897        4111        4896        4898        5018           0
        4898        4112        4897        4899        5019           0
        4899        4113        4898        4900        5020           0
        4900        4114        4899        4901        5021           0
        4901        4115        4900        4902        5022           0
        4902        4116        4901        4903        5023           0
        4903        4117        4902        4904        5024           0
        4904        4118        4903        4905        5025           0
        4905        4119        4904        4906        5026           0
        4906        4120        4905        4907        5027           0
        4907        4121        4906        4908        5028           0
        4908        4122        4907        4909        5029           0
        4909        4123        4908        4910        5030           0
        4910        4124        4909        4911        5031           0
        4911        4125        4910        4912        5032           0
        4912        4126        4911        4913        5033           0
        4913        4127        4912        4914        5034           0
        4914        4128        4913        4915        5035           0
        4915        4129        4914        4916        5036           0
        4916        4130        4915        4917        5037           0
        4917        4131        4916        4918        5038           0
        4918        4132        4917        4919        5039           0
        4919        4133        4918        4920        5040           0
        4920        4134        4919        4921        5041           0
        4921        4135        4920        4922        5042           0
        4922        4136        4921        4923        5043           0
        4923        4137        4922        4924        5044           0
        4924        4138        4923        4925        5045           0
        4925        4139        4924        4926        5046           0
        4926        4140        4925        4927        5047           0
        4927        4141        4926        4928        5048           0
        4928        4142        4927        4929        5049           0
        4929        4143        4928        4930        5050           0
        4930        4144        4929        4931        5051           0
        4931        4145        4930        4932        5052           0
        4932        4146        4931        4933        5053           0
        4933        4147        4932        4934        5054           0
        4934        4148        4933        4935        5055           0
        4935        4149        4934        4936        5090           0
        4936        4150        4935        4937        5089           0
        4937        4151        4936        4938        5088           0
        4938        4152        4937        4939        5087           0
        4939        4153        4938        4940        5086           0
        4940        4154        4939        4941        5085           0
        4941        4155        4940        4942        5084           0
        4942        4156        4941        4943        5083           0
        4943        4157        4942        4944        5082           0
        4944        4158        4943        4945        5081           0
        4945        4159        4944        4946        5080           0
        4946        4160        4945        4947        5079           0
        4947        4161        4946        4948        5078           0
        4948        4162        4947        4949        5077           0
        4949        4163        4948        4950        5076           0
        4950        4164        4949        4951        5075           0
        4951        4165        4950        4952        5074           0
        4952        4166        4951        4953        5073           0
        4953        4167        4952        4954        5072           0
        4954        4168        4953        4955        5071           0
        4955        4169        4954        4956        5070           0
        4956        4170        4955        4957        5069           0
        4957        4171        4956        4958        5068           0
        4958        4172        4957        4959        5067           0
        4959        4173        4958        4960        5066           0
        4960        4174        4959        4961        5065           0
        4961        4175        4960        4962        5064           0
        4962        4176        4961        4963        5063           0
        4963        4177        4962        4964        5062           0
        4964        4178        4963        4965        5061           0
        4965        4179        4964        4966        5060           0
        4966        4180        4965        4967        5059           0
        4967        4181        4966        4968        5058           0
        4968        4182        4967        4969        5057           0
        4969          67         175        4968        5056           0
        4970          66         176        4421        5091           0
        4971         167         222        4699        5533           0
        4972         176         177        5091        6122           0
        4973         171         172        5092        5538           0
        4974         165        4853        4975        5862           0
        4975        4854        4974        4976        5863           0
        4976        4855        4975        4977        5864           0
        4977        4856        4976        4978        5865           0
        4978        4857        4977        4979        5866           0
        4979        4858        4978        4980        5867           0
        4980        4859        4979        4981        5868           0
        4981        4860        4980        4982        5869           0
        4982        4861        4981        4983        5870           0
        4983        4862        4982        4984        5871           0
        4984        4863        4983        4985        5872           0
        4985        4864        4984        4986        5873           0
        4986        4865        4985        4987        5874           0
        4987        4866        4986        4988        5875           0
        4988        4867        4987        4989        5876           0
        4989        4868        4988        4990        5877           0
        4990        4869        4989        4991        5878           0
        4991        4870        4990        4992        5879           0
        4992        4871        4991        4993        5880           0
        4993        4872        4992        4994        5881           0
        4994        4873        4993        4995        5882           0
        4995        4874        4994        4996        5883           0
        4996        4875        4995        4997        5884           0
        4997        4876        4996        4998        5885           0
        4998        4877        4997        4999        5886           0
        4999        4878        4998        5000        5887           0
        5000        4879        4999        5001        5888           0
        5001        4880        5000        5002        5889           0
        5002        4881        5001        5003        5890           0
        5003        4882        5002        5004        5891           0
        5004        4883        5003        5005        5892           0
        5005        4884        5004        5006        5893           0
        5006        4885        5005        5007        5894           0
        5007        4886        5006        5008        5895           0
        5008        4887        5007        5009        5896           0
        5009        4888        5008        5010        5897           0
        5010        4889        5009        5011        5898           0
        5011        4890        5010        5012        5899           0
        5012        4891        5011        5013        5900           0
        5013        4892        5012        5014        5901           0
        5014        4893        5013        5015        5902           0
        5015        4894        5014        5016        5903           0
        5016        4895        5015        5017        5904           0
        5017        4896        5016        5018        5905           0
        5018        4897        5017        5019        5906           0
        5019        4898        5018        5020        5907           0
        5020        4899        5019        5021        5908           0
        5021        4900        5020        5022        5909           0
        5022        4901        5021        5023        5910           0
        5023        4902        5022        5024        5911           0
        5024        4903        5023        5025        5912           0
        5025        4904        5024        5026        5913           0
        5026        4905        5025        5027        5914           0
        5027        4906        5026        5028        5915           0
        5028        4907        5027        5029        5916           0
        5029        4908        5028        5030        5917           0
        5030        4909        5029        5031        5918           0
        5031        4910        5030        5032        5919           0
        5032        4911        5031        5033        5920           0
        5033        4912        5032        5034        5921           0
        5034        4913        5033        5035        5922           0
        5035        4914        5034        5036        5923           0
        5036        4915        5035        5037        5924           0
        5037        4916        5036        5038        5925           0
        5038        4917        5037        5039        5926           0
        5039        4918        5038        5040        5927           0
        5040        4919        5039        5041        5928           0
        5041        4920        5040        5042        5929           0
        5042        4921        5041        5043        5930           0
        5043        4922        5042        5044        5931           0
        5044        4923        5043        5045        5932           0
        5045        4924        5044        5046        5933           0
        5046        4925        5045        5047        5934           0
        5047        4926        5046        5048        5935           0
        5048        4927        5047        5049        5936           0
        5049        4928        5048        5050        5937           0
        5050        4929        5049        5051        5938           0
        5051        4930        5050        5052        5939           0
        5052        4931        5051        5053        5940           0
        5053        4932        5052        5054        5941           0
        5054        4933        5053        5055        5942           0
        5055        4934        5054        5090        5943           0
        5056         174        4969        5057        5536           0
        5057        4968        5056        5058        5571           0
        5058        4967        5057        5059        5570           0
        5059        4966        5058        5060        5569           0
        5060        4965        5059        5061        5568           0
        5061        4964        5060        5062        5567           0
        5062        4963        5061        5063        5566           0
        5063        4962        5062        5064        5565           0
        5064        4961        5063        5065        5564           0
        5065        4960        5064        5066        5563           0
        5066        4959        5065        5067        5562           0
        5067        4958        5066        5068        5561           0
        5068        4957        5067        5069        5560           0
        5069        4956        5068        5070        5559           0
        5070        4955        5069        5071        5558           0
        5071        4954        5070        5072        5557           0
        5072        4953        5071        5073        5556           0
        5073        4952        5072        5074        5555           0
        5074        4951        5073        5075        5554           0
        5075        4950        5074        5076        5553           0
        5076        4949        5075        5077        5552           0
        5077        4948        5076        5078        5551           0
        5078        4947        5077        5079        5550           0
        5079        4946        5078        5080        5549           0
        5080        4945        5079        5081        5548           0
        5081        4944        5080        5082        5547           0
        5082        4943        5081        5083        5546           0
        5083        4942        5082        5084        5545           0
        5084        4941        5083        5085        5544           0
        5085        4940        5084        5086        5543           0
        5086        4939        5085        5087        5542           0
        5087        4938        5086        5088        5541           0
        5088        4937        5087        5089        5540           0
        5089        4936        5088        5090        5539           0
        5090        4935        5055        5089        5944           0
        5091        4442        4970        4972        6112           0
        5092        4700        4973        5093        5946           0
        5093        4701        5092        5094        5947           0
        5094        4702        5093        5095        5948           0
        5095        4703        5094        5096        5949           0
        5096        4704        5095        5097        5950           0
        5097        4705        5096        5098        5951           0
        5098        4706        5097        5099        5952           0
        5099        4707        5098        5100        5953           0
        5100        4708        5099        5101        5954           0
        5101        4709        5100        5102        5955           0
        5102        4710        5101        5103        5956           0
        5103        4711        5102        5104        5957           0
        5104        4712        5103        5105        5958           0
        5105        4713        5104        5106        5959           0
        5106        4714        5105        5107        5960           0
        5107        4715        5106        5108        5961           0
        5108        4716        5107        5109        5962           0
        5109        4717        5108        5110        5963           0
        5110        4718        5109        5111        5964           0
        5111        4719        5110        5112        5965           0
        5112        4720        5111        5113        5966           0
        5113        4721        5112        5114        5967           0
        5114        4722        5113        5115        5968           0
        5115        4723        5114        5116        5969           0
        5116        4724        5115        5117        5970           0
        5117        4725        5116        5118        5971           0
        5118        4726        5117        5119        5972           0
        5119        4727        5118        5120        5973           0
        5120        4728        5119        5121        5974           0
        5121        4729        5120        5122        5975           0
        5122        4730        5121        5123        5976           0
        5123        4731        5122        5124        5977           0
        5124        4732        5123        5125        5978           0
        5125        4733        5124        5126        5979           0
        5126        4734        5125        5127        5980           0
        5127        4735        5126        5128        5981           0
        5128        4736        5127        5129        5982           0
        5129        4737        5128        5130        5983           0
        5130        4738        5129        5131        5984           0
        5131        4739        5130        5132        5985           0
        5132        4740        5131        5133        5986           0
        5133        4741        5132        5134        5987           0
        5134        4742        5133        5135        5988           0
        5135        4743        5134        5136        5989           0
        5136        4744        5135        5137        5990           0
        5137        4745        5136        5138        5991           0
        5138        4746        5137        5139        5992           0
        5139        4747        5138        5140        5993           0
        5140        4748        5139        5141        5994           0
        5141        4749        5140        5142        5995           0
        5142        4750        5141        5143        5996           0
        5143        4751        5142        5144        5997           0
        5144        4752        5143        5145        5998           0
        5145        4753        5144        5146        5999           0
        5146        4754        5145        5147        6000           0
        5147        4755        5146        5148        6001           0
        5148        4756        5147        5149        6002           0
        5149        4757        5148        5150        6003           0
        5150        4758        5149        5151        6004           0
        5151        4759        5150        5152        6005           0
        5152        4760        5151        5153        6006           0
        5153        4761        5152        5154        6007           0
        5154        4762        5153        5155        6008           0
        5155        4763        5154        5156        6009           0
        5156        4764        5155        5157        6010           0
        5157        4765        5156        5158        6011           0
        5158        4766        5157        5159        6012           0
        5159        4767        5158        5160        6013           0
        5160        4768        5159        5161        6014           0
        5161        4769        5160        5162        6015           0
        5162        4770        5161        5163        6016           0
        5163        4771        5162        5164        6017           0
        5164        4772        5163        5165        6018           0
        5165        4773        5164        5166        6019           0
        5166        4774        5165        5167        6020           0
        5167        4775        5166        5168        6021           0
        5168        4776        5167        5169        6022           0
        5169        4777        5168        5170        6023           0
        5170        4778        5169        5171        6024           0
        5171        4779        5170        5172        6025           0
        5172        4780        5171        5173        6026           0
        5173        4781        5172        5174        6027           0
        5174        4782        5173        5175        6028           0
        5175        4783        5174        5176        6029           0
        5176        4784        5175        5177        6030           0
        5177        4785        5176        5178        6031           0
        5178        4786        5177        5179        6032           0
        5179        4787        5178        5180        6033           0
        5180        4788        5179        5181        6034           0
        5181        4789        5180        5182        6035           0
        5182        4790        5181        5183        6036           0
        5183        4791        5182        5184        6037           0
        5184        4792        5183        5185        6038           0
        5185        4793        5184        5186        6039           0
        5186        4794        5185        5187        6040           0
        5187        4795        5186        5188        6041           0
        5188        4796        5187        5189        6042           0
        5189        4797        5188        5190        6043           0
        5190        4798        5189        5191        6044           0
        5191        4799        5190        5192        6045           0
        5192        4800        5191        5193        6046           0
        5193        4801        5192        5194        6047           0
        5194        4802        5193        5195        6048           0
        5195        4803        5194        5196        6049           0
        5196        4804        5195        5197        6050           0
        5197        4805        5196        5198        6051           0
        5198        4806        5197        5199        6052           0
        5199        4807        5198        5200        6053           0
        5200        4808        5199        5201        6054           0
        5201        4809        5200        5202        6055           0
        5202        4810        5201        5203        6056           0
        5203        4811        5202        5204        6057           0
        5204        4812        5203        5205        6058           0
        5205        4813        5204        5206        6059           0
        5206        4814        5205        5207        6060           0
        5207        4815        5206        5208        6061           0
        5208        4816        5207        5209        6062           0
        5209        4817        5208        5210        6063           0
        5210        4818        5209        5211        6064           0
        5211        4819        5210        5212        6065           0
        5212        4820        5211        5213        6066           0
        5213        4821        5212        5214        6067           0
        5214        4822        5213        5215        6068           0
        5215        4823        5214        5216        6069           0
        5216        4824        5215        5217        6070           0
        5217        4825        5216        5218        6071           0
        5218        4826        5217        5219        6072           0
        5219        4827        5218        5220        6073           0
        5220        4828        5219        5221        6074           0
        5221        4829        5220        5222        6075           0
        5222        4830        5221        5223        6076           0
        5223        4831        5222        5224        6077           0
        5224        4832        5223        5225        6078           0
        5225        4833        5224        5226        6079           0
        5226        4834        5225        5227        6080           0
        5227        4835        5226        5228        6081           0
        5228        4836        5227        5229        6082           0
        5229        4837        5228        5230        6083           0
        5230        4838        5229        5231        6084           0
        5231        4839        5230        5232        6085           0
        5232        4840        5231        5233        6086           0
        5233        4841        5232        5234        6087           0
        5234        4842        5233        5235        6088           0
        5235        4843        5234        5236        6089           0
        5236        4844        5235        5237        6090           0
        5237        4845        5236        5238        6091           0
        5238        4846        5237        5239        6092           0
        5239        4847        5238        5240        6093           0
        5240        4848        5239        5241        6094           0
        5241        4849        5240        5242        6095           0
        5242        4850        5241        5243        6096           0
        5243        4851        5242        5245        6097           0
        5244        4851        5245        5246        5518           0
        5245        5243        5244        5247        6098           0
        5246        5244        5247        5248        5519           0
        5247        5245        5246        5249        6099           0
        5248        5246        5249        5250        5520           0
        5249        5247        5248        5251        6100           0
        5250          78        5248        5251        5521           0
        5251          77        5249        5250        6101           0
        5252          46        5851        5852           0           0
        5253          47        4698        5254        5849           0
        5254        4698        5253        5255        5848           0
        5255        4697        5254        5256        5847           0
        5256        4696        5255        5257        5846           0
        5257        4695        5256        5258        5845           0
        5258        4694        5257        5259        5844           0
        5259        4693        5258        5260        5843           0
        5260        4692        5259        5261        5842           0
        5261        4691        5260        5262        5841           0
        5262        4690        5261        5263        5840           0
        5263        4689        5262        5264        5839           0
        5264        4688        5263        5265        5838           0
        5265        4687        5264        5266        5837           0
        5266         307        5265        5267        5836           0
        5267         308        5266        5268        5835           0
        5268        4686        5267        5269        5834           0
        5269        4685        5268        5270        5833           0
        5270        4684        5269        5271        5832           0
        5271        4683        5270        5272        5831           0
        5272        4682        5271        5273        5830           0
        5273        4681        5272        5274        5829           0
        5274        4680        5273        5275        5828           0
        5275        4679        5274        5276        5827           0
        5276        4679        5275        5277        5826           0
        5277        4443        5276        5278        5825           0
        5278        4444        5277        5279        5824           0
        5279        4445        5278        5280        5823           0
        5280        4446        5279        5281        5822           0
        5281        4447        5280        5282        5821           0
        5282        4448        5281        5283        5820           0
        5283        4449        5282        5284        5819           0
        5284        4450        5283        5285        5818           0
        5285        4451        5284        5286        5817           0
        5286        4452        5285        5287        5816           0
        5287        4453        5286        5288        5815           0
        5288        4454        5287        5289        5814           0
        5289        4455        5288        5290        5813           0
        5290        4456        5289        5291        5812           0
        5291        4457        5290        5292        5811           0
        5292        4458        5291        5293        5810           0
        5293        4459        5292        5294        5809           0
        5294        4460        5293        5295        5808           0
        5295        4461        5294        5296        5807           0
        5296        4462        5295        5297        5806           0
        5297        4463        5296        5298        5805           0
        5298        4464        5297        5299        5804           0
        5299        4465        5298        5300        5803           0
        5300        4466        5299        5301        5802           0
        5301        4467        5300        5302        5801           0
        5302        4468        5301        5303        5800           0
        5303        4469        5302        5304        5799           0
        5304        4470        5303        5305        5798           0
        5305        4471        5304        5306        5797           0
        5306        4472        5305        5307        5796           0
        5307        4473        5306        5308        5795           0
        5308        4474        5307        5309        5794           0
        5309        4475        5308        5310        5793           0
        5310        4476        5309        5311        5792           0
        5311        4477        5310        5312        5791           0
        5312        4478        5311        5313        5790           0
        5313        4479        5312        5314        5789           0
        5314        4480        5313        5315        5788           0
        5315        4481        5314        5316        5787           0
        5316        4482        5315        5317        5786           0
        5317        4483        5316        5318        5785           0
        5318        4484        5317        5319        5784           0
        5319        4485        5318        5320        5783           0
        5320        4486        5319        5321        5782           0
        5321        4487        5320        5322        5781           0
        5322        4488        5321        5323        5780           0
        5323        4489        5322        5324        5779           0
        5324        4490        5323        5325        5778           0
        5325        4491        5324        5326        5777           0
        5326        4492        5325        5327        5776           0
        5327        4493        5326        5328        5775           0
        5328        4494        5327        5329        5774           0
        5329        4495        5328        5330        5773           0
        5330        4496        5329        5331        5772           0
        5331        4497        5330        5332        5771           0
        5332        4498        5331        5333        5770           0
        5333        4499        5332        5334        5769           0
        5334        4500        5333        5335        5768           0
        5335        4501        5334        5336        5767           0
        5336        4502        5335        5337        5766           0
        5337        4503        5336        5338        5765           0
        5338        4504        5337        5339        5764           0
        5339        4505        5338        5340        5763           0
        5340        4506        5339        5341        5762           0
        5341        4507        5340        5342        5761           0
        5342        4508        5341        5343        5760           0
        5343        4509        5342        5344        5759           0
        5344        4510        5343        5345        5758           0
        5345        4511        5344        5346        5757           0
        5346        4512        5345        5347        5756           0
        5347        4513        5346        5348        5755           0
        5348        4514        5347        5349        5754           0
        5349        4515        5348        5350        5753           0
        5350        4516        5349        5351        5752           0
        5351        4517        5350        5352        5751           0
        5352        4518        5351        5353        5750           0
        5353        4519        5352        5354        5749           0
        5354        4520        5353        5355        5748           0
        5355        4521        5354        5356        5747           0
        5356        4522        5355        5357        5746           0
        5357        4523        5356        5358        5745           0
        5358        4524        5357        5359        5744           0
        5359        4525        5358        5360        5743           0
        5360        4526        5359        5361        5742           0
        5361        4527        5360        5362        5741           0
        5362        4528        5361        5363        5740           0
        5363        4529        5362        5364        5739           0
        5364        4530        5363        5365        5738           0
        5365        4531        5364        5366        5737           0
        5366        4532        5365        5367        5736           0
        5367        4533        5366        5368        5735           0
        5368        4534        5367        5369        5734           0
        5369        4535        5368        5370        5733           0
        5370        4536        5369        5371        5732           0
        5371        4537        5370        5372        5731           0
        5372        4538        5371        5373        5730           0
        5373        4539        5372        5374        5729           0
        5374        4540        5373        5375        5728           0
        5375        4541        5374        5376        5727           0
        5376        4542        5375        5377        5726           0
        5377        4543        5376        5378        5725           0
        5378        4544        5377        5379        5724           0
        5379        4545        5378        5380        5723           0
        5380        4546        5379        5381        5722           0
        5381        4547        5380        5382        5721           0
        5382        4548        5381        5383        5720           0
        5383        4549        5382        5384        5719           0
        5384        4550        5383        5385        5718           0
        5385        4551        5384        5386        5717           0
        5386        4552        5385        5387        5716           0
        5387        4553        5386        5388        5715           0
        5388        4554        5387        5389        5714           0
        5389        4555        5388        5390        5713           0
        5390        4556        5389        5391        5712           0
        5391        4557        5390        5392        5711           0
        5392        4558        5391        5393        5710           0
        5393        4559        5392        5394        5709           0
        5394        4560        5393        5395        5708           0
        5395        4561        5394        5396        5707           0
        5396        4562        5395        5397        5706           0
        5397        4563        5396        5398        5705           0
        5398        4564        5397        5399        5704           0
        5399        4565        5398        5400        5703           0
        5400        4566        5399        5401        5702           0
        5401        4567        5400        5402        5701           0
        5402        4568        5401        5403        5700           0
        5403        4569        5402        5404        5699           0
        5404        4570        5403        5405        5698           0
        5405        4571        5404        5406        5697           0
        5406        4572        5405        5407        5696           0
        5407        4573        5406        5408        5695           0
        5408        4574        5407        5409        5694           0
        5409        4575        5408        5410        5693           0
        5410        4576        5409        5411        5692           0
        5411        4577        5410        5412        5691           0
        5412        4578        5411        5413        5690           0
        5413        4579        5412        5414        5689           0
        5414        4580        5413        5415        5688           0
        5415        4581        5414        5416        5687           0
        5416        4582        5415        5417        5686           0
        5417        4583        5416        5418        5685           0
        5418        4584        5417        5419        5684           0
        5419        4585        5418        5420        5683           0
        5420        4586        5419        5421        5682           0
        5421        4587        5420        5422        5681           0
        5422        4588        5421        5423        5680           0
        5423        4588        5422        5424        5679           0
        5424        4589        5423        5425        5678           0
        5425        4590        5424        5426        5677           0
        5426        4591        5425        5427        5676           0
        5427        4592        5426        5428        5675           0
        5428        4593        5427        5429        5674           0
        5429        4594        5428        5430        5673           0
        5430        4595        5429        5431        5672           0
        5431        4596        5430        5432        5671           0
        5432        4597        5431        5433        5670           0
        5433        4598        5432        5434        5669           0
        5434        4599        5433        5435        5668           0
        5435        4600        5434        5436        5667           0
        5436        4601        5435        5437        5666           0
        5437        4602        5436        5438        5665           0
        5438        4603        5437        5439        5664           0
        5439        4604        5438        5440        5663           0
        5440        4605        5439        5441        5662           0
        5441        4606        5440        5442        5661           0
        5442        4607        5441        5443        5660           0
        5443        4608        5442        5444        5659           0
        5444        4609        5443        5445        5658           0
        5445        4610        5444        5446        5657           0
        5446        4611        5445        5447        5656           0
        5447        4612        5446        5448        5655           0
        5448        4613        5447        5449        5654           0
        5449        4614        5448        5450        5653           0
        5450        4615        5449        5451        5652           0
        5451        4616        5450        5452        5651           0
        5452        4617        5451        5453        5650           0
        5453        4618        5452        5454        5649           0
        5454        4619        5453        5455        5648           0
        5455        4620        5454        5456        5647           0
        5456        4621        5455        5457        5646           0
        5457        4622        5456        5458        5645           0
        5458        4623        5457        5459        5644           0
        5459        4624        5458        5460        5643           0
        5460        4625        5459        5461        5642           0
        5461        4626        5460        5462        5641           0
        5462        4627        5461        5463        5640           0
        5463        4628        5462        5464        5639           0
        5464        4629        5463        5465        5638           0
        5465        4630        5464        5466        5637           0
        5466        4631        5465        5467        5636           0
        5467        4632        5466        5468        5635           0
        5468        4633        5467        5469        5634           0
        5469        4634        5468        5470        5633           0
        5470        4635        5469        5471        5632           0
        5471        4636        5470        5472        5631           0
        5472        4637        5471        5473        5630           0
        5473        4638        5472        5474        5629           0
        5474        4639        5473        5475        5628           0
        5475        4640        5474        5476        5627           0
        5476        4641        5475        5477        5626           0
        5477        4642        5476        5478        5625           0
        5478        4643        5477        5479        5624           0
        5479        4644        5478        5480        5623           0
[truncated: 790,226 more chars]
