# Supplementary material for: Cellular Automaton Mimicking Colliding Bodies for Topology Optimization
Source: Materials (Basel). 2022 Nov 15;15(22):8057. doi: 10.3390/ma15228057 (PMC9698060; doi:10.3390/ma15228057)
Supplement: Supplementary file 1 [file materials-15-08057-s001.zip › materials-1995658-supplementary/Supplementary_files/nodes]

       1  73.30876000000      362.8594000000    
       2  56.95000000000      384.0000000000    
       3  71.87963082851      363.1744009918    
       4  70.47736120946      363.5930604339    
       5  69.10945901993      364.1131367862    
       6  67.78324813035      364.7318455135    
       7  66.50582919239      365.4458739941    
       8  65.28404162160      366.2513992553    
       9  64.12442697827      367.1441084429    
      10  63.03319394312      368.1192219116    
      11  62.01618507544      369.1715188168    
      12  61.07884553155      370.2953650669    
      13  60.22619391177      371.4847434877    
      14  59.46279538875      372.7332860412    
      15  58.79273726667      374.0343079187    
      16  58.21960709673      375.3808433323    
      17  57.74647346913      376.7656828109    
      18  57.37586958358      378.1814118000    
      19  57.10977968642      379.6204503599    
      20  56.94962844678      381.0750937491    
      21  56.89627332867      382.5375536760    
      22  73.45000000000      400.5000000000    
      23  72.01181549071      400.4372024784    
      24  70.58483342839      400.2493329253    
      25  69.17940230584      399.9377537732    
      26  67.80672175722      399.5049479417    
      27  66.47674648009      398.9540541442    
      28  65.20007481636      398.2894623574    
      29  63.98596520660      397.5159922103    
      30  62.84409267836      396.6398073516    
      31  61.78273810603      395.6672618852    
      32  60.81019264093      394.6059073127    
      33  59.93400778322      393.4640347842    
      34  59.16053763745      392.2499251748    
      35  58.49594585233      390.9732535124    
      36  57.94505205620      389.6432782370    
      37  57.51224622538      388.2705976888    
      38  57.20066707370      386.8651665659    
      39  57.01279752126      385.4381845059    
      40  200.9500000000      400.5000000000    
      41  74.94940000000      400.5000000000    
      42  76.45007500000      400.5000000000    
      43  77.94947500000      400.5000000000    
      44  79.45015000000      400.5000000000    
      45  80.94955000000      400.5000000000    
      46  82.45022500000      400.5000000000    
      47  83.94962500000      400.5000000000    
      48  85.45030000000      400.5000000000    
      49  86.94970000000      400.5000000000    
      50  88.45037500000      400.5000000000    
      51  89.94977500000      400.5000000000    
      52  91.45045000000      400.5000000000    
      53  92.94985000000      400.5000000000    
      54  94.45052500000      400.5000000000    
      55  95.94992500000      400.5000000000    
      56  97.45060000000      400.5000000000    
      57  98.95000000000      400.5000000000    
      58  100.4494000000      400.5000000000    
      59  101.9500750000      400.5000000000    
      60  103.4494750000      400.5000000000    
      61  104.9501500000      400.5000000000    
      62  106.4495500000      400.5000000000    
      63  107.9502250000      400.5000000000    
      64  109.4496250000      400.5000000000    
      65  110.9503000000      400.5000000000    
      66  112.4497000000      400.5000000000    
      67  113.9503750000      400.5000000000    
      68  115.4497750000      400.5000000000    
      69  116.9504500000      400.5000000000    
      70  118.4498500000      400.5000000000    
      71  119.9505250000      400.5000000000    
      72  121.4499250000      400.5000000000    
      73  122.9506000000      400.5000000000    
      74  124.4500000000      400.5000000000    
      75  125.9494000000      400.5000000000    
      76  127.4500750000      400.5000000000    
      77  128.9494750000      400.5000000000    
      78  130.4501500000      400.5000000000    
      79  131.9495500000      400.5000000000    
      80  133.4502250000      400.5000000000    
      81  134.9496250000      400.5000000000    
      82  136.4503000000      400.5000000000    
      83  137.9497000000      400.5000000000    
      84  139.4503750000      400.5000000000    
      85  140.9497750000      400.5000000000    
      86  142.4504500000      400.5000000000    
      87  143.9498500000      400.5000000000    
      88  145.4505250000      400.5000000000    
      89  146.9499250000      400.5000000000    
      90  148.4506000000      400.5000000000    
      91  149.9500000000      400.5000000000    
      92  151.4494000000      400.5000000000    
      93  152.9500750000      400.5000000000    
      94  154.4494750000      400.5000000000    
      95  155.9501500000      400.5000000000    
      96  157.4495500000      400.5000000000    
      97  158.9502250000      400.5000000000    
      98  160.4496250000      400.5000000000    
      99  161.9503000000      400.5000000000    
     100  163.4497000000      400.5000000000    
     101  164.9503750000      400.5000000000    
     102  166.4497750000      400.5000000000    
     103  167.9504500000      400.5000000000    
     104  169.4498500000      400.5000000000    
     105  170.9505250000      400.5000000000    
     106  172.4499250000      400.5000000000    
     107  173.9506000000      400.5000000000    
     108  175.4500000000      400.5000000000    
     109  176.9494000000      400.5000000000    
     110  178.4500750000      400.5000000000    
     111  179.9494750000      400.5000000000    
     112  181.4501500000      400.5000000000    
     113  182.9495500000      400.5000000000    
     114  184.4502250000      400.5000000000    
     115  185.9496250000      400.5000000000    
     116  187.4503000000      400.5000000000    
     117  188.9497000000      400.5000000000    
     118  190.4503750000      400.5000000000    
     119  191.9497750000      400.5000000000    
     120  193.4504500000      400.5000000000    
     121  194.9498500000      400.5000000000    
     122  196.4505250000      400.5000000000    
     123  197.9499250000      400.5000000000    
     124  199.4506000000      400.5000000000    
     125  258.1737440680      373.4942705561    
     126  202.4074810256      400.2056094855    
     127  203.8608532248      399.8946024948    
     128  205.3111742992      399.5667526905    
     129  206.7570052833      399.2223853554    
     130  208.1993983907      398.8612498738    
     131  209.6363051721      398.4838704918    
     132  211.0700084455      398.0896476655    
     133  212.4996932501      397.6787711543    
     134  213.9233302066      397.2518356625    
     135  215.3425707758      396.8083574528    
     136  216.7560068290      396.3487765313    
     137  218.1646670041      395.8727584348    
     138  219.5677556657      395.3805603799    
     139  220.9638880140      394.8726915312    
     140  222.3558789757      394.3481161662    
     141  223.7405496078      393.8080204886    
     142  225.1195070958      393.2517894549    
     143  226.4913832788      392.6799749410    
     144  227.8571765491      392.0921608050    
     145  229.2161145464      391.4886674456    
     146  230.5674376052      390.8698442968    
     147  231.9121291601      390.2352410056    
     148  233.2488550481      389.5854872067    
     149  234.5785880806      388.9201100373    
     150  235.9005755988      388.2394737781    
     151  237.2140792870      387.5439709671    
     152  238.5200550567      386.8330954472    
     153  239.8166510426      386.1078677939    
     154  241.1064795999      385.3668141912    
     155  242.3865932068      384.6116153750    
     156  243.6584795893      383.8414064783    
     157  244.9214178384      383.0566111592    
     158  246.1747036152      382.2576800871    
     159  247.4192490073      381.4440318342    
     160  248.6538192136      380.6164736783    
     161  249.8793127012      379.7744033582    
     162  251.0950341151      378.9182852842    
     163  252.3003061964      378.0486098808    
     164  253.4960060904      377.1647442354    
     165  254.6809474591      376.2675652935    
     166  255.8559926516      375.3564201268    
     167  257.0199758225      374.4322127469    
     168  256.2803000000      365.0000000000    
     169  256.3337255063      366.4608784915    
     170  256.4937038150      367.9138653726    
     171  256.7593994234      369.3513722753    
     172  257.1293864315      370.7656317513    
     173  257.6016568060      372.1490061150    
     174  276.2803000000      345.0000000000    
     175  256.3362262924      363.5053682914    
     176  256.5036923944      362.0190955042    
     177  256.7816918241      360.5498000942    
     178  257.1688791608      359.1047821492    
     179  257.6628796828      357.6930402537    
     180  258.2608642255      356.3224465217    
     181  258.9597395668      355.0000906865    
     182  259.7554823806      353.7336606369    
     183  260.6436423724      352.5302390465    
     184  261.6192523927      351.3965562060    
     185  262.6768562164      350.3389523830    
     186  263.8105390575      349.3633423636    
     187  265.0139606481      348.4751823729    
     188  266.2803906972      347.6794395605    
     189  267.6027465311      346.9805642210    
     190  268.9733402612      346.3825796799    
     191  270.3850821556      345.8885791589    
     192  271.8297938181      345.5014617285    
     193  273.2993955108      345.2233923934    
     194  274.7856682948      345.0559262921    
     195  283.0595436244      346.1840000032    
     196  281.7430075907      345.7604879018    
     197  280.4003512160      345.4289709525    
     198  279.0379945112      345.1910343283    
     199  277.6624516859      345.0478157407    
     200  305.0000000000      282.5000000000    
     201  283.8834847839      344.9528075684    
     202  284.6932546864      343.7122486018    
     203  285.4887468648      342.4624862095    
     204  286.2698567297      341.2036847078    
     205  287.0364815825      339.9360096010    
     206  287.7878355141      338.6608057347    
     207  288.5255392176      337.3752993720    
     208  289.2481187745      336.0820118440    
     209  289.9558217435      334.7805240977    
     210  290.6485550773      333.4710072500    
     211  291.3262276968      332.1536334736    
     212  291.9887505030      330.8285759739    
     213  292.6357421621      329.4966236288    
     214  293.2680002480      328.1561076607    
     215  293.8845589965      326.8090482116    
     216  294.4856315675      325.4550077344    
     217  295.0711389333      324.0941642556    
     218  295.6407455924      322.7273272013    
     219  296.1949009067      321.3534182758    
     220  296.7332662845      319.9732456174    
     221  297.2557709427      318.5869906881    
     222  297.7623461833      317.1948357500    
     223  298.2529254031      315.7969638406    
     224  298.7274441017      314.3935587490    
     225  299.1856327524      312.9854541943    
     226  299.6278528196      311.5715393246    
     227  300.0540237897      310.1519930417    
     228  300.4636977534      308.7283073003    
     229  300.8568433738      307.3006757656    
     230  301.2337708029      305.8679721814    
     231  301.5942457953      304.4310408586    
     232  301.9382209564      302.9900707221    
     233  302.2656510613      301.5452512276    
     234  302.5764930600      300.0967723372    
     235  302.8707060836      298.6448244940    
     236  303.1482514497      297.1895985968    
     237  303.4090926672      295.7312859759    
     238  303.6531954413      294.2700783669    
     239  303.8805276789      292.8061678792    
     240  304.0910594888      291.3397469973    
     241  304.2846779641      289.8716846135    
     242  304.4615358501      288.4008225757    
     243  304.6215169189      286.9280293502    
     244  304.7646001382      285.4534985620    
     245  304.8907666946      283.9774240877    
     246  305.0000000000      65.50000000000    
     247  305.0000000000      281.0027000000    
     248  305.0000000000      279.5075700000    
     249  305.0000000000      278.0102700000    
     250  305.0000000000      276.5129700000    
     251  305.0000000000      275.0200100000    
     252  305.0000000000      273.5205400000    
     253  305.0000000000      272.0232400000    
     254  305.0000000000      270.5281100000    
     255  305.0000000000      269.0308100000    
     256  305.0000000000      267.5335100000    
     257  305.0000000000      266.0383800000    
     258  305.0000000000      264.5410800000    
     259  305.0000000000      263.0437800000    
     260  305.0000000000      261.5486500000    
     261  305.0000000000      260.0513500000    
     262  305.0000000000      258.5562200000    
     263  305.0000000000      257.0589200000    
     264  305.0000000000      255.5616200000    
     265  305.0000000000      254.0664900000    
     266  305.0000000000      252.5691900000    
     267  305.0000000000      251.0740600000    
     268  305.0000000000      249.5767600000    
     269  305.0000000000      248.0794600000    
     270  305.0000000000      246.5821600000    
     271  305.0000000000      245.0870300000    
     272  305.0000000000      243.5897300000    
     273  305.0000000000      242.0924300000    
     274  305.0000000000      240.5973000000    
     275  305.0000000000      239.1000000000    
     276  305.0000000000      237.6027000000    
     277  305.0000000000      236.1075700000    
     278  305.0000000000      234.6102700000    
     279  305.0000000000      233.1129700000    
     280  305.0000000000      231.6178400000    
     281  305.0000000000      230.1205400000    
     282  305.0000000000      228.6232400000    
     283  305.0000000000      227.1281100000    
     284  305.0000000000      225.6308100000    
     285  305.0000000000      224.1335100000    
     286  305.0000000000      222.6383800000    
     287  305.0000000000      221.1410800000    
     288  305.0000000000      219.6459500000    
     289  305.0000000000      218.1508200000    
     290  305.0000000000      216.6513500000    
     291  305.0000000000      215.1562200000    
     292  305.0000000000      213.6589200000    
     293  305.0000000000      212.1616200000    
     294  305.0000000000      210.6664900000    
     295  305.0000000000      209.1691900000    
     296  305.0000000000      207.6718900000    
     297  305.0000000000      206.1767600000    
     298  305.0000000000      204.6794600000    
     299  305.0000000000      203.1821600000    
     300  305.0000000000      201.6870300000    
     301  305.0000000000      200.1897300000    
     302  305.0000000000      198.6924300000    
     303  305.0000000000      197.1973000000    
     304  305.0000000000      195.7000000000    
     305  305.0000000000      194.2027000000    
     306  305.0000000000      192.7075700000    
     307  305.0000000000      191.2102700000    
     308  305.0000000000      189.7129700000    
     309  305.0000000000      188.2178400000    
     310  305.0000000000      186.7205400000    
     311  305.0000000000      185.2232400000    
     312  305.0000000000      183.7281100000    
     313  305.0000000000      182.2308100000    
     314  305.0000000000      180.7335100000    
     315  305.0000000000      179.2383800000    
     316  305.0000000000      177.7410800000    
     317  305.0000000000      176.2437800000    
     318  305.0000000000      174.7486500000    
     319  305.0000000000      173.2535200000    
     320  305.0000000000      171.7562200000    
     321  305.0000000000      170.2589200000    
     322  305.0000000000      168.7616200000    
     323  305.0000000000      167.2664900000    
     324  305.0000000000      165.7691900000    
     325  305.0000000000      164.2718900000    
     326  305.0000000000      162.7767600000    
     327  305.0000000000      161.2794600000    
     328  305.0000000000      159.7821600000    
     329  305.0000000000      158.2870300000    
     330  305.0000000000      156.7897300000    
     331  305.0000000000      155.2924300000    
     332  305.0000000000      153.7994700000    
     333  305.0000000000      152.3000000000    
     334  305.0000000000      150.8027000000    
     335  305.0000000000      149.3097400000    
     336  305.0000000000      147.8102700000    
     337  305.0000000000      146.3129700000    
     338  305.0000000000      144.8178400000    
     339  305.0000000000      143.3227100000    
     340  305.0000000000      141.8232400000    
     341  305.0000000000      140.3281100000    
     342  305.0000000000      138.8308100000    
     343  305.0000000000      137.3335100000    
     344  305.0000000000      135.8383800000    
     345  305.0000000000      134.3410800000    
     346  305.0000000000      132.8437800000    
     347  305.0000000000      131.3486500000    
     348  305.0000000000      129.8513500000    
     349  305.0000000000      128.3562200000    
     350  305.0000000000      126.8589200000    
     351  305.0000000000      125.3616200000    
     352  305.0000000000      123.8664900000    
     353  305.0000000000      122.3691900000    
     354  305.0000000000      120.8718900000    
     355  305.0000000000      119.3767600000    
     356  305.0000000000      117.8794600000    
     357  305.0000000000      116.3821600000    
     358  305.0000000000      114.8870300000    
     359  305.0000000000      113.3897300000    
     360  305.0000000000      111.8924300000    
     361  305.0000000000      110.3973000000    
     362  305.0000000000      108.9000000000    
     363  305.0000000000      107.4027000000    
     364  305.0000000000      105.9075700000    
     365  305.0000000000      104.4102700000    
     366  305.0000000000      102.9129700000    
     367  305.0000000000      101.4178400000    
     368  305.0000000000      99.92054000000    
     369  305.0000000000      98.42324000000    
     370  305.0000000000      96.92811000000    
     371  305.0000000000      95.43081000000    
     372  305.0000000000      93.93351000000    
     373  305.0000000000      92.43838000000    
     374  305.0000000000      90.94108000000    
     375  305.0000000000      89.44378000000    
     376  305.0000000000      87.94865000000    
     377  305.0000000000      86.45135000000    
     378  305.0000000000      84.95622000000    
     379  305.0000000000      83.45892000000    
     380  305.0000000000      81.96162000000    
     381  305.0000000000      80.46649000000    
     382  305.0000000000      78.96919000000    
     383  305.0000000000      77.47189000000    
     384  305.0000000000      75.97676000000    
     385  305.0000000000      74.47946000000    
     386  305.0000000000      72.98216000000    
     387  305.0000000000      71.48703000000    
     388  305.0000000000      69.98973000000    
     389  305.0000000000      68.49243000000    
     390  305.0000000000      66.99730000000    
     391  293.5000000000      55.00000000000    
     392  304.7884708008      64.09121739127    
     393  304.4043289812      62.71923539947    
     394  303.8535613725      61.40543629677    
     395  303.1445838256      60.16981342541    
     396  302.2881647004      59.03119768368    
     397  301.2976512476      58.00733434267    
     398  300.1881490089      57.11379205345    
     399  298.9765328342      56.36420165271    
     400  297.6816857033      55.77024547073    
     401  296.3233377838      55.34093909120    
     402  294.9221634711      55.08284983147    
     403  286.1695000000      57.60325000000    
     404  292.1800212130      55.07097228161    
     405  290.8769845432      55.29293411606    
     406  289.6079504397      55.66297939282    
     407  288.3897651485      56.17621000303    
     408  287.2385909559      56.82580187263    
     409  239.8500000000      250.0000000000    
     410  285.8183981900      59.06161736500    
     411  285.4677595750      60.51806076250    
     412  285.1166577650      61.97642812750    
     413  284.7660191500      63.43287152500    
     414  284.4153805350      64.88931492250    
     415  284.0642787250      66.34768228750    
     416  283.7131769150      67.80604965250    
     417  283.3620751050      69.26441701750    
     418  283.0114364900      70.72086041500    
     419  282.6607978750      72.17730381250    
     420  282.3096960650      73.63567117750    
     421  281.9585942550      75.09403854250    
     422  281.6079556400      76.55048194000    
     423  281.2568538300      78.00884930500    
     424  280.9057520200      79.46721667000    
     425  280.5551134050      80.92366006750    
     426  280.2044747900      82.38010346500    
     427  279.8533729800      83.83847083000    
     428  279.5022711700      85.29683819500    
     429  279.1516325550      86.75328159250    
     430  278.8005307450      88.21164895750    
     431  278.4494289350      89.67001632250    
     432  278.0987903200      91.12645972000    
     433  277.7476885100      92.58482708500    
     434  277.3970498950      94.04127048250    
     435  277.0459480850      95.49963784750    
     436  276.6948462750      96.95800521250    
     437  276.3442076600      98.41444861000    
     438  275.9931058500      99.87281597500    
     439  275.6424672350      101.3292593725    
     440  275.2913654250      102.7876267375    
     441  274.9407268100      104.2440701350    
     442  274.5896250000      105.7024375000    
     443  274.2389863850      107.1588808975    
     444  273.8878845750      108.6172482625    
     445  273.5372459600      110.0736916600    
     446  273.1861441500      111.5320590250    
     447  272.8350423400      112.9904263900    
     448  272.4844037250      114.4468697875    
     449  272.1333019150      115.9052371525    
     450  271.7822001050      117.3636045175    
     451  271.4315614900      118.8200479150    
     452  271.0804596800      120.2784152800    
     453  270.7298210650      121.7348586775    
     454  270.3787192550      123.1932260425    
     455  270.0280806400      124.6496694400    
     456  269.6769788300      126.1080368050    
     457  269.3258770200      127.5664041700    
     458  268.9752384050      129.0228475675    
     459  268.6241365950      130.4812149325    
     460  268.2734979800      131.9376583300    
     461  267.9223961700      133.3960256950    
     462  267.5712943600      134.8543930600    
     463  267.2206557450      136.3108364575    
     464  266.8695539350      137.7692038225    
     465  266.5189153200      139.2256472200    
     466  266.1678135100      140.6840145850    
     467  265.8171748950      142.1404579825    
     468  265.4660730850      143.5988253475    
     469  265.1149712750      145.0571927125    
     470  264.7643326600      146.5136361100    
     471  264.4132308500      147.9720034750    
     472  264.0625922350      149.4284468725    
     473  263.7114904250      150.8868142375    
     474  263.3608518100      152.3432576350    
     475  263.0097500000      153.8016250000    
     476  262.6586481900      155.2599923650    
     477  262.3080095750      156.7164357625    
     478  261.9569077650      158.1748031275    
     479  261.6062691500      159.6312465250    
     480  261.2551673400      161.0896138900    
     481  260.9045287250      162.5460572875    
     482  260.5534269150      164.0044246525    
     483  260.2023251050      165.4627920175    
     484  259.8516864900      166.9192354150    
     485  259.5005846800      168.3776027800    
     486  259.1499460650      169.8340461775    
     487  258.7988442550      171.2924135425    
     488  258.4482056400      172.7488569400    
     489  258.0971038300      174.2072243050    
     490  257.7464652150      175.6636677025    
     491  257.3953634050      177.1220350675    
     492  257.0447247900      178.5784784650    
     493  256.6936229800      180.0368458300    
     494  256.3429843650      181.4932892275    
     495  255.9914193600      182.9535805600    
     496  255.6407807450      184.4100239575    
     497  255.2896789350      185.8683913225    
     498  254.9390403200      187.3248347200    
     499  254.5879385100      188.7832020850    
     500  254.2372998950      190.2396454825    
     501  253.8861980850      191.6980128475    
     502  253.5350962750      193.1563802125    
     503  253.1844576600      194.6128236100    
     504  252.8333558500      196.0711909750    
     505  252.4827172350      197.5276343725    
     506  252.1316154250      198.9860017375    
     507  251.7809768100      200.4424451350    
     508  251.4298750000      201.9008125000    
     509  251.0787731900      203.3591798650    
     510  250.7281345750      204.8156232625    
     511  250.3770327650      206.2739906275    
     512  250.0263941500      207.7304340250    
     513  249.6752923400      209.1888013900    
     514  249.3246537250      210.6452447875    
     515  248.9735519150      212.1036121525    
     516  248.6224501050      213.5619795175    
     517  248.2718114900      215.0184229150    
     518  247.9207096800      216.4767902800    
     519  247.5700710650      217.9332336775    
     520  247.2189692550      219.3916010425    
     521  246.8683306400      220.8480444400    
     522  246.5172288300      222.3064118050    
     523  246.1661270200      223.7647791700    
     524  245.8154884050      225.2212225675    
     525  245.4643865950      226.6795899325    
     526  245.1137479800      228.1360333300    
     527  244.7626461700      229.5944006950    
     528  244.4115443600      231.0527680600    
     529  244.0609057450      232.5092114575    
     530  243.7098039350      233.9675788225    
     531  243.3591653200      235.4240222200    
     532  243.0080635100      236.8823895850    
     533  242.6574248950      238.3388329825    
     534  242.3063230850      239.7972003475    
     535  241.9552212750      241.2555677125    
     536  241.6045826600      242.7120111100    
     537  241.2534808500      244.1703784750    
     538  240.9028422350      245.6268218725    
     539  240.5517404250      247.0851892375    
     540  240.2011018100      248.5416326350    
     541  137.4250000000      354.8500000000    
     542  138.8944329469      354.6334724743    
     543  140.3657394428      354.3979975349    
     544  141.8309046166      354.1448282329    
     545  143.2943689258      353.8732270609    
     546  144.7528071674      353.5838111364    
     547  146.2075474728      353.2763467879    
     548  147.6599028527      352.9505265439    
     549  149.1050415034      352.6074644000    
     550  150.5504045647      352.2453637606    
     551  151.9881159179      351.8661675758    
     552  153.4210185122      351.4691866734    
     553  154.8504037923      351.0540328442    
     554  156.2730239875      350.6216493780    
     555  157.6916774055      350.1711857723    
     556  159.1031406602      349.7036655457    
     557  160.5072154802      349.2192161114    
     558  161.9096287448      348.7157994976    
     559  163.3027353869      348.1961288661    
     560  164.6907629810      347.6586585144    
     561  166.0705577270      347.1046096532    
     562  167.4433816646      346.5335071071    
     563  168.8104683297      345.9448059680    
     564  170.1687115031      345.3398438505    
     565  171.5207828625      344.7174307881    
     566  172.8636103055      344.0789809935    
     567  174.1984240161      343.4239420328    
     568  175.5264214100      342.7516936389    
     569  176.8445850844      342.0637632575    
     570  178.1541238351      341.3595531025    
     571  179.4562111905      340.6383988193    
     572  180.7478886194      339.9019389753    
     573  182.0316968637      339.1487249467    
     574  183.3047189251      338.3804681449    
     575  184.5667896409      337.5973366980    
     576  185.8230429666      336.7960759202    
     577  187.0666237142      335.9810234028    
     578  188.3013126295      335.1497362902    
     579  189.5243043201      334.3041033872    
     580  190.7367243947      333.4433820358    
     581  191.9396552344      332.5667678813    
     582  193.1303636061      331.6762527183    
     583  194.3111916445      330.7700848947    
     584  195.4794563373      329.8503233552    
     585  196.6362351312      328.9161571474    
     586  197.7825585074      327.9667164182    
     587  198.9158218527      327.0041584345    
     588  200.0382543074      326.0265898356    
     589  201.1473055420      325.0362317989    
     590  202.2440007040      324.0322081919    
     591  203.3293144170      323.0135870035    
     592  204.4007806907      321.9826826888    
     593  205.4605071075      320.9374674512    
     594  206.5060858225      319.8803161640    
     595  207.5384857407      318.8102908852    
     596  208.5586218828      317.7264010276    
     597  209.5641763573      316.6311093402    
     598  210.5571270975      315.5222613757    
     599  211.5352179753      314.4023765976    
     600  212.4993579447      313.2704588440    
     601  213.4503989146      312.1254627504    
     602  214.3861799819      310.9699899141    
     603  215.3085418371      309.8017675086    
     604  216.2153887402      308.6234499047    
     605  217.1075661976      307.4339865527    
     606  217.9858597322      306.2322813277    
     607  218.8482737336      305.0210646785    
     608  219.6965045785      303.7979541299    
     609  220.5286249636      302.5657287667    
     610  221.3445557054      301.3246105698    
     611  222.1475869087      300.0694882102    
     612  222.9333219353      298.8071791558    
     613  223.7041643285      297.5338775478    
     614  224.4583626224      296.2524765122    
     615  225.1966259430      294.9618290197    
     616  225.9195982580      293.6607502321    
     617  226.6256368696      292.3521963894    
     618  227.3161305624      291.0335935532    
     619  227.9895104347      289.7079377805    
     620  228.6464132035      288.3740403210    
     621  229.2874082109      287.0306787243    
     622  229.9110390233      285.6809053027    
     623  230.5178977238      284.3235084567    
     624  231.1085078140      282.9572454146    
     625  231.6815273423      281.5852205242    
     626  232.2380834436      280.2047349993    
     627  232.7769115418      278.8189255030    
     628  233.2985275362      277.4265460886    
     629  233.8033769459      276.0263239448    
     630  234.2903126798      274.6214405795    
     631  234.7602925453      273.2091325734    
     632  235.2122486800      271.7926088952    
     633  235.6466188184      270.3705940354    
     634  236.0637687859      268.9417900312    
     635  236.4627507573      267.5094433327    
     636  236.8443495340      266.0707365000    
     637  237.2076980683      264.6289384835    
     638  237.5531542489      263.1827491098    
     639  237.8810028027      261.7308502490    
     640  238.1904988102      260.2765408258    
     641  238.4822510531      258.8169601996    
     642  238.7555966280      257.3554247491    
     643  239.0108122034      255.8906146295    
     644  239.2481003142      254.4211966060    
     645  239.4669218075      252.9505094094    
     646  239.6677071072      251.4756601836    
     647  74.76612213520      362.6773463380    
     648  76.22284310800      362.4953727700    
     649  77.68020524320      362.3133191080    
     650  79.13756737840      362.1312654460    
     651  80.59492951360      361.9492117840    
     652  82.05165048640      361.7672382160    
     653  83.50901262160      361.5851845540    
     654  84.96637475680      361.4031308920    
     655  86.42373689200      361.2210772300    
     656  87.88045786480      361.0391036620    
     657  89.33782000000      360.8570500000    
     658  90.79454097280      360.6750764320    
     659  92.25190310800      360.4930227700    
     660  93.70926524320      360.3109691080    
     661  95.16662737840      360.1289154460    
     662  96.62398951360      359.9468617840    
     663  98.08071048640      359.7648882160    
     664  99.53807262160      359.5828345540    
     665  100.9954347568      359.4007808920    
     666  102.4527968920      359.2187272300    
     667  103.9095178648      359.0367536620    
     668  105.3668800000      358.8547000000    
     669  106.8242421352      358.6726463380    
     670  108.2809631080      358.4906727700    
     671  109.7383252432      358.3086191080    
     672  111.1956873784      358.1265654460    
     673  112.6524083512      357.9445918780    
     674  114.1097704864      357.7625382160    
     675  115.5671326216      357.5804845540    
     676  117.0244947568      357.3984308920    
     677  118.4818568920      357.2163772300    
     678  119.9385778648      357.0344036620    
     679  121.3959400000      356.8523500000    
     680  122.8533021352      356.6702963380    
     681  124.3100231080      356.4883227700    
     682  125.7673852432      356.3062691080    
     683  127.2247473784      356.1242154460    
     684  128.6821095136      355.9421617840    
     685  130.1388304864      355.7601882160    
     686  131.5961926216      355.5781345540    
     687  133.0535547568      355.3960808920    
     688  134.5109168920      355.2140272300    
     689  135.9676378648      355.0320536620    
     690  74.24685031654      379.5181285094    
     691  73.90461900692      379.5334006821    
     692  265.8714704204      327.3804002100    
     693  265.3334056614      328.3415159978    
     694  170.9329333284      372.4216217731    
     695  171.7085212750      373.1130125428    
     696  157.5693423024      376.8777605817    
     697  158.0597569595      377.4509652610    
     698  74.51441875580      380.0466638890    
     699  73.88506302529      379.8861820391    
     700  74.58685020964      380.4956881748    
     701  73.77903555794      380.1577912360    
     702  74.50913249194      380.8303726812    
     703  73.72886991564      380.4216691646    
     704  273.9370131152      336.4499917054    
     705  273.4969089924      335.4609648848    
     706  265.4065383016      253.3390211174    
     707  71.35336010888      384.6143562412    
     708  269.7240134404      253.5413184348    
     709  268.5627605491      253.0238269825    
     710  248.1721894554      346.1468441967    
     711  248.6754938788      345.2967385142    
     712  221.4426171774      355.2534754571    
     713  271.9306037395      272.3567512860    
     714  198.2431520973      369.5668805794    
     715  265.7706257180      328.8564809844    
     716  247.9167846409      356.8864798929    
     717  75.50492332579      382.9668212677    
     718  74.69074371416      385.8459264602    
     719  270.6606736128      333.3065205358    
     720  241.5229968279      367.2506028792    
     721  230.2549984911      350.4378170711    
     722  244.7392189849      330.7677282169    
     723  271.0543264846      271.4119559849    
     724  198.2149559672      367.9750984626    
     725  186.4842146424      370.3842090390    
     726  249.4208269152      335.0063160666    
     727  233.1163715385      358.7069103982    
     728  279.6152863793      184.2635140337    
     729  246.8198230673      354.5004028203    
     730  261.5157552265      255.7063279301    
     731  284.2667671303      143.9148522612    
     732  75.37534209343      381.2672587754    
     733  74.83680540066      379.2880343651    
     734  287.3006190866      118.4904658116    
     735  73.12376992222      386.7937603638    
     736  242.0893528903      368.7765789829    
     737  289.8072516978      95.99507539357    
     738  248.0610492608      369.6584324767    
     739  293.9780853398      61.39616455337    
     740  299.4641466974      62.43797135552    
     741  266.0233544294      333.4230297044    
     742  206.9152971682      365.7099983283    
     743  293.8179909540      62.82166393571    
     744  236.0534176648      344.7759387153    
     745  242.7275377719      331.6430542879    
     746  263.1649686240      327.1918359360    
     747  254.4337606319      345.5396365545    
     748  268.9679809871      332.2936876940    
     749  73.82661076659      378.8993649771    
     750  73.36063833138      387.7343046186    
     751  69.95461117403      386.7360464901    
     752  263.1310612251      301.9629368584    
     753  266.9397115913      294.5433347694    
     754  266.2143706247      288.8345754494    
     755  216.7133128946      357.9642321363    
     756  263.9791733839      308.6373382455    
     757  267.6448422794      283.7955517045    
     758  221.5554254204      353.3342748371    
     759  218.3917610370      359.2040293861    
     760  253.8325285718      315.4617617475    
     761  256.1380784147      314.4638833386    
     762  204.7426475373      362.4833440548    
     763  206.2849190513      361.3227981353    
     764  207.8427980604      360.2403704229    
     765  209.3895110403      359.2093830222    
     766  210.9068874786      358.1890533708    
     767  212.4006572399      357.1453027797    
     768  213.9086135968      356.0871658990    
     769  215.4339750276      355.0377778008    
     770  216.9036510471      353.9377451567    
     771  218.2962896242      352.6822869663    
     772  219.7273278573      351.3279731700    
     773  221.1887184294      350.0470078744    
     774  222.6588684956      348.8327245999    
     775  250.3989334070      315.6423246616    
     776  251.4356141898      314.0756024054    
     777  252.3785419042      312.4610135587    
     778  253.2173879032      310.7601637656    
     779  254.1339866001      309.1106301723    
     780  255.0293952279      307.4511028018    
     781  255.9039927367      305.7797085006    
     782  256.7588207176      304.0981173387    
     783  257.5919145418      302.4064488180    
     784  258.4045807759      300.7033082372    
     785  259.1954786122      298.9915055862    
     786  259.9648702493      297.2691478358    
     787  260.6286201081      295.4933211393    
     788  261.2865026956      293.6807376457    
     789  261.9949905271      291.9214433555    
     790  262.6643497688      290.1261214420    
     791  263.2951892794      288.3641084778    
     792  263.8911903266      286.5967471228    
     793  264.4666094146      284.8228509477    
     794  265.0334043054      283.0419110092    
     795  265.5869139308      281.2754240267    
     796  266.1184130592      279.5334361483    
     797  252.7433940549      317.1075370843    
     798  198.5408941884      366.1303674916    
     799  207.8456345538      364.8352603288    
     800  269.8591718133      295.5270980307    
     801  270.4225240267      283.9574193755    
     802  255.4937628472      317.3210359473    
     803  224.8932906649      352.6646798569    
     804  271.0002424142      289.0551933914    
     805  226.1617372601      352.2703157328    
     806  199.4507358737      368.9558127779    
     807  222.8454076433      360.7570860325    
     808  236.9861813535      336.3300913629    
     809  259.2192476733      319.0893506705    
     810  263.2193496221      317.9814716198    
     811  274.5211579147      227.4218844306    
     812  274.3697721262      228.8705998467    
     813  274.0391959773      230.4762852280    
     814  273.3634193628      232.2265350343    
     815  273.0557992277      233.8660010330    
     816  272.8724771361      235.3796796961    
     817  272.7300046747      236.8290928885    
     818  272.4487473181      238.0587963202    
     819  271.9851824893      239.1886892991    
     820  271.6238232099      240.6257566914    
     821  188.0447302323      366.9083698506    
     822  189.6724246400      366.1866747770    
     823  191.2759860445      365.4053258792    
     824  192.8688971307      364.5373205299    
     825  194.4502427553      363.5959894671    
     826  196.0475480774      362.6500873876    
     827  197.6254478756      361.7213709431    
     828  199.1762116100      360.7949155771    
     829  200.7171487292      359.8130365501    
     830  202.2592533131      358.8496492503    
     831  203.7749929348      357.8291372833    
     832  205.2788685086      356.7899681377    
     833  206.7691055136      355.7313332036    
     834  208.2458580084      354.6551764565    
     835  209.7103088634      353.5599328844    
     836  211.1599273243      352.4474952009    
     837  212.5965488880      351.3171710257    
     838  214.0183523550      350.1682632179    
     839  215.4144284228      348.9876427456    
     840  216.7988153818      347.7977138047    
     841  218.1741567579      346.5960757292    
     842  219.5460594043      345.3877394014    
     843  220.9091018836      344.1668551861    
     844  222.2414642109      342.9163665201    
     845  223.5592593474      341.6484584903    
     846  224.8602099769      340.3653222019    
     847  226.1460519051      339.0660436367    
     848  227.4148917110      337.7501561790    
     849  228.6672401804      336.4195418150    
     850  229.9039704710      335.0724438296    
     851  231.1229453566      333.7111901784    
     852  232.3258406958      332.3347610822    
     853  233.5107378005      330.9428080998    
     854  234.6782630468      329.5371779658    
     855  235.8291791042      328.1160632547    
     856  236.9614970446      326.6819198322    
     857  238.0768263414      325.2336260746    
     858  239.1732304139      323.7709530524    
     859  240.2514488177      322.2957051574    
     860  241.3121308035      320.8060311956    
     861  242.3534433838      319.3045055101    
     862  243.3769234679      317.7899089398    
     863  244.3806240083      316.2621329489    
     864  245.3653949095      314.7229326546    
     865  246.3318597092      313.1713334655    
     866  247.2780686708      311.6072993054    
     867  248.2057690933      310.0322163937    
     868  249.1129116154      308.4452045168    
     869  250.0004532220      306.8479627788    
     870  250.8689558872      305.2394798373    
     871  251.7164713835      303.6198404528    
     872  252.5448295175      301.9903199546    
     873  253.3519303426      300.3501667574    
     874  254.1388342488      298.7010174267    
     875  254.9060394884      297.0418277533    
     876  255.6516068249      295.3728030087    
     877  256.3774415457      293.6951027347    
     878  257.0814011827      292.0081068602    
     879  257.7646454594      290.3133831276    
     880  258.4276069927      288.6098584708    
     881  259.0683629842      286.8978578839    
     882  259.6888868853      285.1784206683    
     883  260.2870019342      283.4510606484    
     884  260.8639627340      281.7172707229    
     885  261.4201346049      279.9759530898    
     886  261.9312438381      278.2234217849    
     887  262.4161746476      276.4763699000    
     888  262.9044347995      274.7450388070    
     889  271.3654890117      241.9821332306    
     890  269.5091695550      250.4582191054    
     891  265.2213929699      266.6706060414    
     892  264.6922190763      268.0754366893    
     893  264.2615154284      269.6980519772    
     894  263.8338875030      271.3532091217    
     895  263.3743418820      273.0405693060    
     896  275.6874685428      288.7733346135    
     897  231.3846970557      353.1844416068    
     898  196.6595477262      374.0563018876    
     899  206.9171375417      370.5896408443    
     900  231.1341276169      354.9533854498    
     901  278.4687759460      199.5800844023    
     902  273.6832677983      221.0477457113    
     903  273.2545203009      222.4891581674    
     904  272.8698311930      223.9800794445    
     905  272.5294545993      225.4327041605    
     906  272.1519352438      226.8967907279    
     907  271.7879862663      228.3749519176    
     908  271.4255036604      229.8641673538    
     909  271.0682047313      231.3633646034    
     910  270.7119796537      232.8605264559    
     911  270.3776583168      234.3376588376    
     912  270.0438801375      235.7670682451    
     913  269.6945754482      237.1793685849    
     914  269.3364717494      238.5826545594    
     915  269.0188435954      239.9997604077    
     916  268.6758544000      241.4160678157    
     917  268.3879417865      242.8799951829    
     918  268.0959931329      244.3326948828    
     919  231.4810771222      360.8055632624    
     920  262.2772426519      263.5457965969    
     921  260.3399588511      325.7849921934    
     922  279.7624193723      185.5688592853    
     923  279.4318413037      186.8959451768    
     924  279.1835778568      188.3154728975    
     925  278.0901450449      191.3736622210    
     926  277.7034824949      192.8102356185    
     927  277.3689467864      194.2505943684    
     928  277.0778276124      195.7350060452    
     929  276.7584846348      197.1774534372    
     930  276.3704421276      198.6489093205    
     931  275.9909617377      200.1727274027    
     932  275.6775034837      201.6290421703    
     933  275.2758859286      203.0173954638    
     934  274.8690257637      204.4600312010    
     935  274.5176006202      205.9173029827    
     936  274.1672853387      207.3748419635    
     937  273.8158601952      208.8321137452    
     938  273.4655449137      210.2896527260    
     939  273.1144431037      211.7480200910    
     940  272.7638044887      213.2044634885    
     941  272.4127026787      214.6628308535    
     942  272.0612775352      216.1201026352    
     943  271.7109622537      217.5776416160    
     944  271.3595371102      219.0349133977    
     945  271.0092218287      220.4924523785    
     946  270.6581200187      221.9508197435    
     947  270.3066948752      223.4080915252    
     948  269.9563795937      224.8656305060    
     949  269.6049544502      226.3229022877    
     950  269.2546391687      227.7804412685    
     951  268.9032140252      229.2377130502    
     952  268.5528987437      230.6952520310    
     953  268.2017969337      232.1536193960    
     954  267.8503717902      233.6108911777    
     955  267.5000565087      235.0684301585    
     956  267.1486313652      236.5257019402    
     957  266.7983160837      237.9832409210    
     958  266.4468909402      239.4405127027    
     959  266.1179008243      240.8725954146    
     960  265.8382260096      242.2932944908    
     961  157.7678874930      373.6322672444    
     962  159.4901042368      373.0539100161    
     963  161.2084974875      372.6049692190    
     964  162.9138453381      372.1888534570    
     965  164.6087206976      371.7603447172    
     966  166.3093230348      371.3394582329    
     967  167.9679615298      370.8353929968    
     968  169.6025870995      370.1679420646    
     969  171.3499475646      369.4134771619    
     970  173.0636786383      368.7947880455    
     971  174.7184100606      368.1678158314    
     972  176.3118484497      367.4525462615    
     973  177.8980450967      366.6949516133    
     974  179.5141737950      365.9751271674    
     975  181.1199223554      365.2359362422    
     976  182.7163887770      364.4769061850    
     977  184.3046395311      363.6974969572    
     978  185.8817973406      362.8991205377    
     979  187.4502367665      362.0805748947    
     980  189.0071164219      361.2433429067    
     981  190.5535029214      360.3868848182    
     982  192.0904272384      359.5105955701    
     983  193.6151050788      358.6160626494    
     984  195.1298319901      357.7019392515    
     985  196.6318638910      356.7698814035    
     986  198.1222319155      355.8192843202    
     987  199.6019275799      354.8494802456    
     988  201.0682702656      353.8622260781    
     989  202.5225699851      352.8560125506    
     990  203.9649035408      351.8327201920    
     991  205.3935296640      350.7916346703    
     992  206.8103142342      349.7320400856    
     993  208.2126906028      348.6558560009    
     994  209.6018727820      347.5614949066    
     995  210.9780539086      346.4508289578    
     996  212.3394518103      345.3232530534    
     997  213.6878844404      344.1779370972    
     998  215.0209089778      343.0169559407    
     999  216.3396387730      341.8386499261    
    1000  217.6443825524      340.6448756565    
    1001  218.9333240866      339.4351395760    
    1002  220.2082264223      338.2085005758    
    1003  221.4667799447      336.9671808370    
    1004  222.7099930673      335.7094549255    
    1005  223.9382889223      334.4371567572    
    1006  225.1498241965      333.1499062213    
    1007  226.3463002589      331.8466548127    
    1008  227.5255495719      330.5297635034    
    1009  228.6884717390      329.1974477114    
    1010  229.8356026729      327.8515116219    
    1011  230.9650790558      326.4916900296    
    1012  232.0785340435      325.1168310597    
    1013  233.1739505050      323.7294254072    
    1014  234.2521157742      322.3276361963    
    1015  235.3136764846      320.9132309540    
    1016  236.3567564737      319.4860603971    
    1017  237.3829144143      318.0448737047    
    1018  238.3902913171      316.5922817325    
    1019  239.3795592325      315.1264023626    
    1020  240.3514730352      313.6489596749    
    1021  241.3041509143      312.1599208841    
    1022  242.2390710750      310.6579410260    
    1023  243.1545398147      309.1457410895    
    1024  244.0512015094      307.6223142068    
    1025  244.9296366548      306.0866153770    
    1026  245.7882538767      304.5414266742    
    1027  246.6283459050      302.9844216696    
    1028  247.4483908278      301.4184210356    
    1029  248.2489694183      299.8423799253    
    1030  249.0305963300      298.2552193881    
    1031  249.7918555665      296.6598147261    
    1032  250.5338932761      295.0537639058    
    1033  251.2553651822      293.4399764511    
    1034  251.9567862248      291.8173735480    
    1035  252.6386032387      290.1848464398    
    1036  253.2995810434      288.5453526150    
    1037  253.9407148037      286.8964236596    
    1038  254.5608430411      285.2410467755    
    1039  255.1604128845      283.5781133246    
    1040  255.7398016344      281.9064890024    
    1041  256.2979596692      280.2292021257    
    1042  256.8350025493      278.5442575340    
    1043  257.3521395880      276.8530973952    
    1044  257.8475557180      275.1562195221    
    1045  258.3222911905      273.4519174866    
    1046  258.7754859739      271.7432788045    
    1047  259.2060889046      270.0592544741    
    1048  265.5600942775      243.8011563109    
    1049  260.2105712624      266.6704629370    
    1050  259.7354189857      268.4143428461    
    1051  154.4575804037      375.0073442264    
    1052  151.1368192109      375.6587665570    
    1053  144.9689145660      376.2778428856    
    1054  256.6238442028      327.9103983281    
    1055  237.3950764043      348.7926837809    
    1056  247.8943305177      335.1120351864    
    1057  262.4253766744      251.1576134952    
    1058  256.4544069097      329.8464961481    
    1059  263.3557210799      328.2991997870    
    1060  235.3251284789      362.2365563748    
    1061  283.6479124538      164.3925061453    
    1062  282.8140776575      160.0507812384    
    1063  282.3892286979      161.4750948766    
    1064  282.2161031664      162.8891839814    
    1065  281.9870738750      164.3388740775    
    1066  281.7501467412      165.8539133258    
    1067  280.7649127466      169.1305787609    
    1068  280.3536047846      170.4986161549    
    1069  279.9096786420      171.8704746413    
    1070  279.6171151417      173.3236354178    
    1071  279.3619301401      174.6999004636    
    1072  279.0304583937      176.1272920603    
    1073  278.7600688712      177.5601851004    
    1074  278.5081198384      179.0204481495    
    1075  278.2736456376      180.4962307459    
    1076  277.9136756041      181.9271820061    
    1077  277.3415324696      183.3538004055    
    1078  276.8407967377      184.8734368204    
    1079  276.4610348905      186.3417712259    
    1080  276.1185555934      187.7865296393    
    1081  275.7802698095      189.2275723028    
    1082  275.3927582041      190.6702328460    
    1083  275.0094718717      192.1345807389    
    1084  274.6328835219      193.6002852788    
    1085  274.3182083205      195.0732758734    
    1086  273.9671123277      196.5435335729    
    1087  273.6369742424      198.0080458617    
    1088  273.3021332978      199.4613450674    
    1089  272.9641319644      200.9272243407    
    1090  272.6581085825      202.3910662026    
    1091  272.3428167757      203.8508288769    
    1092  271.9917149657      205.3091962419    
    1093  271.6402898222      206.7664680236    
    1094  271.2899745407      208.2240070044    
    1095  270.9388727307      209.6823743694    
    1096  270.5882341157      211.1388177669    
    1097  270.2371323057      212.5971851319    
    1098  269.8864936907      214.0536285294    
    1099  269.5353918807      215.5119958944    
    1100  269.1839667372      216.9692676761    
    1101  268.8336514557      218.4268066569    
    1102  268.4825496457      219.8851740219    
    1103  268.1319110307      221.3416174194    
    1104  267.7808092207      222.7999847844    
    1105  267.4293840772      224.2572565661    
    1106  267.0790687957      225.7147955469    
    1107  266.7276436522      227.1720673286    
    1108  266.3773283707      228.6296063094    
    1109  266.0262265607      230.0879736744    
    1110  265.6755879457      231.5444170719    
    1111  265.3244861357      233.0027844369    
    1112  264.9730609922      234.4600562186    
    1113  264.5845934726      235.9084043575    
    1114  264.2161662709      237.3622273673    
    1115  263.8658772694      238.8165142637    
    1116  263.5325020590      240.2753355770    
    1117  263.1958241461      241.7150408068    
    1118  262.8546590734      243.1511112583    
    1119  117.7735811180      380.1416467936    
    1120  119.2684993547      380.0871930076    
    1121  120.7529123542      379.8022666510    
    1122  122.3888008011      379.5869682708    
    1123  124.2855511229      379.1485293500    
    1124  134.9004866026      379.5653353375    
    1125  105.9363723631      379.5645174249    
    1126  107.7516820000      379.6440931809    
    1127  197.5825150339      379.7793844832    
    1128  200.0623554648      379.3197440576    
    1129  207.5377554497      376.5006280931    
    1130  208.7666709012      376.1847920719    
    1131  209.9692733530      375.8451793862    
    1132  211.1727881241      375.5503800260    
    1133  212.3461817517      375.1779976332    
    1134  213.5458916546      374.8383930229    
    1135  214.7068978145      374.4007005908    
    1136  215.8631610717      373.9496960178    
    1137  217.0139010626      373.4856836876    
    1138  218.1591088615      373.0081807379    
    1139  219.2988670516      372.5178122662    
    1140  220.4327840898      372.0140840451    
    1141  221.5612006002      371.4973384350    
    1142  222.6829907798      370.9679294880    
    1143  223.7992179853      370.4253553716    
    1144  224.9088932404      369.8702600665    
    1145  226.0119687978      369.3021629942    
    1146  227.1085772678      368.7216805810    
    1147  228.1982886117      368.1283517048    
    1148  229.2814698954      367.5224902099    
    1149  230.2978238061      366.8137071192    
    1150  231.3410200793      366.0622758319    
    1151  244.1525560267      344.5781612973    
    1152  258.5691573534      330.9330320757    
    1153  263.5466146821      329.4640684204    
    1154  260.9732261601      250.6652294780    
    1155  264.6755966137      329.3258267177    
    1156  243.0187731402      349.3178833254    
    1157  245.2498613652      345.5703557236    
    1158  259.1511134463      332.2914352512    
    1159  267.5886175809      328.9587936447    
    1160  240.3452426333      357.6740438826    
    1161  197.8234069049      382.5993327097    
    1162  286.7666213570      271.9611185919    
    1163  286.7906189958      270.5107961749    
    1164  286.7994460859      269.0318950000    
    1165  286.7994460859      267.5345950000    
    1166  286.7994460859      266.0372950000    
    1167  286.7994460859      264.5421650000    
    1168  286.7994460859      263.0448650000    
    1169  286.7994460859      261.5475650000    
    1170  286.7994460859      260.0524350000    
    1171  286.7994460859      258.5551350000    
    1172  286.7994460859      257.0578350000    
    1173  286.7994460859      255.5627050000    
    1174  286.7994460859      254.0654050000    
    1175  286.7994460859      252.5681050000    
    1176  286.7994460859      251.0729750000    
    1177  286.7994460859      249.5756750000    
    1178  286.8000704061      248.0794600000    
    1179  286.7994460859      246.5832450000    
    1180  286.7994460859      245.0859450000    
    1181  286.8000704061      243.5897300000    
    1182  286.7994460859      242.0935150000    
    1183  286.7994460859      240.5962150000    
    1184  286.8000704061      239.1000000000    
    1185  286.7994460859      237.6037850000    
    1186  286.7994460859      236.1064850000    
    1187  286.8000704061      234.6102700000    
    1188  286.7994460859      233.1140550000    
    1189  286.7994460859      231.6167550000    
    1190  286.8000704061      230.1205400000    
    1191  286.7994460859      228.6243250000    
    1192  286.7994460859      227.1270250000    
    1193  286.7994460859      225.6318950000    
    1194  286.7994460859      224.1345950000    
    1195  286.7994460859      222.6372950000    
    1196  286.7994460859      221.1421650000    
    1197  286.7994460859      219.6448650000    
    1198  286.7994460859      218.1475650000    
    1199  286.7994460859      216.6524350000    
    1200  286.7994460859      215.1551350000    
    1201  286.7994460859      213.6578350000    
    1202  286.7994460859      212.1627050000    
    1203  286.7994460859      210.6654050000    
    1204  286.7994460859      209.1681050000    
    1205  286.7994460859      207.6729750000    
    1206  286.7994460859      206.1756750000    
    1207  286.8000704061      204.6794600000    
    1208  286.7994460859      203.1832450000    
    1209  286.7994460859      201.6859450000    
    1210  286.8000704061      200.1897300000    
    1211  286.7994460859      198.6935150000    
    1212  286.7994460859      197.1962150000    
    1213  286.8000704061      195.7000000000    
    1214  286.7994460859      194.2037850000    
    1215  286.7994460859      192.7064850000    
    1216  286.8000704061      191.2102700000    
    1217  286.7994460859      189.7140550000    
    1218  286.7994460859      188.2167550000    
    1219  286.8000704061      186.7205400000    
    1220  286.7994460859      185.2243250000    
    1221  286.7994460859      183.7270250000    
    1222  286.7994460859      182.2318950000    
    1223  286.7994460859      180.7345950000    
    1224  286.7994460859      179.2372950000    
    1225  286.7994460859      177.7421650000    
    1226  286.7994460859      176.2448650000    
    1227  286.7994460859      174.7475650000    
    1228  286.7994460859      173.2524350000    
    1229  286.7994460859      171.7551350000    
    1230  286.7711562091      170.2707754616    
    1231  286.7758051998      168.7726557818    
    1232  286.7994460859      167.2654050000    
    1233  286.7994460859      165.7681050000    
    1234  286.7994460859      164.2729750000    
    1235  286.7047001490      162.7804649871    
    1236  286.5887878614      161.2480330020    
    1237  286.5062066920      159.7241676578    
    1238  286.5058162339      158.2218691683    
    1239  286.6210113644      156.7732629588    
    1240  286.5921006934      155.2784179329    
    1241  286.3904335956      153.8422450554    
    1242  286.3403264851      152.4519207169    
    1243  286.4711297281      150.9450666237    
    1244  286.6731602874      147.9355136243    
    1245  286.7118232261      146.4118772011    
    1246  286.6495854458      144.8504021546    
    1247  286.2204311221      141.8101284380    
    1248  151.6618758053      370.2812760220    
    1249  153.3173219542      369.8614918107    
    1250  154.9730913741      369.4487741224    
    1251  156.6243264877      369.0127323802    
    1252  158.2703050882      368.5572499456    
    1253  159.9158934321      368.1035007280    
    1254  161.5395620389      367.6071935559    
    1255  163.1714549888      367.0676210274    
    1256  164.7925109826      366.5301386869    
    1257  166.4216609553      365.9882051901    
    1258  168.0139259201      365.4173411690    
    1259  169.6137893158      364.7994327963    
    1260  171.2065874731      364.1832316670    
    1261  172.7912390427      363.5463728095    
    1262  174.3682707363      362.8908723603    
    1263  175.9361598598      362.2157007442    
    1264  177.4960396351      361.5203699680    
    1265  179.0476117683      360.8066937692    
    1266  180.5897734124      360.0729041092    
    1267  182.1231751475      359.3209806288    
    1268  183.6462334312      358.5499900456    
    1269  185.1600490829      357.7593751114    
    1270  186.6644367251      356.9509645575    
    1271  188.1581861154      356.1230620508    
    1272  189.6420692043      355.2776031337    
    1273  191.1144476821      354.4137544010    
    1274  192.5763857386      353.5308914894    
    1275  194.0278116241      352.6308511011    
    1276  195.4674123488      351.7120151227    
    1277  196.8951805630      350.7762447039    
    1278  198.3121425216      349.8228672290    
    1279  199.7165887353      348.8511467783    
    1280  201.1094789863      347.8629329601    
    1281  202.4894025796      346.8566920951    
    1282  203.8564674594      345.8342822143    
    1283  205.2116562483      344.7949684272    
    1284  206.5532171565      343.7381221133    
    1285  207.8822226882      342.6655298803    
    1286  209.1971698604      341.5757483742    
    1287  210.4982814983      340.4706253667    
    1288  211.7864928173      339.3493665193    
    1289  213.0600164537      338.2114529267    
    1290  214.3200335165      337.0586013304    
    1291  215.5649545067      335.8894642429    
    1292  216.7951162723      334.7058720917    
    1293  218.0114030320      333.5069741313    
    1294  219.2119987136      332.2923631604    
    1295  220.3981884926      331.0636794706    
    1296  221.5683024588      329.8196766140    
    1297  222.7227901903      328.5621606389    
    1298  223.8624815128      327.2902276648    
    1299  224.9855386189      326.0035837601    
    1300  226.0933458148      324.7037864633    
    1301  227.1841591972      323.3896951528    
    1302  228.2585393429      322.0630845635    
    1303  229.3172584958      320.7230011515    
    1304  230.3584641758      319.3692653823    
    1305  231.3836345054      318.0033460596    
    1306  232.3909582737      316.6242127714    
    1307  233.3811049135      315.2336021211    
    1308  234.3547861252      313.8305145619    
    1309  235.3101418607      312.4148856490    
    1310  236.2487383838      310.9880898097    
    1311  237.1687041377      309.5492107974    
    1312  238.0708148354      308.0999404162    
    1313  238.9557188983      306.6392369557    
    1314  239.8215558584      305.1671513065    
    1315  240.6699741043      303.6849582422    
    1316  241.4991391152      302.1927724636    
    1317  242.3096501860      300.6895154650    
    1318  243.1023788233      299.1768056095    
    1319  243.8753719540      297.6539164410    
    1320  244.6303537614      296.1220181840    
    1321  245.3655003518      294.5813389497    
    1322  246.0813430664      293.0307651827    
    1323  246.7788519803      291.4718581572    
    1324  247.4560327738      289.9040137862    
    1325  248.1146788032      288.3282932505    
    1326  248.7529838064      286.7450371958    
    1327  249.3714091305      285.1531012936    
    1328  249.9710196935      283.5539837336    
    1329  250.5497875877      281.9472051171    
    1330  251.1088436561      280.3342436610    
    1331  251.6485897385      278.7139399969    
    1332  252.1672227475      277.0867554348    
    1333  252.6666322888      275.4535683950    
    1334  253.1447646547      273.8140260084    
    1335  253.6028400779      272.1695336089    
    1336  254.0411878149      270.5189091641    
    1337  254.4580368141      268.8627247819    
    1338  254.8249063035      267.2058271950    
    1339  255.2032034950      265.5413128593    
    1340  255.5621097479      263.8809711904    
    1341  150.0136503878      370.6734072086    
    1342  148.3694879007      371.0269331929    
    1343  146.7244959798      371.3467286574    
    1344  145.0495740441      371.6651262589    
    1345  143.3735233976      371.9900426736    
    1346  141.7575377752      372.3417677579    
    1347  243.7228647176      350.7472437209    
    1348  235.8909131699      366.3103298715    
    1349  272.6875457965      327.1545658997    
    1350  273.3468949142      325.9668303528    
    1351  274.0128325045      324.8178146662    
    1352  274.6268876674      323.6903356491    
    1353  275.2532497259      322.5804840365    
    1354  275.8070632165      321.4407311757    
    1355  276.3477734677      320.2943152670    
    1356  276.8753031454      319.1417748373    
    1357  277.3895828911      317.9832614166    
    1358  277.8905450886      316.8189273238    
    1359  278.3781238723      315.6489256431    
    1360  278.8522551364      314.4734102041    
    1361  279.3128765434      313.2925355648    
    1362  279.7599275310      312.1064569758    
    1363  280.1930751686      310.9156047206    
    1364  280.6128163068      309.7195810754    
    1365  281.0188160121      308.5188232223    
    1366  281.4110688694      307.3138818692    
    1367  281.7894284322      306.1041376629    
    1368  282.1538919595      304.8901346400    
    1369  282.5044115327      303.6720324150    
    1370  282.8409410661      302.4499911414    
    1371  283.1634363134      301.2241714907    
    1372  283.4718548739      299.9947346308    
    1373  283.7661561997      298.7618422024    
    1374  284.0463015922      297.5256563094    
    1375  284.3120202852      296.2866488259    
    1376  284.5637498826      295.0443576397    
    1377  284.8013155766      293.7996454236    
    1378  285.0672299475      292.4886841724    
    1379  285.6107035385      287.6656021043    
    1380  285.7176932268      286.4679803920    
    1381  285.8166074241      285.2081622990    
    1382  285.9457499598      283.9612057236    
    1383  286.0884004110      282.7016434836    
    1384  286.2654563352      281.4289618134    
    1385  286.3613902554      280.1335489127    
    1386  286.4517236768      278.8214426720    
    1387  286.5353551668      277.4930760176    
    1388  286.6116242478      276.1499695919    
    1389  286.6731804905      274.7728350029    
    1390  286.7303175889      273.3874672062    
    1391  246.3689080656      346.4313663193    
    1392  259.7493679158      333.6676052922    
    1393  73.60962404625      380.6362128780    
    1394  201.9716348693      382.8481648776    
    1395  267.1492252881      331.6307279254    
    1396  289.3667737297      273.4575163379    
    1397  289.3908309392      272.0070903609    
    1398  289.3997035937      270.5281100000    
    1399  289.3997035937      269.0308100000    
    1400  289.3990792735      267.5345950000    
    1401  289.3997035937      266.0383800000    
    1402  289.3997035937      264.5410800000    
    1403  289.3990792735      263.0448650000    
    1404  289.3997035937      261.5486500000    
    1405  289.3997035937      260.0513500000    
    1406  289.3990792735      258.5551350000    
    1407  289.3997035937      257.0589200000    
    1408  289.3997035937      255.5616200000    
    1409  289.3990792735      254.0654050000    
    1410  289.3997035937      252.5691900000    
    1411  289.3997035937      251.0718900000    
    1412  289.3997035937      249.5767600000    
    1413  289.3997035937      248.0794600000    
    1414  289.3997035937      246.5821600000    
    1415  289.3997035937      245.0870300000    
    1416  289.3997035937      243.5897300000    
    1417  289.3997035937      242.0924300000    
    1418  289.3997035937      240.5973000000    
    1419  289.3997035937      239.1000000000    
    1420  289.3997035937      237.6027000000    
    1421  289.3997035937      236.1075700000    
    1422  289.3997035937      234.6102700000    
    1423  289.3997035937      233.1129700000    
    1424  289.3997035937      231.6178400000    
    1425  289.3997035937      230.1205400000    
    1426  289.3997035937      228.6232400000    
    1427  289.3997035937      227.1281100000    
    1428  289.3997035937      225.6308100000    
    1429  289.3990792735      224.1345950000    
    1430  289.3997035937      222.6383800000    
    1431  289.3997035937      221.1410800000    
    1432  289.3990792735      219.6448650000    
    1433  289.3997035937      218.1486500000    
    1434  289.3997035937      216.6513500000    
    1435  289.3990792735      215.1551350000    
    1436  289.3997035937      213.6589200000    
    1437  289.3997035937      212.1616200000    
    1438  289.3990792735      210.6654050000    
    1439  289.3997035937      209.1691900000    
    1440  289.3997035937      207.6718900000    
    1441  289.3997035937      206.1767600000    
    1442  289.3997035937      204.6794600000    
    1443  289.3997035937      203.1821600000    
    1444  289.3997035937      201.6870300000    
    1445  289.3997035937      200.1897300000    
    1446  289.3997035937      198.6924300000    
    1447  289.3997035937      197.1973000000    
    1448  289.3997035937      195.7000000000    
    1449  289.3997035937      194.2027000000    
    1450  289.3997035937      192.7075700000    
    1451  289.3997035937      191.2102700000    
    1452  289.3997035937      189.7129700000    
    1453  289.3997035937      188.2178400000    
    1454  289.3997035937      186.7205400000    
    1455  289.3997035937      185.2232400000    
    1456  289.3997035937      183.7281100000    
    1457  289.3997035937      182.2308100000    
    1458  289.3990792735      180.7345950000    
    1459  289.3997035937      179.2383800000    
    1460  289.3997035937      177.7410800000    
    1461  289.3990792735      176.2448650000    
    1462  289.3997035937      174.7486500000    
    1463  289.3997035937      173.2513500000    
    1464  289.3990792735      171.7551350000    
    1465  289.3997035937      170.2589200000    
    1466  289.3997035937      168.7616200000    
    1467  289.3990792735      167.2654050000    
    1468  289.3997035937      165.7691900000    
    1469  289.3997035937      164.2718900000    
    1470  289.3997035937      162.7767600000    
    1471  289.3997035937      161.2794600000    
    1472  289.3535905037      159.7789199194    
    1473  289.3322505820      158.2822892017    
    1474  289.3530861987      156.7919466394    
    1475  289.3997035937      155.2924300000    
    1476  289.3997035937      153.7973000000    
    1477  289.3997035937      152.3000000000    
    1478  289.3365884355      150.8137902943    
    1479  289.2973823065      149.3394540205    
    1480  289.3539783168      147.8209542762    
    1481  289.3997035937      146.3129700000    
    1482  289.3753789874      144.8178044355    
    1483  289.2948726407      143.3072557445    
    1484  289.2477166745      141.8203228670    
    1485  289.2296264994      140.3467529677    
    1486  289.0978049384      116.4278834766    
    1487  289.4321503320      110.5042644831    
    1488  73.40879724962      385.1204659708    
    1489  78.27281724994      377.8828364588    
    1490  75.71140284360      378.5825918887    
    1491  264.9821347506      332.5238255034    
    1492  274.4037876056      329.7000607287    
    1493  275.1290536676      328.4446323992    
    1494  275.8132117104      327.2502980583    
    1495  276.4569566096      326.0806815425    
    1496  277.0499742488      324.9135398754    
    1497  277.6482815383      323.7609627592    
    1498  278.2530370977      322.6115711171    
    1499  278.8070116315      321.4370322301    
    1500  279.3474822563      320.2562185764    
    1501  279.8743779122      319.0692854070    
    1502  280.3876293240      317.8763887774    
    1503  280.8871690105      316.6776855270    
    1504  281.3729312936      315.4733332630    
    1505  281.8448523057      314.2634903225    
    1506  282.3028699999      313.0483157776    
    1507  282.7469241570      311.8279693972    
    1508  283.1766822397      310.6028859656    
    1509  283.5926895099      309.3730650946    
    1510  283.9945166505      308.1381706332    
    1511  284.3821578353      306.8987499246    
    1512  284.7555620982      305.6549659253    
    1513  285.1146803446      304.4069821654    
    1514  285.4594653584      303.1549627273    
    1515  285.7898718080      301.8990722237    
    1516  286.1058562523      300.6394757765    
    1517  286.4073771463      299.3763389949    
    1518  286.6493005530      298.0991957042    
    1519  286.9050151018      296.8283118926    
    1520  287.1694749853      295.5588084378    
    1521  287.4176676508      294.2831529110    
    1522  287.6461971707      293.0055307238    
    1523  287.8784281371      291.7414067312    
    1524  288.0835693094      290.4645280405    
    1525  288.2389424759      289.1767984328    
    1526  288.3492755186      287.9422198460    
    1527  288.4679601333      286.7081592915    
    1528  288.5855326128      285.4598446622    
    1529  288.7040220135      284.1905224947    
    1530  288.8287286783      282.9165117614    
    1531  288.9616477632      281.6297639127    
    1532  289.0519811846      280.3176576720    
    1533  289.1349883544      278.9903760176    
    1534  289.2118817556      277.6461845919    
    1535  289.2732296926      276.2694121654    
    1536  289.3303696283      274.8840393519    
    1537  254.9636475401      250.2695610216    
    1538  254.5817342372      251.5318841101    
    1539  72.94297670561      386.3543849904    
    1540  291.9668389320      274.9540660649    
    1541  291.9908564803      273.5037084985    
    1542  291.9999611015      272.0243250000    
    1543  291.9999611015      270.5270250000    
    1544  291.9993367813      269.0308100000    
    1545  291.9999611015      267.5345950000    
    1546  291.9993367813      266.0383800000    
    1547  291.9993367813      264.5410800000    
    1548  291.9999611015      263.0448650000    
    1549  291.9993367813      261.5486500000    
    1550  291.9993367813      260.0513500000    
    1551  291.9999611015      258.5551350000    
    1552  291.9993367813      257.0589200000    
    1553  291.9993367813      255.5616200000    
    1554  291.9999611015      254.0654050000    
    1555  291.9993367813      252.5691900000    
    1556  291.9999611015      251.0729750000    
    1557  291.9999611015      249.5756750000    
    1558  291.9993367813      248.0794600000    
    1559  291.9999611015      246.5832450000    
    1560  291.9999611015      245.0859450000    
    1561  291.9993367813      243.5897300000    
    1562  291.9999611015      242.0935150000    
    1563  291.9999611015      240.5962150000    
    1564  291.9993367813      239.1000000000    
    1565  291.9999611015      237.6037850000    
    1566  291.9999611015      236.1064850000    
    1567  291.9993367813      234.6102700000    
    1568  291.9999611015      233.1140550000    
    1569  291.9999611015      231.6167550000    
    1570  291.9993367813      230.1205400000    
    1571  291.9999611015      228.6243250000    
    1572  291.9999611015      227.1270250000    
    1573  291.9993367813      225.6308100000    
    1574  291.9999611015      224.1345950000    
    1575  291.9993367813      222.6383800000    
    1576  291.9993367813      221.1410800000    
    1577  291.9999611015      219.6448650000    
    1578  291.9993367813      218.1486500000    
    1579  291.9993367813      216.6513500000    
    1580  291.9999611015      215.1551350000    
    1581  291.9993367813      213.6589200000    
    1582  291.9993367813      212.1616200000    
    1583  291.9999611015      210.6654050000    
    1584  291.9993367813      209.1691900000    
    1585  291.9999611015      207.6729750000    
    1586  291.9999611015      206.1756750000    
    1587  291.9993367813      204.6794600000    
    1588  291.9999611015      203.1832450000    
    1589  291.9999611015      201.6859450000    
    1590  291.9993367813      200.1897300000    
    1591  291.9999611015      198.6935150000    
    1592  291.9999611015      197.1962150000    
    1593  291.9993367813      195.7000000000    
    1594  291.9999611015      194.2037850000    
    1595  291.9999611015      192.7064850000    
    1596  291.9993367813      191.2102700000    
    1597  291.9999611015      189.7140550000    
    1598  291.9999611015      188.2167550000    
    1599  291.9993367813      186.7205400000    
    1600  291.9999611015      185.2243250000    
    1601  291.9999611015      183.7270250000    
    1602  291.9993367813      182.2308100000    
    1603  291.9999611015      180.7345950000    
    1604  291.9993367813      179.2383800000    
    1605  291.9993367813      177.7410800000    
    1606  291.9999611015      176.2448650000    
    1607  291.9993367813      174.7486500000    
    1608  291.9993367813      173.2513500000    
    1609  291.9999611015      171.7551350000    
    1610  291.9993367813      170.2589200000    
    1611  291.9993367813      168.7616200000    
    1612  291.9999611015      167.2654050000    
    1613  291.9993367813      165.7691900000    
    1614  291.9999611015      164.2729750000    
    1615  291.9999611015      162.7756750000    
    1616  291.9993367813      161.2794600000    
    1617  291.9999611015      159.7832450000    
    1618  291.9999611015      158.2859450000    
    1619  291.9993367813      156.7897300000    
    1620  291.9999611015      155.2935150000    
    1621  291.9999611015      153.7962150000    
    1622  291.9993367813      152.3000000000    
    1623  291.9999611015      150.8037850000    
    1624  291.9999611015      149.3064850000    
    1625  291.9993367813      147.8102700000    
    1626  291.9999611015      146.3140550000    
    1627  291.9999611015      144.8167550000    
    1628  291.9993367813      143.3205400000    
    1629  291.9999611015      141.8243250000    
    1630  291.9999611015      140.3270250000    
    1631  291.9993367813      138.8308100000    
    1632  291.9999611015      137.3345950000    
    1633  291.9993367813      135.8383800000    
    1634  291.9993367813      134.3410800000    
    1635  291.9999611015      132.8448650000    
    1636  291.9993367813      131.3486500000    
    1637  291.9993367813      129.8513500000    
    1638  291.9849713058      128.3594000253    
    1639  291.9688697512      126.8682462258    
    1640  291.9738281786      125.3706145436    
    1641  291.9999611015      123.8654050000    
    1642  291.9993367813      122.3691900000    
    1643  291.9999611015      120.8729750000    
    1644  291.9999611015      119.3756750000    
    1645  291.9993367813      117.8794600000    
    1646  291.9654248002      116.3925135007    
    1647  291.9004898371      114.9284658417    
    1648  291.8509588673      113.4225905579    
    1649  291.8564286346      111.9096622243    
    1650  291.8691349654      110.3735177612    
    1651  291.8257676877      108.8508439902    
    1652  291.7371797858      107.3730180367    
    1653  291.7328576745      104.4817544451    
    1654  291.8132356362      103.0155985873    
    1655  291.9087409183      101.5362237325    
    1656  292.0187386510      100.0462850872    
    1657  290.6797101456      95.59392492067    
    1658  289.5813711227      98.55260125765    
    1659  206.2708535817      385.7944597339    
    1660  207.5410446073      385.4426283527    
    1661  208.7958507454      385.0407011471    
    1662  210.0596253116      384.6262035638    
    1663  211.3224719535      384.1983378013    
    1664  212.5910660614      383.7858524630    
    1665  213.8554546239      383.3585870039    
    1666  215.1144807984      382.9167538147    
    1667  216.3684518126      382.4607711717    
    1668  217.6173402987      381.9901208134    
    1669  218.8601167238      381.5053714730    
    1670  220.0978446780      381.0061082937    
    1671  221.3293814454      380.4926098353    
    1672  222.5550577971      379.9652760159    
    1673  223.7748166095      379.4235910052    
    1674  224.9876627565      378.8681817957    
    1675  226.1946342132      378.2985730583    
    1676  227.3943790352      377.7154028190    
    1677  228.5879239854      377.1181719906    
    1678  229.7741524652      376.5072501716    
    1679  230.9534263505      375.8830093698    
    1680  232.1256471994      375.2449400236    
    1681  233.2898735596      374.5937471591    
    1682  234.4471017963      373.9288734741    
    1683  235.5962384115      373.2507521621    
    1684  236.7552782208      372.5838957340    
    1685  237.8865431483      371.8798636854    
    1686  239.0036442615      371.0742856927    
    1687  240.0715134131      370.2330472669    
    1688  276.8530784860      330.9961675637    
    1689  277.5461030223      329.7043047622    
    1690  278.2016739719      328.5098217243    
    1691  278.8673857637      327.3308599428    
    1692  279.5103906686      326.1608453673    
    1693  280.1049757627      324.9716645077    
    1694  280.6855799053      323.7759818694    
    1695  281.2527458864      322.5734744264    
    1696  281.8060863984      321.3645427998    
    1697  282.3455286892      320.1493459372    
    1698  282.8710018341      318.9280436103    
    1699  283.3824367453      317.7007963972    
    1700  283.8797661799      316.4677656454    
    1701  284.3629247502      315.2291134758    
    1702  284.8318489316      313.9850027439    
    1703  285.2864770711      312.7355970226    
    1704  285.7267973600      311.4814534163    
    1705  286.1523828781      310.2222333765    
    1706  286.5637784758      308.9579331500    
    1707  286.9606503165      307.6889988955    
    1708  287.3429462204      306.4155974500    
    1709  287.7106159239      305.1378962375    
    1710  288.0636110865      303.8560632476    
    1711  288.4018852972      302.5702670132    
    1712  288.7253940805      301.2806765878    
    1713  289.0340949020      299.9874615242    
    1714  289.3279471744      298.6907918516    
    1715  289.6070092648      297.3912217311    
    1716  289.8710525199      296.0881623691    
    1717  290.1199033497      294.7824704431    
    1718  290.3540015761      293.4736926086    
    1719  290.5730777101      292.1623165991    
    1720  290.7771029528      290.8485148247    
    1721  290.9505142422      289.5428300692    
    1722  291.1161722359      288.2423249576    
    1723  291.2544694740      286.9661763360    
    1724  291.3625988569      285.7029275968    
    1725  291.4653470305      284.4224768134    
    1726  291.5619052710      283.1259789127    
    1727  291.6516143722      281.8149576720    
    1728  291.7352458622      280.4865910176    
    1729  291.8121392634      279.1423995919    
    1730  291.8732801104      277.7659892825    
    1731  291.9304202877      276.3806148433    
    1732  292.4657900030      79.54357293661    
    1733  251.4259985222      253.4048236016    
    1734  248.1700602420      352.5970604904    
    1735  251.7313739674      347.0194763124    
    1736  254.8442275818      343.2306162563    
    1737  260.2400424599      338.9397730509    
    1738  263.8493367277      338.6296352463    
    1739  269.4453677853      334.9368245390    
    1740  246.3023078903      360.9321403839    
    1741  202.7912696416      387.9370962437    
    1742  68.17637316538      387.0399389587    
    1743  198.7229445593      390.0860223902    
    1744  294.5668466279      276.4507235290    
    1745  294.6065358627      274.9951567584    
    1746  294.6659784725      273.5115997022    
    1747  294.6547043217      272.0280874072    
    1748  294.6336407301      270.5336981435    
    1749  294.6233695397      269.0324761562    
    1750  294.5995942891      267.5345950000    
    1751  294.5995942891      266.0372950000    
    1752  294.5995942891      264.5421650000    
    1753  294.5995942891      263.0448650000    
    1754  294.5995942891      261.5475650000    
    1755  294.5995942891      260.0524350000    
    1756  294.5995942891      258.5551350000    
    1757  294.5995942891      257.0578350000    
    1758  294.5995942891      255.5627050000    
    1759  294.5995942891      254.0654050000    
    1760  294.6002186093      252.5691900000    
    1761  294.5995942891      251.0729750000    
    1762  294.5995942891      249.5756750000    
    1763  294.6002186093      248.0794600000    
    1764  294.5995942891      246.5832450000    
    1765  294.5995942891      245.0859450000    
    1766  294.6002186093      243.5897300000    
    1767  294.5995942891      242.0935150000    
    1768  294.5995942891      240.5962150000    
    1769  294.6002186093      239.1000000000    
    1770  294.5995942891      237.6037850000    
    1771  294.5995942891      236.1064850000    
    1772  294.6002186093      234.6102700000    
    1773  294.5995942891      233.1140550000    
    1774  294.5995942891      231.6167550000    
    1775  294.6002186093      230.1205400000    
    1776  294.5995942891      228.6243250000    
    1777  294.5995942891      227.1270250000    
    1778  294.6002186093      225.6308100000    
    1779  294.5995942891      224.1345950000    
    1780  294.5995942891      222.6372950000    
    1781  294.5995942891      221.1421650000    
    1782  294.5995942891      219.6448650000    
    1783  294.5995942891      218.1475650000    
    1784  294.5995942891      216.6524350000    
    1785  294.5995942891      215.1551350000    
    1786  294.5995942891      213.6578350000    
    1787  294.5995942891      212.1627050000    
    1788  294.5995942891      210.6654050000    
    1789  294.6002186093      209.1691900000    
    1790  294.5995942891      207.6729750000    
    1791  294.5995942891      206.1756750000    
    1792  294.6002186093      204.6794600000    
    1793  294.5995942891      203.1832450000    
    1794  294.5995942891      201.6859450000    
    1795  294.6002186093      200.1897300000    
    1796  294.5995942891      198.6935150000    
    1797  294.5995942891      197.1962150000    
    1798  294.6002186093      195.7000000000    
    1799  294.5995942891      194.2037850000    
    1800  294.5995942891      192.7064850000    
    1801  294.6002186093      191.2102700000    
    1802  294.5995942891      189.7140550000    
    1803  294.5995942891      188.2167550000    
    1804  294.6002186093      186.7205400000    
    1805  294.5995942891      185.2243250000    
    1806  294.5995942891      183.7270250000    
    1807  294.6002186093      182.2308100000    
    1808  294.5995942891      180.7345950000    
    1809  294.5995942891      179.2372950000    
    1810  294.5995942891      177.7421650000    
    1811  294.5995942891      176.2448650000    
    1812  294.5995942891      174.7475650000    
    1813  294.5995942891      173.2524350000    
    1814  294.5995942891      171.7551350000    
    1815  294.5995942891      170.2578350000    
    1816  294.5995942891      168.7627050000    
    1817  294.5995942891      167.2654050000    
    1818  294.6002186093      165.7691900000    
    1819  294.5995942891      164.2729750000    
    1820  294.5995942891      162.7756750000    
    1821  294.6002186093      161.2794600000    
    1822  294.5995942891      159.7832450000    
    1823  294.5995942891      158.2859450000    
    1824  294.6002186093      156.7897300000    
    1825  294.5995942891      155.2935150000    
    1826  294.5995942891      153.7962150000    
    1827  294.6002186093      152.3000000000    
    1828  294.5995942891      150.8037850000    
    1829  294.5995942891      149.3064850000    
    1830  294.6002186093      147.8102700000    
    1831  294.5995942891      146.3140550000    
    1832  294.5995942891      144.8167550000    
    1833  294.6002186093      143.3205400000    
    1834  294.5995942891      141.8243250000    
    1835  294.5995942891      140.3270250000    
    1836  294.6002186093      138.8308100000    
    1837  294.5995942891      137.3345950000    
    1838  294.5995942891      135.8372950000    
    1839  294.5995942891      134.3421650000    
    1840  294.5995942891      132.8448650000    
    1841  294.5995942891      131.3475650000    
    1842  294.5995942891      129.8524350000    
    1843  294.5995942891      128.3551350000    
    1844  294.5995942891      126.8578350000    
    1845  294.5995942891      125.3627050000    
    1846  294.5995942891      123.8654050000    
    1847  294.6002186093      122.3691900000    
    1848  294.5995942891      120.8729750000    
    1849  294.5995942891      119.3756750000    
    1850  294.6002186093      117.8794600000    
    1851  294.5995942891      116.3832450000    
    1852  294.5995942891      114.8859450000    
    1853  294.6002186093      113.3897300000    
    1854  294.6231590025      111.8932883759    
    1855  294.6432465973      110.4011579674    
    1856  294.6584479746      108.9019428797    
    1857  294.6583821137      107.4008438390    
    1858  294.6631818768      105.9135098297    
    1859  294.6636167485      104.4238397731    
    1860  294.6752729093      102.9302329928    
    1861  294.7011316769      101.4455978052    
    1862  294.7227426646      99.95004790349    
    1863  294.7259336624      98.43843897263    
    1864  294.6770611390      96.93102801983    
    1865  294.6861562664      95.43000166472    
    1866  294.6559596147      93.94927791980    
    1867  294.6542786845      92.45184879893    
    1868  294.6381283761      90.95264350493    
    1869  294.6110690588      89.45840960744    
    1870  294.6190988715      87.97490108591    
    1871  294.6820265006      86.50421706650    
    1872  294.7588032148      85.03787354237    
    1873  294.8642321154      83.55645266399    
    1874  294.9109965924      73.08842391968    
    1875  293.3534985109      73.04810616428    
    1876  293.1157870091      74.51419964674    
    1877  292.8519067513      76.00602253510    
    1878  291.5641702218      79.00203561906    
    1879  291.0888281680      80.44832753785    
    1880  290.8898133112      81.87071027196    
    1881  290.7021703250      83.33145562745    
    1882  290.4629657088      84.84626748949    
    1883  290.1399342424      86.30443440138    
    1884  289.7859097052      87.72899948294    
    1885  289.2566083686      89.18707133804    
    1886  288.9810000396      90.72665593595    
    1887  288.7023978203      92.20520346628    
    1888  288.3835799127      93.60681587859    
    1889  287.8534508521      95.01778844638    
    1890  287.5098361170      96.53437595496    
    1891  287.1831043217      98.01593951759    
    1892  286.8913356561      99.46102190933    
    1893  286.5123967188      100.8725278886    
    1894  286.0985448586      102.3046817530    
    1895  285.7474430486      103.7630491180    
    1896  285.3971277671      105.2205880989    
    1897  285.1436386857      106.6947371525    
    1898  284.8593297994      108.1487691680    
    1899  284.4618862483      109.6062491729    
    1900  284.0454514992      111.0666121755    
    1901  283.6422217736      112.5074814055    
    1902  283.2911199636      113.9658487705    
    1903  282.9408046821      115.4233877514    
    1904  282.5893795386      116.8806595330    
    1905  282.2390642571      118.3381985139    
    1906  281.8876391136      119.7954702955    
    1907  281.5373238321      121.2530092764    
    1908  281.1858986886      122.7102810580    
    1909  280.8347968786      124.1686484230    
    1910  280.4844815971      125.6261874039    
    1911  280.1330564536      127.0834591855    
    1912  279.7827411721      128.5409981664    
    1913  279.4313160286      129.9982699480    
    1914  279.0802142186      131.4566373130    
    1915  278.7295756036      132.9130807105    
    1916  278.3784737936      134.3714480755    
    1917  278.0281585121      135.8289870564    
    1918  277.6767333686      137.2862588380    
    1919  277.3264180871      138.7437978189    
    1920  276.9749929436      140.2010696005    
    1921  276.6238911336      141.6594369655    
    1922  276.2735758521      143.1169759464    
    1923  275.9221507086      144.5742477280    
    1924  275.5718354271      146.0317867089    
    1925  275.2204102836      147.4890584905    
    1926  274.8700950021      148.9465974714    
    1927  274.5186698586      150.4038692530    
    1928  274.1675680486      151.8622366180    
    1929  273.8172527671      153.3197755989    
    1930  273.4658276236      154.7770473805    
    1931  273.1155123421      156.2345863614    
    1932  272.7640871986      157.6918581430    
    1933  272.4137719171      159.1493971239    
    1934  272.0623467736      160.6066689055    
    1935  271.7112449636      162.0650362705    
    1936  271.3609296821      163.5225752514    
    1937  271.0095045386      164.9798470330    
    1938  270.6591892571      166.4373860139    
    1939  270.3077641136      167.8946577955    
    1940  269.9574488321      169.3521967764    
    1941  269.6060236886      170.8094685580    
    1942  269.2549218786      172.2678359230    
    1943  268.9046065971      173.7253749039    
    1944  268.5531814536      175.1826466855    
    1945  268.2028661721      176.6401856664    
    1946  267.8514410286      178.0974574480    
    1947  267.5003392186      179.5558248130    
    1948  267.1497006036      181.0122682105    
    1949  266.7985987936      182.4706355755    
    1950  266.4482835121      183.9281745564    
    1951  266.0968583686      185.3854463380    
    1952  265.7465430871      186.8429853189    
    1953  265.3951179436      188.3002571005    
    1954  265.0440161336      189.7586244655    
    1955  264.6937008521      191.2161634464    
    1956  264.3422757086      192.6734352280    
    1957  263.9919604271      194.1309742089    
    1958  263.6405352836      195.5882459905    
    1959  263.2902200021      197.0457849714    
    1960  262.9387948586      198.5030567530    
    1961  262.5876930486      199.9614241180    
    1962  262.2373777671      201.4189630989    
    1963  261.8859526236      202.8762348805    
    1964  261.5356373421      204.3337738614    
    1965  261.1842121986      205.7910456430    
    1966  260.8338969171      207.2485846239    
    1967  260.4824717736      208.7058564055    
    1968  260.1313699636      210.1642237705    
    1969  259.7810546821      211.6217627514    
    1970  259.4296295386      213.0790345330    
    1971  259.0793142571      214.5365735139    
    1972  258.7278891136      215.9938452955    
    1973  258.3775738321      217.4513842764    
    1974  258.0261486886      218.9086560580    
    1975  257.6750468786      220.3670234230    
    1976  257.3247315971      221.8245624039    
    1977  256.9733064536      223.2818341855    
    1978  256.6229911721      224.7393731664    
    1979  256.2715660286      226.1966449480    
    1980  255.9204642186      227.6550123130    
    1981  255.5698256036      229.1114557105    
    1982  255.2187237936      230.5698230755    
    1983  254.8684085121      232.0273620564    
    1984  254.5169833686      233.4846338380    
    1985  254.1666680871      234.9421728189    
    1986  253.8152429436      236.3994446005    
    1987  253.4641411336      237.8578119655    
    1988  253.1138258521      239.3153509464    
    1989  252.8331506411      240.7896709897    
    1990  252.5556511234      242.2744509684    
    1991  252.1592984608      243.7151614674    
    1992  251.7780845227      245.1418717178    
    1993  251.4050986201      246.5580456297    
    1994  293.8516947250      70.16252176064    
    1995  145.2300029432      363.9585629529    
    1996  146.8139832283      363.6437413322    
    1997  148.3941410776      363.3102636457    
    1998  149.9691829323      362.9569200162    
    1999  151.5412121518      362.5837243505    
    2000  153.1070097752      362.1914408216    
    2001  154.6684484795      361.7791116218    
    2002  156.2249165269      361.3483989410    
    2003  157.7750479024      360.8981753483    
    2004  159.3209427878      360.4283244414    
    2005  160.8594357364      359.9398083090    
    2006  162.3923365024      359.4315549885    
    2007  163.9191374792      358.9052613695    
    2008  165.4384054411      358.3598867969    
    2009  166.9522293277      357.7951850065    
    2010  168.4575093621      357.2123123079    
    2011  169.9559854259      356.6100867004    
    2012  171.4472559930      355.9902332565    
    2013  172.9298261314      355.3518020937    
    2014  174.4057655157      354.6944180311    
    2015  175.8720519432      354.0194271592    
    2016  177.3298624023      353.3263202192    
    2017  178.7803420842      352.6145199913    
    2018  180.2205209187      351.8854839910    
    2019  181.6529077843      351.1379421934    
    2020  183.0745696586      350.3734253001    
    2021  184.4866497264      349.5913521276    
    2022  185.8902552268      348.7910756307    
    2023  187.2825120713      347.9742344931    
    2024  188.6649479496      347.1393828664    
    2025  190.0374433231      346.2882878974    
    2026  191.3983702206      345.4202518701    
    2027  192.7497113051      344.5345723878    
    2028  194.0886995074      343.6330630095    
    2029  195.4167700275      342.7141860373    
    2030  196.7339130139      341.7797126295    
    2031  198.0384604044      340.8290472463    
    2032  199.3323475487      339.8613660334    
    2033  200.6129250228      338.8786504603    
    2034  201.8815300257      337.8792768851    
    2035  203.1382624306      336.8650136752    
    2036  204.3814204906      335.8353697549    
    2037  205.6128848093      334.7894029755    
    2038  206.8301337827      333.7292551078    
    2039  208.0344014731      332.6532228028    
    2040  209.2258970963      331.5630648408    
    2041  210.4028917544      330.4583965001    
    2042  211.5672040828      329.3381609583    
    2043  212.7164499820      328.2046520577    
    2044  213.8517556390      327.0560932819    
    2045  214.9734388059      325.8942270809    
    2046  216.0797500757      324.7187765551    
    2047  217.1724391307      323.5285742630    
    2048  218.2492685351      322.3260573174    
    2049  219.3112522709      321.1093828563    
    2050  220.3588154060      319.8802703028    
    2051  221.3901947460      318.6385516465    
    2052  222.4070643017      317.3829533118    
    2053  223.4073418834      316.1160463208    
    2054  224.3919253837      314.8359285424    
    2055  225.3613455576      313.5442897685    
    2056  226.3138321850      312.2410715256    
    2057  227.2509771788      310.9248989944    
    2058  228.1708615968      309.5984672316    
    2059  229.0742637891      308.2598221426    
    2060  229.9618181578      306.9106173998    
    2061  230.8317542601      305.5509042897    
    2062  231.6855757953      304.1792120295    
    2063  232.5215344384      302.7983493605    
    2064  233.3402860079      301.4063177293    
    2065  234.1425661166      300.0047283380    
    2066  234.9266108979      298.5937420360    
    2067  235.6938300631      297.1717977253    
    2068  236.4426526184      295.7418070458    
    2069  237.1736995270      294.3026479232    
    2070  237.8875250682      292.8531638885    
    2071  238.5826675791      291.3963229733    
    2072  239.2603380400      289.9295872726    
    2073  239.9191488213      288.4559601430    
    2074  240.5596501923      286.9742832025    
    2075  241.1823237359      285.4833678705    
    2076  241.7858944366      283.9862670150    
    2077  242.3706889511      282.4809027504    
    2078  242.9376918768      280.9687473762    
    2079  243.4851880074      279.4502426681    
    2080  244.0143183145      277.9236215669    
    2081  244.5239993261      276.3920100536    
    2082  245.0144283671      274.8533139991    
    2083  245.4866793389      273.3089418897    
    2084  245.9390676922      271.7594408931    
    2085  246.3726227558      270.2029766711    
    2086  246.7864567621      268.6427363129    
    2087  247.1806369462      267.0766174880    
    2088  247.5563223894      265.5059594606    
    2089  247.9118656687      263.9314126889    
    2090  248.2481805172      262.3510826003    
    2091  248.5645782807      260.7682051526    
    2092  248.8609668901      259.2126731484    
    2093  251.0424551302      247.9467255060    
    2094  249.2881030511      257.6779634297    
    2095  79.49795805329      389.9661908198    
    2096  80.96590722872      390.0997839093    
    2097  82.45022500000      390.1077821757    
    2098  83.94962500000      390.1077821757    
    2099  85.45030000000      390.1077821757    
    2100  86.94970000000      390.1077821757    
    2101  88.45037500000      390.1077821757    
    2102  89.94977500000      390.1077821757    
    2103  91.45045000000      390.1077821757    
    2104  92.94985000000      390.1077821757    
    2105  94.44988750000      390.1074141026    
    2106  95.94992500000      390.1077821757    
    2107  97.44996250000      390.1074141026    
    2108  98.95000000000      390.1077821757    
    2109  100.4500375000      390.1074141026    
    2110  101.9500750000      390.1077821757    
    2111  103.4501125000      390.1074141026    
    2112  104.9501500000      390.1077821757    
    2113  106.4495500000      390.1077821757    
    2114  107.9502250000      390.1077821757    
    2115  109.4496250000      390.1077821757    
    2116  110.9503000000      390.1077821757    
    2117  112.4497000000      390.1077821757    
    2118  113.9503750000      390.1077821757    
    2119  115.4497750000      390.1077821757    
    2120  116.9504500000      390.1077821757    
    2121  118.4498500000      390.1077821757    
    2122  119.9498875000      390.1074141026    
    2123  121.4499250000      390.1077821757    
    2124  122.9499625000      390.1074141026    
    2125  124.4500000000      390.1077821757    
    2126  125.9500375000      390.1074141026    
    2127  127.4500750000      390.1077821757    
    2128  128.9501125000      390.1074141026    
    2129  130.4501500000      390.1077821757    
    2130  131.9495500000      390.1077821757    
    2131  133.4502250000      390.1077821757    
    2132  134.9496250000      390.1077821757    
    2133  136.4503000000      390.1077821757    
    2134  137.9497000000      390.1077821757    
    2135  139.4503750000      390.1077821757    
    2136  140.9497750000      390.1077821757    
    2137  142.4504500000      390.1077821757    
    2138  143.9498500000      390.1077821757    
    2139  145.4498875000      390.1074141026    
    2140  146.9499250000      390.1077821757    
    2141  148.4499625000      390.1074141026    
    2142  149.9500000000      390.1077821757    
    2143  151.4500375000      390.1074141026    
    2144  152.9500750000      390.1077821757    
    2145  154.4501125000      390.1074141026    
    2146  155.9501500000      390.1077821757    
    2147  157.4495500000      390.1077821757    
    2148  158.9502250000      390.1077821757    
    2149  160.4496250000      390.1077821757    
    2150  161.9503000000      390.1077821757    
    2151  163.4497000000      390.1077821757    
    2152  164.9503750000      390.1077821757    
    2153  166.4497750000      390.1077821757    
    2154  167.9504500000      390.1077821757    
    2155  169.4498500000      390.1077821757    
    2156  170.9498875000      390.1074141026    
    2157  172.4499250000      390.1077821757    
    2158  173.9499625000      390.1074141026    
    2159  175.4500000000      390.1077821757    
    2160  176.9500375000      390.1074141026    
    2161  178.4500750000      390.1077821757    
    2162  179.9501125000      390.1074141026    
    2163  181.4501500000      390.1077821757    
    2164  182.9495500000      390.1077821757    
    2165  184.4502250000      390.1077821757    
    2166  185.9496250000      390.1077821757    
    2167  187.4503000000      390.1077821757    
    2168  188.9497000000      390.1077821757    
    2169  190.4448781489      389.9996335544    
    2170  191.9410143838      389.9963748532    
    2171  193.4236008867      389.9297026079    
    2172  194.8644191278      389.9356517922    
    2173  78.06416230665      389.9520331143    
    2174  76.72363043587      390.0168861176    
    2175  75.43430573635      390.0435360208    
    2176  143.6391967811      364.2515969856    
    2177  142.0617270020      364.5327693126    
    2178  140.4984042058      364.8007468213    
    2179  138.9394398346      365.1713972836    
    2180  248.6594636028      354.8779567249    
    2181  249.5064870196      353.6666217412    
    2182  250.3439803420      352.1206823585    
    2183  251.2036134789      350.5004721625    
    2184  252.0610065992      348.7936890079    
    2185  253.1973874816      347.1576072709    
    2186  255.6886182865      344.6732961940    
    2187  256.9638674187      343.4539011915    
    2188  258.3295197950      342.1904948604    
    2189  259.7321784249      340.7101378941    
    2190  261.8634072196      339.8815554877    
    2191  265.8960316538      337.8442138715    
    2192  268.1683797007      336.8589636008    
    2193  270.2644847866      336.7953223249    
    2194  247.9510547936      358.8914871963    
    2195  247.6441979936      360.9878885418    
    2196  247.3586459032      362.9444641278    
    2197  247.3144900743      364.8382221191    
    2198  196.2568461865      389.9360891001    
    2199  197.5511522805      389.9709742028    
    2200  205.5768503672      388.7291086171    
    2201  206.9045901517      388.3475305625    
    2202  208.2132864255      387.9272650191    
    2203  209.5253553139      387.5503625655    
    2204  210.8332628392      387.1581332550    
    2205  212.1359452820      386.7510766295    
    2206  213.4344811491      386.3288556818    
    2207  214.7277115498      385.8916653814    
    2208  216.0159369036      385.4399401706    
    2209  217.2987649614      384.9731078642    
    2210  218.5762548433      384.4918596639    
    2211  219.8483636706      383.9956691163    
    2212  221.1143150444      383.4848390585    
    2213  222.3744338684      382.9597859393    
    2214  223.6282956411      382.4199610752    
    2215  224.8759991298      381.8660511250    
    2216  226.1174712548      381.2975329718    
    2217  227.3517271788      380.7150478148    
    2218  228.5797887573      380.1181134073    
    2219  229.8005349656      379.5070823744    
    2220  231.0143231610      378.8823436733    
    2221  232.2206860715      378.2433845542    
    2222  233.4784420217      377.6721806888    
    2223  234.6114821912      376.9243189787    
    2224  235.7950731418      376.2441038005    
    2225  236.9709293760      375.5506037332    
    2226  238.1385549110      374.8433337447    
    2227  239.3267244484      374.1703883309    
    2228  240.5017203532      373.4870107455    
    2229  241.6811738447      372.8476104816    
    2230  242.7531492162      372.0842263162    
    2231  246.6140115678      368.6714280640    
    2232  279.4153337294      332.3458110182    
    2233  280.0951297231      331.0922981082    
    2234  280.6878904181      329.8120166519    
    2235  281.2797559749      328.5834577150    
    2236  281.9020028971      327.3738297087    
    2237  282.5103390835      326.1571464216    
    2238  283.1046845514      324.9335678171    
    2239  283.6846546722      323.7034924391    
    2240  284.2507923193      322.4666017872    
    2241  284.8027103203      321.2233010030    
    2242  285.3403361105      319.9737535570    
    2243  285.8635990034      318.7181237287    
    2244  286.3724302018      317.4565766101    
    2245  286.8667628058      316.1892780668    
    2246  287.3465318213      314.9163947209    
    2247  287.8117221347      313.6384867630    
    2248  288.2621777095      312.3549444335    
    2249  288.6978863259      311.0663214718    
    2250  289.1185165442      309.7730616389    
    2251  289.5245668608      308.4747806754    
    2252  289.9157041422      307.1719292078    
    2253  290.2918769623      305.8646785322    
    2254  290.6530358627      304.5532005234    
    2255  290.9991333590      303.2376676118    
    2256  291.3301239469      301.9182527608    
    2257  291.6459641086      300.5951294445    
    2258  291.9467093174      299.2688553052    
    2259  292.2321280740      297.9388450545    
    2260  292.5022779139      296.6056495674    
    2261  292.7571233139      295.2694441351    
    2262  292.9963968341      293.9307137824    
    2263  293.2205395554      292.5890095084    
    2264  293.4292832978      291.2448233758    
    2265  293.6226006211      289.8983321083    
    2266  293.7847223676      288.5601580800    
    2267  293.9389859579      287.2271987943    
    2268  294.0656045383      285.9186918134    
    2269  294.1615384585      284.6232789127    
    2270  294.3023162520      283.3094100170    
    2271  294.3355033700      281.9828060176    
    2272  294.4117724510      280.6396995919    
    2273  294.4733344836      279.2625875924    
    2274  294.5304693820      277.8772076264    
    2275  295.8842601019      64.85830165871    
    2276  294.3330775345      63.67626388077    
    2277  69.12113557327      390.1969530445    
    2278  247.4985609086      370.2214156902    
    2279  293.1529307267      63.54314740819    
    2280  299.7675116742      279.4451789146    
    2281  299.7910448005      277.9935461462    
    2282  299.8001093046      276.5140550000    
    2283  299.8001093046      275.0167550000    
    2284  299.7994849844      273.5205400000    
    2285  299.8001093046      272.0243250000    
    2286  299.8001093046      270.5270250000    
    2287  299.7994849844      269.0308100000    
    2288  299.8001093046      267.5345950000    
    2289  299.8001093046      266.0372950000    
    2290  299.7994849844      264.5410800000    
    2291  299.8001093046      263.0448650000    
    2292  299.7994849844      261.5486500000    
    2293  299.7994849844      260.0513500000    
    2294  299.8001093046      258.5551350000    
    2295  299.7994849844      257.0589200000    
    2296  299.8001093046      255.5627050000    
    2297  299.8001093046      254.0654050000    
    2298  299.7994849844      252.5691900000    
    2299  299.8001093046      251.0729750000    
    2300  299.8001093046      249.5756750000    
    2301  299.7994849844      248.0794600000    
    2302  299.8001093046      246.5832450000    
    2303  299.8001093046      245.0859450000    
    2304  299.7994849844      243.5897300000    
    2305  299.8001093046      242.0935150000    
    2306  299.8001093046      240.5962150000    
    2307  299.7994849844      239.1000000000    
    2308  299.8001093046      237.6037850000    
    2309  299.8001093046      236.1064850000    
    2310  299.7994849844      234.6102700000    
    2311  299.8001093046      233.1140550000    
    2312  299.8001093046      231.6167550000    
    2313  299.7994849844      230.1205400000    
    2314  299.8001093046      228.6243250000    
    2315  299.8001093046      227.1270250000    
    2316  299.7994849844      225.6308100000    
    2317  299.8001093046      224.1345950000    
    2318  299.8001093046      222.6372950000    
    2319  299.7994849844      221.1410800000    
    2320  299.8001093046      219.6448650000    
    2321  299.7994849844      218.1486500000    
    2322  299.7994849844      216.6513500000    
    2323  299.8001093046      215.1551350000    
    2324  299.7994849844      213.6589200000    
    2325  299.8001093046      212.1627050000    
    2326  299.8001093046      210.6654050000    
    2327  299.7994849844      209.1691900000    
    2328  299.8001093046      207.6729750000    
    2329  299.8001093046      206.1756750000    
    2330  299.7994849844      204.6794600000    
    2331  299.8001093046      203.1832450000    
    2332  299.8001093046      201.6859450000    
    2333  299.7994849844      200.1897300000    
    2334  299.8001093046      198.6935150000    
    2335  299.8001093046      197.1962150000    
    2336  299.7994849844      195.7000000000    
    2337  299.8001093046      194.2037850000    
    2338  299.8001093046      192.7064850000    
    2339  299.7994849844      191.2102700000    
    2340  299.8001093046      189.7140550000    
    2341  299.8001093046      188.2167550000    
    2342  299.7994849844      186.7205400000    
    2343  299.8001093046      185.2243250000    
    2344  299.8001093046      183.7270250000    
    2345  299.7994849844      182.2308100000    
    2346  299.8001093046      180.7345950000    
    2347  299.8001093046      179.2372950000    
    2348  299.7994849844      177.7410800000    
    2349  299.8001093046      176.2448650000    
    2350  299.7994849844      174.7486500000    
    2351  299.7994849844      173.2513500000    
    2352  299.8001093046      171.7551350000    
    2353  299.7994849844      170.2589200000    
    2354  299.8001093046      168.7627050000    
    2355  299.8001093046      167.2654050000    
    2356  299.7994849844      165.7691900000    
    2357  299.8001093046      164.2729750000    
    2358  299.8001093046      162.7756750000    
    2359  299.7994849844      161.2794600000    
    2360  299.8001093046      159.7832450000    
    2361  299.8001093046      158.2859450000    
    2362  299.7994849844      156.7897300000    
    2363  299.8001093046      155.2935150000    
    2364  299.8001093046      153.7962150000    
    2365  299.7994849844      152.3000000000    
    2366  299.8001093046      150.8037850000    
    2367  299.8001093046      149.3064850000    
    2368  299.7994849844      147.8102700000    
    2369  299.8001093046      146.3140550000    
    2370  299.8001093046      144.8167550000    
    2371  299.7994849844      143.3205400000    
    2372  299.8001093046      141.8243250000    
    2373  299.8001093046      140.3270250000    
    2374  299.7994849844      138.8308100000    
    2375  299.8001093046      137.3345950000    
    2376  299.8001093046      135.8372950000    
    2377  299.7994849844      134.3410800000    
    2378  299.8001093046      132.8448650000    
    2379  299.7994849844      131.3486500000    
    2380  299.7994849844      129.8513500000    
    2381  299.8001093046      128.3551350000    
    2382  299.7994849844      126.8589200000    
    2383  299.8001093046      125.3627050000    
    2384  299.8001093046      123.8654050000    
    2385  299.7994849844      122.3691900000    
    2386  299.8001093046      120.8729750000    
    2387  299.8001093046      119.3756750000    
    2388  299.7994849844      117.8794600000    
    2389  299.8001093046      116.3832450000    
    2390  299.8001093046      114.8859450000    
    2391  299.7994849844      113.3897300000    
    2392  299.8001093046      111.8935150000    
    2393  299.8001093046      110.3962150000    
    2394  299.7994849844      108.9000000000    
    2395  299.8001093046      107.4037850000    
    2396  299.8001093046      105.9064850000    
    2397  299.7994849844      104.4102700000    
    2398  299.8001093046      102.9140550000    
    2399  299.8001093046      101.4167550000    
    2400  299.7994849844      99.92054000000    
    2401  299.8001093046      98.42432500000    
    2402  299.8001093046      96.92702500000    
    2403  299.7994849844      95.43081000000    
    2404  299.8001093046      93.93459500000    
    2405  299.8001093046      92.43729500000    
    2406  299.7994849844      90.94108000000    
    2407  299.8001093046      89.44486500000    
    2408  299.7994849844      87.94865000000    
    2409  299.7994849844      86.45135000000    
    2410  299.8001093046      84.95513500000    
    2411  299.7994849844      83.45892000000    
    2412  299.8001093046      81.96270500000    
    2413  299.8001093046      80.46540500000    
    2414  299.7994849844      78.96919000000    
    2415  299.8001093046      77.47297500000    
    2416  299.8001093046      75.97567500000    
    2417  299.7994849844      74.47946000000    
    2418  299.6861864603      72.98861624958    
    2419  299.6847864911      71.47558579282    
    2420  299.6028641499      69.98291723056    
    2421  299.7977595984      65.08860646309    
    2422  298.5183532101      63.07963376541    
    2423  281.6874651020      338.6363355588    
    2424  282.3538518128      337.3174547688    
    2425  283.0567836791      336.0158900171    
    2426  283.7673322990      334.7338751980    
    2427  284.4553140143      333.4734013401    
    2428  285.1210276952      332.2116827506    
    2429  285.8748185641      330.9876891952    
    2430  286.6431825317      329.7784739924    
    2431  287.2787791567      328.5072693390    
    2432  287.8997581186      327.2288603789    
    2433  288.5060377723      325.9434151946    
    2434  289.0975384056      324.6511027977    
    2435  289.6738757634      323.3523307608    
    2436  290.2355931971      322.0467896199    
    2437  290.7823041155      320.7348935428    
    2438  291.3139366382      319.4168150149    
    2439  291.8304688324      318.0931201692    
    2440  292.3317379114      316.7632052660    
    2441  292.8177249747      315.4276301414    
    2442  293.2883661258      314.0865703941    
    2443  293.7435994856      312.7402023438    
    2444  294.1833652012      311.3887030082    
    2445  294.6076054529      310.0322500794    
    2446  295.0159903087      308.6712962370    
    2447  295.4090198752      307.3054661218    
    2448  295.7863627307      305.9352192414    
    2449  296.1479692629      304.5607357531    
    2450  296.4938889279      303.1825800520    
    2451  296.8238842866      301.8001736714    
    2452  297.1380070115      300.4140743781    
    2453  297.4362158021      299.0244644135    
    2454  297.7184714509      297.6315264807    
    2455  297.9847368473      296.2354437203    
    2456  298.2349769860      294.8363996832    
    2457  298.4691589615      293.4345783184    
    2458  298.6870180504      292.0304732775    
    2459  298.8889981494      290.6236441549    
    2460  299.0748339907      289.2145915718    
    2461  299.2445011485      287.8035007871    
    2462  299.3819408357      286.4013631050    
    2463  299.5112486080      285.0044701311    
    2464  299.6122874665      283.6321295919    
    2465  299.6725919556      282.2599415848    
    2466  299.7311589880      280.8724213818    
    2467  301.4825347619      66.04821002985    
    2468  301.1978039092      63.81511648354    
    2469  295.5249116866      58.59984966942    
    2470  279.4180978530      342.3699292514    
    2471  255.5551122376      372.6197703377    
    2472  255.4556012894      371.0134489225    
    2473  255.3027515913      369.6211748910    
    2474  255.1095468730      368.1151236614    
    2475  254.9623287599      366.5667286747    
    2476  254.9077165552      364.9792638023    
    2477  254.9853634568      363.3938757386    
    2478  255.1686530389      361.8190445959    
    2479  255.4669380101      360.2499298506    
    2480  255.8803605044      358.7078246073    
    2481  256.4287942857      357.2050475591    
    2482  257.0695366610      355.7594466784    
    2483  257.8244052824      354.3401288441    
    2484  258.6802419047      353.0086470276    
    2485  259.6330020049      351.7246461099    
    2486  260.6722626946      350.5187438188    
    2487  261.7983066029      349.3931163137    
    2488  263.0051769817      348.3545875683    
    2489  264.2862464066      347.4090915027    
    2490  265.6343797405      346.5619525496    
    2491  267.0420204857      345.8179379794    
    2492  268.5011019175      345.1812790048    
    2493  270.0039097137      344.6553656544    
    2494  271.5490459491      344.2415100022    
    2495  273.1029037759      343.9244251750    
    2496  274.6914744787      343.7149199038    
    2497  276.2259035635      343.5798120537    
    2498  277.7289787970      343.6574925704    
    2499  279.2948007297      343.8210306491    
    2500  280.8730949530      344.0496190346    
    2501  282.3657131564      344.4269098353    
    2502  283.0576192211      343.0177997300    
    2503  283.8502109699      341.6151930322    
    2504  284.6575461714      340.2980592107    
    2505  285.3972859241      339.0064102681    
    2506  286.1226281939      337.7257122871    
    2507  286.8502008337      336.4541868793    
    2508  287.5630768150      335.1763905524    
    2509  288.2610950690      333.8917484067    
    2510  288.9441827721      332.5999989718    
    2511  289.6122889347      331.3010445109    
    2512  290.2653633127      329.9948824033    
    2513  290.9033506136      328.6815691257    
    2514  291.5261899944      327.3611995566    
    2515  292.1338162166      326.0338942568    
    2516  292.7261614249      324.6997896212    
    2517  293.3030916833      323.3594702342    
    2518  293.8645003158      322.0122978253    
    2519  294.4105796239      320.6587774376    
    2520  294.9411009955      319.2990919378    
    2521  295.4559959422      317.9334176497    
    2522  295.9551971981      316.5619326643    
    2523  296.4386394176      315.1848162841    
    2524  296.9062592314      313.8022488638    
    2525  297.3579952858      312.4144116908    
    2526  297.7937882733      311.0214868955    
    2527  298.2135810391      309.6236556326    
    2528  298.6173074592      308.2215402478    
    2529  299.0047841446      306.8145392061    
    2530  299.3762565181      305.4031410116    
    2531  299.7315218813      303.9875646288    
    2532  300.0705334333      302.5679994557    
    2533  300.3932461802      301.1446346939    
    2534  300.6996174235      299.7176592587    
    2535  300.9896067114      298.2872619960    
    2536  301.2631758093      296.8536318238    
    2537  301.5202886822      295.4169578233    
    2538  301.7609114840      293.9774292902    
    2539  301.9850124011      292.5352340367    
    2540  302.1926111471      291.0909980080    
    2541  302.3557625285      289.6522571059    
    2542  302.5101141129      288.2080331895    
    2543  302.6687219531      286.7591525516    
    2544  302.8113050697      285.3097895317    
    2545  302.9377100487      283.8619104550    
    2546  303.0146499403      282.4247229884    
    2547  303.0254401702      280.9658663620    
    2548  303.0125946956      279.4973092285    
    2549  303.0849174614      278.0099262854    
    2550  303.1572538931      276.5129700000    
    2551  303.1572538931      275.0178400000    
    2552  303.1572538931      273.5205400000    
    2553  303.1572538931      272.0232400000    
    2554  303.1572538931      270.5281100000    
    2555  303.1572538931      269.0308100000    
    2556  303.1572538931      267.5335100000    
    2557  303.1572538931      266.0383800000    
    2558  303.1572538931      264.5410800000    
    2559  303.1572538931      263.0437800000    
    2560  303.1572538931      261.5486500000    
    2561  303.1572538931      260.0513500000    
    2562  303.1572538931      258.5562200000    
    2563  303.1572538931      257.0589200000    
    2564  303.1572538931      255.5616200000    
    2565  303.1572538931      254.0664900000    
    2566  303.1572538931      252.5691900000    
    2567  303.1572538931      251.0718900000    
    2568  303.1572538931      249.5767600000    
    2569  303.1572538931      248.0794600000    
    2570  303.1572538931      246.5821600000    
    2571  303.1572538931      245.0870300000    
    2572  303.1572538931      243.5897300000    
    2573  303.1572538931      242.0924300000    
    2574  303.1572538931      240.5973000000    
    2575  303.1572538931      239.1000000000    
    2576  303.1572538931      237.6027000000    
    2577  303.1572538931      236.1075700000    
    2578  303.1572538931      234.6102700000    
    2579  303.1572538931      233.1129700000    
    2580  303.1572538931      231.6178400000    
    2581  303.1572538931      230.1205400000    
    2582  303.1572538931      228.6232400000    
    2583  303.1572538931      227.1281100000    
    2584  303.1572538931      225.6308100000    
    2585  303.1572538931      224.1335100000    
    2586  303.1572538931      222.6383800000    
    2587  303.1572538931      221.1410800000    
    2588  303.1572538931      219.6437800000    
    2589  303.1572538931      218.1486500000    
    2590  303.1572538931      216.6513500000    
    2591  303.1572538931      215.1562200000    
    2592  303.1572538931      213.6589200000    
    2593  303.1572538931      212.1616200000    
    2594  303.1572538931      210.6664900000    
    2595  303.1572538931      209.1691900000    
    2596  303.1572538931      207.6718900000    
    2597  303.1572538931      206.1767600000    
    2598  303.1572538931      204.6794600000    
    2599  303.1572538931      203.1821600000    
    2600  303.1572538931      201.6870300000    
    2601  303.1572538931      200.1897300000    
    2602  303.1572538931      198.6924300000    
    2603  303.1572538931      197.1973000000    
    2604  303.1572538931      195.7000000000    
    2605  303.1572538931      194.2027000000    
    2606  303.1572538931      192.7075700000    
    2607  303.1572538931      191.2102700000    
    2608  303.1572538931      189.7129700000    
    2609  303.1572538931      188.2178400000    
    2610  303.1572538931      186.7205400000    
    2611  303.1572538931      185.2232400000    
    2612  303.1572538931      183.7281100000    
    2613  303.1572538931      182.2308100000    
    2614  303.1572538931      180.7335100000    
    2615  303.1572538931      179.2383800000    
    2616  303.1572538931      177.7410800000    
    2617  303.1572538931      176.2437800000    
    2618  303.1572538931      174.7486500000    
    2619  303.1572538931      173.2513500000    
    2620  303.1572538931      171.7562200000    
    2621  303.1572538931      170.2589200000    
    2622  303.1572538931      168.7616200000    
    2623  303.1572538931      167.2664900000    
    2624  303.1572538931      165.7691900000    
    2625  303.1572538931      164.2718900000    
    2626  303.1572538931      162.7767600000    
    2627  303.1572538931      161.2794600000    
    2628  303.1572538931      159.7821600000    
    2629  303.1572538931      158.2870300000    
    2630  303.1572538931      156.7897300000    
    2631  303.1572538931      155.2924300000    
    2632  303.1572538931      153.7973000000    
    2633  303.1572538931      152.3000000000    
    2634  303.1572538931      150.8027000000    
    2635  303.1572538931      149.3075700000    
    2636  303.1572538931      147.8102700000    
    2637  303.1572538931      146.3129700000    
    2638  303.1572538931      144.8178400000    
    2639  303.1572538931      143.3205400000    
    2640  303.1572538931      141.8232400000    
    2641  303.1572538931      140.3281100000    
    2642  303.1572538931      138.8308100000    
    2643  303.1572538931      137.3335100000    
    2644  303.1572538931      135.8383800000    
    2645  303.1572538931      134.3410800000    
    2646  303.1572538931      132.8437800000    
    2647  303.1572538931      131.3486500000    
    2648  303.1572538931      129.8513500000    
    2649  303.1572538931      128.3562200000    
    2650  303.1572538931      126.8589200000    
    2651  303.1572538931      125.3616200000    
    2652  303.1572538931      123.8664900000    
    2653  303.1572538931      122.3691900000    
    2654  303.1572538931      120.8718900000    
    2655  303.1572538931      119.3767600000    
    2656  303.1572538931      117.8794600000    
    2657  303.1572538931      116.3821600000    
    2658  303.1572538931      114.8870300000    
    2659  303.1572538931      113.3897300000    
    2660  303.1572538931      111.8924300000    
    2661  303.1572538931      110.3973000000    
    2662  303.1572538931      108.9000000000    
    2663  303.1572538931      107.4027000000    
    2664  303.1572538931      105.9075700000    
    2665  303.1572538931      104.4102700000    
    2666  303.1572538931      102.9129700000    
    2667  303.1572538931      101.4178400000    
    2668  303.1572538931      99.92054000000    
    2669  303.1572538931      98.42324000000    
    2670  303.1572538931      96.92811000000    
    2671  303.1572538931      95.43081000000    
    2672  303.1572538931      93.93351000000    
    2673  303.1572538931      92.43838000000    
    2674  303.1572538931      90.94108000000    
    2675  303.1572538931      89.44378000000    
    2676  303.1572538931      87.94865000000    
    2677  303.1572538931      86.45135000000    
    2678  303.1572538931      84.95622000000    
    2679  303.1572538931      83.45892000000    
    2680  303.1572538931      81.96162000000    
    2681  303.1572538931      80.46649000000    
    2682  303.1572538931      78.96919000000    
    2683  303.1572538931      77.47189000000    
    2684  303.1572538931      75.97676000000    
    2685  303.1572538931      74.47946000000    
    2686  303.0849147949      72.98282559232    
    2687  303.0348515887      71.50751400465    
    2688  303.1116914093      70.05609607511    
    2689  303.1587358979      68.59771163930    
    2690  303.2648688989      67.17557113005    
    2691  303.1584512941      65.78795587312    
    2692  302.9874938609      64.54850813469    
    2693  302.6821336835      63.35278330142    
    2694  302.2570016782      62.21479683999    
    2695  301.6789068784      61.14516819427    
    2696  300.9516969527      60.17497756306    
    2697  300.1136271909      59.31396676519    
    2698  299.1696956927      58.56500602343    
    2699  298.1490453878      57.94680420531    
    2700  297.0448370922      57.44333055550    
    2701  295.9155456753      57.04227751303    
    2702  294.7338392125      56.85763051041    
    2703  293.4958774072      56.84274149538    
    2704  292.3607718597      56.82162290980    
    2705  291.2816586933      56.96964141998    
    2706  290.2008748065      57.29589750641    
    2707  289.1803326144      57.70188087706    
    2708  288.2102054930      58.13165708123    
    2709  287.2695231970      58.49817552200    
    2710  287.1010737517      59.59798743952    
    2711  286.9641816440      60.93839725750    
    2712  286.6563339283      62.33172909224    
    2713  286.2988238018      63.80730935138    
    2714  285.9775763494      65.27062662239    
    2715  285.6836247044      66.73763145901    
    2716  285.3928591633      68.20905006771    
    2717  285.1536326898      69.69573434251    
    2718  284.8029940748      71.15217774001    
    2719  284.4518922648      72.61054510501    
    2720  284.1012536498      74.06698850251    
    2721  283.7501518398      75.52535586751    
    2722  283.3995132248      76.98179926501    
    2723  283.0484114148      78.44016663001    
    2724  282.6973096048      79.89853399501    
    2725  282.3466709898      81.35497739251    
    2726  281.9955691798      82.81334475751    
    2727  281.6449305648      84.26978815501    
    2728  281.2938287548      85.72815552001    
    2729  280.9427269448      87.18652288501    
    2730  280.5920883298      88.64296628251    
    2731  280.2409865198      90.10133364751    
    2732  279.8903479048      91.55777704501    
    2733  279.5392460948      93.01614441001    
    2734  279.1886074798      94.47258780751    
    2735  278.8375056698      95.93095517251    
    2736  278.4864038598      97.38932253751    
    2737  278.1357652448      98.84576593501    
    2738  277.7846634348      100.3041333000    
    2739  277.4340248198      101.7605766975    
    2740  277.0829230098      103.2189440625    
    2741  276.7322843948      104.6753874600    
    2742  276.3811825848      106.1337548250    
    2743  276.0300807748      107.5921221900    
    2744  275.6794421598      109.0485655875    
    2745  275.3283403498      110.5069329525    
    2746  274.9777017348      111.9633763500    
    2747  274.6265999248      113.4217437150    
    2748  274.2759613098      114.8781871125    
    2749  273.9248594998      116.3365544775    
    2750  273.5737576898      117.7949218425    
    2751  273.2231190748      119.2513652400    
    2752  272.8720172648      120.7097326050    
    2753  272.5213786498      122.1661760025    
    2754  272.1702768398      123.6245433675    
    2755  271.8196382248      125.0809867650    
    2756  271.4685364148      126.5393541300    
    2757  271.1174346048      127.9977214950    
    2758  270.7667959898      129.4541648925    
    2759  270.4156941798      130.9125322575    
    2760  270.0650555648      132.3689756550    
    2761  269.7139537548      133.8273430200    
    2762  269.3628519448      135.2857103850    
    2763  269.0122133298      136.7421537825    
    2764  268.6611115198      138.2005211475    
    2765  268.3104729048      139.6569645450    
    2766  267.9593710948      141.1153319100    
    2767  267.6087324798      142.5717753075    
    2768  267.2576306698      144.0301426725    
    2769  266.9065288598      145.4885100375    
    2770  266.5558902448      146.9449534350    
    2771  266.2047884348      148.4033208000    
    2772  265.8541498198      149.8597641975    
    2773  265.5030480098      151.3181315625    
    2774  265.1524093948      152.7745749600    
    2775  264.8013075848      154.2329423250    
    2776  264.4502057748      155.6913096900    
    2777  264.0995671598      157.1477530875    
    2778  263.7484653498      158.6061204525    
    2779  263.3978267348      160.0625638500    
    2780  263.0467249248      161.5209312150    
    2781  262.6960863098      162.9773746125    
    2782  262.3449844998      164.4357419775    
    2783  261.9938826898      165.8941093425    
    2784  261.6432440748      167.3505527400    
    2785  261.2921422648      168.8089201050    
    2786  260.9415036498      170.2653635025    
    2787  260.5904018398      171.7237308675    
    2788  260.2397632248      173.1801742650    
    2789  259.8886614148      174.6385416300    
    2790  259.5375596048      176.0969089950    
    2791  259.1869209898      177.5533523925    
    2792  258.8358191798      179.0117197575    
    2793  258.4851805648      180.4681631550    
    2794  258.1340787548      181.9265305200    
    2795  257.7829769448      183.3848978850    
    2796  257.4323383298      184.8413412825    
    2797  257.0812365198      186.2997086475    
    2798  256.7305979048      187.7561520450    
    2799  256.3794960948      189.2145194100    
    2800  256.0288574798      190.6709628075    
    2801  255.6777556698      192.1293301725    
    2802  255.3266538598      193.5876975375    
    2803  254.9760152448      195.0441409350    
    2804  254.6249134348      196.5025083000    
    2805  254.2742748198      197.9589516975    
    2806  253.9231730098      199.4173190625    
    2807  253.5725343948      200.8737624600    
    2808  253.2214325848      202.3321298250    
    2809  252.8703307748      203.7904971900    
    2810  252.5196921598      205.2469405875    
    2811  252.1685903498      206.7053079525    
    2812  251.8179517348      208.1617513500    
    2813  251.4668499248      209.6201187150    
    2814  251.1162113098      211.0765621125    
    2815  250.7651094998      212.5349294775    
    2816  250.4140076898      213.9932968425    
    2817  250.0633690748      215.4497402400    
    2818  249.7122672648      216.9081076050    
    2819  249.3616286498      218.3645510025    
    2820  249.0105268398      219.8229183675    
    2821  248.6598882248      221.2793617650    
    2822  248.3087864148      222.7377291300    
    2823  247.9576846048      224.1960964950    
    2824  247.6070459898      225.6525398925    
    2825  247.2559441798      227.1109072575    
    2826  246.9053055648      228.5673506550    
    2827  246.5542037548      230.0257180200    
    2828  246.2031019448      231.4840853850    
    2829  245.8524633298      232.9405287825    
    2830  245.5013615198      234.3988961475    
    2831  245.1507229048      235.8553395450    
    2832  244.7996210948      237.3137069100    
    2833  244.4489824798      238.7701503075    
    2834  244.0978806698      240.2285176725    
    2835  243.7467788598      241.6868850375    
    2836  243.2808975159      243.1174214642    
    2837  242.9291716110      244.5738699436    
    2838  242.5785782645      246.0294628856    
    2839  242.2283581738      247.4814137168    
    2840  241.8673585394      248.9201940100    
    2841  241.5666548063      250.3169553762    
    2842  241.3312371321      251.7538785373    
    2843  241.1509963510      253.2174859277    
    2844  240.9664261765      254.6890497500    
    2845  240.7625116300      256.1845354824    
    2846  240.5035460910      257.6708839695    
    2847  240.2260821296      259.1544416764    
    2848  239.9301234930      260.6350804544    
    2849  239.6159363389      262.1114366704    
    2850  239.2833561026      263.5843039965    
    2851  238.9327629889      265.0520148191    
    2852  238.5639291577      266.5155808208    
    2853  238.1768257686      267.9750520163    
    2854  237.7717957286      269.4291137439    
    2855  237.3486241917      270.8785530363    
    2856  236.9077938670      272.3217298452    
    2857  236.4490146356      273.7596398865    
    2858  235.9722544572      275.1923313813    
    2859  235.4779372242      276.6185134026    
    2860  234.9657995379      278.0389581801    
    2861  234.4364249300      279.4520587229    
    2862  233.8894621536      280.8587908108    
    2863  233.3248760931      282.2592006418    
    2864  232.7431699950      283.6520260104    
    2865  232.1440329268      285.0380213438    
    2866  231.5281469934      286.4156189055    
    2867  230.8951011768      287.7857707882    
    2868  230.2448580802      289.1485196278    
    2869  229.5781844457      290.5022658548    
    2870  228.8946386779      291.8479355309    
    2871  228.1941818108      293.1855695850    
    2872  227.4774400276      294.5139615844    
    2873  226.7440289498      295.8338313721    
    2874  225.9947827707      297.1436865066    
    2875  225.2291982362      298.4444336167    
    2876  224.4472328998      299.7361127351    
    2877  223.6495864911      301.0175588229    
    2878  222.8358305857      302.2894665322    
    2879  222.0068903367      303.5503980182    
    2880  221.1622073066      304.8012269410    
    2881  220.3017365218      306.0419906415    
    2882  219.4262486905      307.2715697001    
    2883  218.5352730303      308.4906308425    
    2884  217.6298220870      309.6977963503    
    2885  216.7092843935      310.8939035600    
    2886  215.7736126303      312.0789869608    
    2887  214.8236455046      313.2519770704    
    2888  213.8588717058      314.4135101097    
    2889  212.8803872649      315.5622737895    
    2890  211.8875300410      316.6990659107    
    2891  210.8802505604      317.8239179627    
    2892  209.8594522881      318.9358145230    
    2893  208.8245853710      320.0353588507    
    2894  207.7768250947      321.1213091368    
    2895  206.7154611963      322.1944205844    
    2896  205.6404422514      323.2547215465    
    2897  204.5527329873      324.3012545775    
    2898  203.4517471439      325.3345876457    
    2899  202.3387347348      326.3535541906    
    2900  201.2129401031      327.3588639293    
    2901  200.0743100787      328.3505419616    
    2902  198.9238669325      329.3276924976    
    2903  197.7609902692      330.2908460276    
    2904  196.5870000089      331.2389157271    
    2905  195.4010980095      332.1725631041    
    2906  194.2032295745      333.0918098961    
    2907  192.9944705680      333.9958254205    
    2908  191.7741688646      334.8851006456    
    2909  190.5437092051      335.7586326581    
    2910  189.3022540306      336.6170322229    
    2911  188.0497473406      337.4603176230    
    2912  186.7873144418      338.2877264779    
    2913  185.5142740023      339.0997083452    
    2914  184.2320702509      339.8953480747    
    2915  182.9398294299      340.6752033488    
    2916  181.6374944634      341.4392889182    
    2917  180.3262357597      342.1869136361    
    2918  179.0053454163      342.9184839204    
    2919  177.6763215893      343.6331758981    
    2920  176.3382576789      344.3314920337    
    2921  174.9910971055      345.0134428226    
    2922  173.6364244558      345.6782307907    
    2923  172.2733248366      346.3263191276    
    2924  170.9017415504      346.9577159970    
    2925  169.5229079916      347.5718494993    
    2926  168.1360795203      348.1690538308    
    2927  166.7428285116      348.7486575827    
    2928  165.3422031085      349.3110709615    
    2929  163.9341445322      349.8562992738    
    2930  162.5199189576      350.3838482985    
    2931  161.0987624249      350.8940054136    
    2932  159.6722858639      351.3861979558    
    2933  158.2395138532      351.8607763692    
    2934  156.8003873856      352.3177422698    
    2935  155.3562008142      352.7566808819    
    2936  153.9061738537      353.1778316387    
    2937  152.4519498000      353.5807228174    
    2938  150.9925334124      353.9656437565    
    2939  149.5278656949      354.3325923720    
    2940  148.0592641930      354.6812349274    
    2941  146.5859353073      355.0117619914    
    2942  145.1095483786      355.3238045924    
    2943  143.6290921674      355.6175898552    
    2944  142.1445079274      355.8931120010    
    2945  140.6571311223      356.1501196491    
    2946  139.1640760461      356.3890967221    
    2947  137.6735493356      356.6759070191    
    2948  136.1960583365      356.8605878571    
    2949  134.7393373637      357.0425614251    
    2950  133.2819752285      357.2246150871    
    2951  131.8246130933      357.4066687491    
    2952  130.3672509581      357.5887224111    
    2953  128.9105299853      357.7706959791    
    2954  127.4531678501      357.9527496411    
    2955  125.9958057149      358.1348033031    
    2956  124.5384435797      358.3168569651    
    2957  123.0817226069      358.4988305331    
    2958  121.6243604717      358.6808841951    
    2959  120.1669983365      358.8629378571    
    2960  118.7102773637      359.0449114251    
    2961  117.2529152285      359.2269650871    
    2962  115.7955530933      359.4090187491    
    2963  114.3381909581      359.5910724111    
    2964  112.8814699853      359.7730459791    
    2965  111.4241078501      359.9550996411    
    2966  109.9667457149      360.1371533031    
    2967  108.5093835797      360.3192069651    
    2968  107.0526626069      360.5011805331    
    2969  105.5953004717      360.6832341951    
    2970  104.1379383365      360.8652878571    
    2971  102.6812173637      361.0472614251    
    2972  101.2238552285      361.2293150871    
    2973  99.76649309327      361.4113687491    
    2974  98.30913095807      361.5934224111    
    2975  96.85240998527      361.7753959791    
    2976  95.39504785007      361.9574496411    
    2977  93.93768571487      362.1395033031    
    2978  92.48032357967      362.3215569651    
    2979  91.02360260687      362.5035305331    
    2980  89.56624047167      362.6855841951    
    2981  88.10887833647      362.8676378571    
    2982  86.65215736367      363.0496114251    
    2983  85.19479522847      363.2316650871    
    2984  83.73743309327      363.4137187491    
    2985  82.28007095807      363.5957724111    
    2986  80.82334998527      363.7777459791    
    2987  79.36598785007      363.9597996411    
    2988  77.90862571487      364.1418533031    
    2989  76.45126357967      364.3239069651    
    2990  74.99454260687      364.5058805331    
    2991  73.62162972815      364.6753916706    
    2992  72.30405145760      364.8975148001    
    2993  71.02172434530      365.2322600624    
    2994  69.76317083487      365.6805978348    
    2995  68.54709370570      366.2315981151    
    2996  67.38908897640      366.8851508393    
    2997  66.27317214960      367.6206561443    
    2998  65.21747170835      368.4388931950    
    2999  64.20878709656      369.3312893564    
    3000  63.27411194172      370.2932039614    
    3001  62.41409753242      371.3210807347    
    3002  61.63327338120      372.4147435100    
    3003  60.93063871215      373.5512132000    
    3004  60.32507887613      374.7437294291    
    3005  59.79849914017      375.9743840466    
    3006  59.36960083613      377.2433300781    
    3007  59.03496774562      378.5419328356    
    3008  58.79571495178      379.8505677763    
    3009  58.63135015759      381.1996375614    
    3010  58.55090188407      382.5634058637    
    3011  58.58821794997      383.9152368749    
    3012  58.67830830010      385.2390062611    
    3013  58.85482861060      386.5468539170    
    3014  59.13299336332      387.8238269603    
    3015  59.53101018327      389.0595470401    
    3016  60.02161350538      390.2477230392    
    3017  60.61020618238      391.3997659204    
    3018  61.31145684038      392.4800105996    
    3019  62.09854227391      393.5075186476    
    3020  62.96709984914      394.4731604006    
    3021  63.92167791158      395.3396540475    
    3022  64.94887812833      396.1260013008    
    3023  66.03923008171      396.8318987385    
    3024  67.17489757254      397.4281664457    
    3025  68.36841097039      397.9036066925    
    3026  69.60726831761      398.2791708761    
    3027  70.86775999817      398.5153473436    
    3028  72.15852661999      398.6390335895    
    3029  73.49020250992      398.6576924869    
    3030  74.94940000000      398.6572538931    
    3031  76.45007500000      398.6572538931    
    3032  77.94947500000      398.6572538931    
    3033  79.45015000000      398.6572538931    
    3034  80.94955000000      398.6572538931    
    3035  82.45022500000      398.6572538931    
    3036  83.94962500000      398.6572538931    
    3037  85.45030000000      398.6572538931    
    3038  86.94970000000      398.6572538931    
    3039  88.45037500000      398.6572538931    
    3040  89.94977500000      398.6572538931    
    3041  91.45045000000      398.6572538931    
    3042  92.94985000000      398.6572538931    
    3043  94.45052500000      398.6572538931    
    3044  95.94992500000      398.6572538931    
    3045  97.45060000000      398.6572538931    
    3046  98.95000000000      398.6572538931    
    3047  100.4494000000      398.6572538931    
    3048  101.9500750000      398.6572538931    
    3049  103.4494750000      398.6572538931    
    3050  104.9501500000      398.6572538931    
    3051  106.4495500000      398.6572538931    
    3052  107.9502250000      398.6572538931    
    3053  109.4496250000      398.6572538931    
    3054  110.9503000000      398.6572538931    
    3055  112.4497000000      398.6572538931    
    3056  113.9503750000      398.6572538931    
    3057  115.4497750000      398.6572538931    
    3058  116.9504500000      398.6572538931    
    3059  118.4498500000      398.6572538931    
    3060  119.9505250000      398.6572538931    
    3061  121.4499250000      398.6572538931    
    3062  122.9506000000      398.6572538931    
    3063  124.4500000000      398.6572538931    
    3064  125.9494000000      398.6572538931    
    3065  127.4500750000      398.6572538931    
    3066  128.9494750000      398.6572538931    
    3067  130.4501500000      398.6572538931    
    3068  131.9495500000      398.6572538931    
    3069  133.4502250000      398.6572538931    
    3070  134.9496250000      398.6572538931    
    3071  136.4503000000      398.6572538931    
    3072  137.9497000000      398.6572538931    
    3073  139.4503750000      398.6572538931    
    3074  140.9497750000      398.6572538931    
    3075  142.4504500000      398.6572538931    
    3076  143.9498500000      398.6572538931    
    3077  145.4505250000      398.6572538931    
    3078  146.9499250000      398.6572538931    
    3079  148.4506000000      398.6572538931    
    3080  149.9500000000      398.6572538931    
    3081  151.4494000000      398.6572538931    
    3082  152.9500750000      398.6572538931    
    3083  154.4494750000      398.6572538931    
    3084  155.9501500000      398.6572538931    
    3085  157.4495500000      398.6572538931    
    3086  158.9502250000      398.6572538931    
    3087  160.4496250000      398.6572538931    
    3088  161.9503000000      398.6572538931    
    3089  163.4497000000      398.6572538931    
    3090  164.9503750000      398.6572538931    
    3091  166.4497750000      398.6572538931    
    3092  167.9504500000      398.6572538931    
    3093  169.4498500000      398.6572538931    
    3094  170.9505250000      398.6572538931    
    3095  172.4499250000      398.6572538931    
    3096  173.9506000000      398.6572538931    
    3097  175.4500000000      398.6572538931    
    3098  176.9494000000      398.6572538931    
    3099  178.4500750000      398.6572538931    
    3100  179.9494750000      398.6572538931    
    3101  181.4501500000      398.6572538931    
    3102  182.9495500000      398.6572538931    
    3103  184.4502250000      398.6572538931    
    3104  185.9496250000      398.6572538931    
    3105  187.4503000000      398.6572538931    
    3106  188.9497000000      398.6572538931    
    3107  190.4503750000      398.6572538931    
    3108  191.9497750000      398.6572538931    
    3109  193.4504500000      398.6572538931    
    3110  194.9519489848      398.7735732443    
    3111  196.4263463364      398.9015555138    
    3112  197.9114916502      398.9278512870    
    3113  199.4097882249      398.7967765427    
    3114  200.7830898608      398.6960880442    
    3115  202.1670237268      398.5209022507    
    3116  203.5554377652      398.2623764864    
    3117  204.9457879397      397.9336415521    
    3118  206.3443402098      397.5697437283    
    3119  207.7544354692      397.2104297886    
    3120  209.1681678314      396.8336074936    
    3121  210.5807156859      396.4418804205    
    3122  211.9908161187      396.0346382294    
    3123  213.3962243560      395.6129691845    
    3124  214.7966435622      395.1756476833    
    3125  216.1915866656      394.7224072664    
    3126  217.5814880526      394.2531075046    
    3127  218.9658385567      393.7677580266    
    3128  220.3442577829      393.2666398907    
    3129  221.7170399119      392.7496017574    
    3130  223.0835455767      392.2169009067    
    3131  224.4440737340      391.6683981339    
    3132  225.7979695828      391.1043558543    
    3133  227.1455874365      390.5247142868    
    3134  228.4863941864      389.9295376727    
    3135  229.8200238796      389.3191307472    
    3136  231.1467679914      388.6933044696    
    3137  232.4659928904      388.0523469102    
    3138  233.7780514871      387.3961757062    
    3139  235.0824163406      386.7248858325    
    3140  236.3787402311      386.0388031460    
    3141  237.6672905925      385.3377321696    
    3142  238.9474686642      384.6220131032    
    3143  240.2195511426      383.8914657789    
    3144  241.4829255582      383.1464399253    
    3145  242.7379346069      382.3868273488    
    3146  243.9840591012      381.6127650874    
    3147  245.2209785384      380.8246053321    
    3148  246.4489555742      380.0221206946    
    3149  247.6674022845      379.2056837912    
    3150  248.8766569183      378.3751642940    
    3151  250.0766486507      377.5298963287    
    3152  251.2580492900      376.6706846374    
    3153  252.4037715281      375.7802212238    
    3154  253.4759608590      374.8791614736    
    3155  254.4813467615      373.9003330951    
    3156  288.3661341110      59.60434020523    
    3157  289.4602341984      59.16844186846    
    3158  288.7058370049      61.15358314708    
    3159  288.0715301626      62.71046901084    
    3160  287.7123799435      64.15758994023    
    3161  287.3707334647      65.62116030600    
    3162  287.0829924598      67.07852973946    
    3163  286.8063820522      68.53976240245    
    3164  286.5064805315      70.01143696885    
    3165  286.1484891348      71.47551345511    
    3166  285.7805884786      72.93134400573    
    3167  285.4270581688      74.38696555128    
    3168  285.0443569799      75.83693563685    
    3169  284.6937183649      77.29337903435    
    3170  284.3426165549      78.75174639936    
    3171  283.9915147449      80.21011376435    
    3172  283.6408761299      81.66655716185    
    3173  283.2897743199      83.12492452685    
    3174  282.9391357049      84.58136792435    
    3175  282.5880338949      86.03973528936    
    3176  282.2369320849      87.49810265435    
    3177  281.8862934699      88.95454605185    
    3178  281.5351916599      90.41291341685    
    3179  281.1845530449      91.86935681435    
    3180  280.8334512349      93.32772417935    
    3181  280.4828126199      94.78416757685    
    3182  280.1317108099      96.24253494186    
    3183  279.7806089999      97.70090230685    
    3184  279.4299703849      99.15734570435    
    3185  279.0788685749      100.6157130694    
    3186  278.7282299599      102.0721564669    
    3187  278.3771281499      103.5305238319    
    3188  278.0264895349      104.9869672294    
    3189  277.6753877249      106.4453345944    
    3190  277.3242859149      107.9037019594    
    3191  276.9736472999      109.3601453569    
    3192  276.6225454899      110.8185127219    
    3193  276.2719068749      112.2749561194    
    3194  275.9208050649      113.7333234844    
    3195  275.5701664499      115.1897668819    
    3196  275.2190646399      116.6481342469    
    3197  274.8679628299      118.1065016119    
    3198  274.5173242149      119.5629450094    
    3199  274.1662224049      121.0213123744    
    3200  273.8155837899      122.4777557719    
    3201  273.4644819799      123.9361231369    
    3202  273.1138433649      125.3925665344    
    3203  272.7627415549      126.8509338994    
    3204  272.4116397449      128.3093012644    
    3205  272.0610011299      129.7657446619    
    3206  271.7098993199      131.2241120269    
    3207  271.3592607049      132.6805554244    
    3208  271.0081588949      134.1389227894    
    3209  270.6570570849      135.5972901544    
    3210  270.3064184699      137.0537335519    
    3211  269.9553166599      138.5121009169    
    3212  269.6046780449      139.9685443144    
    3213  269.2535762349      141.4269116794    
    3214  268.9029376199      142.8833550769    
    3215  268.5518358099      144.3417224419    
    3216  268.2007339999      145.8000898069    
    3217  267.8500953849      147.2565332044    
    3218  267.4989935749      148.7149005694    
    3219  267.1483549599      150.1713439669    
    3220  266.7972531499      151.6297113319    
    3221  266.4466145349      153.0861547294    
    3222  266.0955127249      154.5445220944    
    3223  265.7444109149      156.0028894594    
    3224  265.3937722999      157.4593328569    
    3225  265.0426704899      158.9177002219    
    3226  264.6920318749      160.3741436194    
    3227  264.3409300649      161.8325109844    
    3228  263.9902914499      163.2889543819    
    3229  263.6391896399      164.7473217469    
    3230  263.2880878299      166.2056891119    
    3231  262.9374492149      167.6621325094    
    3232  262.5863474049      169.1204998744    
    3233  262.2357087899      170.5769432719    
    3234  261.8846069799      172.0353106369    
    3235  261.5339683649      173.4917540344    
    3236  261.1828665549      174.9501213994    
    3237  260.8317647449      176.4084887644    
    3238  260.4811261299      177.8649321619    
    3239  260.1300243199      179.3232995269    
    3240  259.7793857049      180.7797429244    
    3241  259.4282838949      182.2381102894    
    3242  259.0771820849      183.6964776544    
    3243  258.7265434699      185.1529210519    
    3244  258.3754416599      186.6112884169    
    3245  258.0248030449      188.0677318144    
    3246  257.6737012349      189.5260991794    
    3247  257.3230626199      190.9825425769    
    3248  256.9719608099      192.4409099419    
    3249  256.6208589999      193.8992773069    
    3250  256.2702203849      195.3557207044    
    3251  255.9191185749      196.8140880694    
    3252  255.5684799599      198.2705314669    
    3253  255.2173781499      199.7288988319    
    3254  254.8667395349      201.1853422294    
    3255  254.5156377249      202.6437095944    
    3256  254.1645359149      204.1020769594    
    3257  253.8138972999      205.5585203569    
    3258  253.4627954899      207.0168877219    
    3259  253.1121568749      208.4733311194    
    3260  252.7610550649      209.9316984844    
    3261  252.4104164499      211.3881418819    
    3262  252.0593146399      212.8465092469    
    3263  251.7082128299      214.3048766119    
    3264  251.3575742149      215.7613200094    
    3265  251.0064724049      217.2196873744    
    3266  250.6558337899      218.6761307719    
    3267  250.3047319799      220.1344981369    
    3268  249.9540933649      221.5909415344    
    3269  249.6029915549      223.0493088994    
    3270  249.2518897449      224.5076762644    
    3271  248.9012511299      225.9641196619    
    3272  248.5501493199      227.4224870269    
    3273  248.1995107049      228.8789304244    
    3274  247.8484088949      230.3372977894    
    3275  247.4973070849      231.7956651544    
    3276  247.1466684699      233.2521085519    
    3277  246.7955666599      234.7104759169    
    3278  246.4449280449      236.1669193144    
    3279  246.0938262349      237.6252866794    
    3280  245.7431876199      239.0817300769    
    3281  245.3920858099      240.5400974419    
    3282  245.1041639724      242.0220913548    
    3283  244.7173492710      243.4708887041    
    3284  244.3450905165      244.9075165080    
    3285  243.9860375416      246.3497628186    
    3286  243.6404912881      247.7868556482    
    3287  243.3183145542      249.1850422593    
    3288  243.0164089136      250.5951510200    
    3289  242.8051278087      252.0073626117    
    3290  242.6146753331      253.4481026660    
    3291  242.4092522227      254.9241994156    
    3292  242.1908735205      256.4254210007    
    3293  241.9123610388      257.9265722782    
    3294  241.6232077801      259.4249469951    
    3295  241.3238159573      260.9227254202    
    3296  240.9812573857      262.4107393634    
    3297  240.6447420272      263.9010197388    
    3298  240.2901463707      265.3854701420    
    3299  239.9171848670      266.8654129776    
    3300  239.5254983771      268.3421525884    
    3301  239.1159579721      269.8124041012    
    3302  238.6877804821      271.2789790983    
    3303  238.2419185205      272.7386154201    
    3304  237.7780051763      274.1926152446    
    3305  237.2956012090      275.6422581655    
    3306  236.7957794827      277.0843195709    
    3307  236.2775841814      278.5215571350    
    3308  235.7421681482      279.9507739670    
    3309  235.1890845194      281.3732470180    
    3310  234.6178156397      282.7902262180    
    3311  234.0296320461      284.1985596004    
    3312  233.4234089471      285.6009403407    
    3313  232.8004949883      286.9942490939    
    3314  232.1603650694      288.3797326805    
    3315  231.5024251152      289.7586065518    
    3316  230.8281430994      291.1277942107    
    3317  230.1369479388      292.4885220793    
    3318  229.4282007750      293.8419826974    
    3319  228.7034779563      295.1851653702    
    3320  227.9613935853      296.5206386847    
    3321  227.2035985056      297.8454321403    
    3322  226.4294467581      299.1607344457    
    3323  225.6382268446      300.4676962799    
    3324  224.8316985699      301.7634103684    
    3325  224.0083195988      303.0503545232    
    3326  223.1699215985      304.3256662013    
    3327  222.3157862213      305.5904918180    
    3328  221.4451320619      306.8459357725    
    3329  220.5598956234      308.0892053753    
    3330  219.6583840556      309.3226781481    
    3331  218.7426028155      310.5436104983    
    3332  217.8117639253      311.7531021453    
    3333  216.8650190735      312.9522069671    
    3334  215.9044740244      314.1382575842    
    3335  214.9282919144      315.3135220976    
    3336  213.9386442882      316.4753864011    
    3337  212.9346765644      317.6248992951    
    3338  211.9154767828      318.7630600893    
    3339  210.8833118825      319.8873369575    
    3340  209.8362080423      320.9998798677    
    3341  208.7764945498      322.0982142452    
    3342  207.7032535040      323.1833339406    
    3343  206.6155128045      324.2561798521    
    3344  205.5156918523      325.3143654365    
    3345  204.4016874468      326.3599142747    
    3346  203.2759776847      327.3905008142    
    3347  202.1375848655      328.4070601452    
    3348  200.9854804697      329.4104711525    
    3349  199.8222270830      330.3985017271    
    3350  198.6456001999      331.3730412937    
    3351  197.4582172042      332.3319222589    
    3352  196.2590443530      333.2760173585    
    3353  195.0470006632      334.2061400831    
    3354  193.8247820575      335.1202213366    
    3355  192.5900512704      336.0200091294    
    3356  191.3455549209      336.9035021516    
    3357  190.0902071939      337.7715074330    
    3358  188.8228787939      338.6247699456    
    3359  187.5463886275      339.4613915526    
    3360  186.2582956448      340.2829721370    
    3361  184.9614651526      341.0876843581    
    3362  183.6547634330      341.8762664403    
    3363  182.3370172152      342.6493919764    
    3364  181.0111575642      343.4053410779    
    3365  179.6746490201      344.1455593568    
    3366  178.3304645738      344.8684004587    
    3367  176.9774269585      345.5745309678    
    3368  175.6143234486      346.2645505036    
    3369  174.2441953550      346.9369195178    
    3370  172.8658414578      347.5922603591    
    3371  171.4780275629      348.2311271543    
    3372  170.0838406090      348.8520986478    
    3373  168.6806144730      349.4563623319    
    3374  167.2714705337      350.0425742749    
    3375  165.8551713141      350.6112812335    
    3376  164.4304506674      351.1629598241    
    3377  163.0004776377      351.6963827258    
    3378  161.5625176676      352.2125700106    
    3379  160.1197693859      352.7103736661    
    3380  158.6709638257      353.1902627496    
    3381  157.2148077494      353.6526345369    
    3382  155.7545401366      354.0964603550    
    3383  154.2873684973      354.5225889382    
    3384  152.8165564266      354.9300726022    
    3385  151.3408083406      355.3193009035    
    3386  149.8588088776      355.6905902518    
    3387  148.3738545142      356.0431145722    
    3388  146.8831055515      356.3775480019    
    3389  145.3898780178      356.6931468241    
    3390  143.8928546877      356.9902195987    
    3391  142.3946930705      357.2880875390    
    3392  140.8903989258      357.5688084787    
    3393  139.3845147307      357.8296795436    
    3394  137.8853149637      358.0636435542    
    3395  136.3882143117      358.2432859959    
    3396  134.9151274017      358.4259516797    
    3397  133.4556785921      358.6071440394    
    3398  131.9977319341      358.7867548715    
    3399  130.5376542547      358.9514974804    
    3400  129.0789713383      359.1279174986    
    3401  127.6181767513      359.2736663531    
    3402  126.1608146161      359.4557200151    
    3403  124.7034524809      359.6377736771    
    3404  123.2467315081      359.8197472451    
    3405  121.7893693729      360.0018009071    
    3406  120.3320072377      360.1838545691    
    3407  118.8752862649      360.3658281371    
    3408  117.4179241297      360.5478817991    
    3409  115.9605619945      360.7299354611    
    3410  114.5031998593      360.9119891231    
    3411  113.0464788865      361.0939626911    
    3412  111.5891167513      361.2760163531    
    3413  110.1317546161      361.4580700151    
    3414  108.6743924809      361.6401236771    
    3415  107.2176715081      361.8220972451    
    3416  105.7603093729      362.0041509071    
    3417  104.3029472377      362.1862045691    
    3418  102.8462262649      362.3681781371    
    3419  101.3888641297      362.5502317991    
    3420  99.93150199449      362.7322854611    
    3421  98.47413985929      362.9143391231    
    3422  97.01741888649      363.0963126911    
    3423  95.56005675128      363.2783663531    
    3424  94.10269461609      363.4604200151    
    3425  92.64533248089      363.6424736771    
    3426  91.18861150809      363.8244472451    
    3427  89.73124937288      364.0065009071    
    3428  88.27388723769      364.1885545691    
    3429  86.81716626489      364.3705281371    
    3430  85.35980412968      364.5525817991    
    3431  83.90244199449      364.7346354611    
    3432  82.44507985929      364.9166891231    
    3433  80.98835888649      365.0986626911    
    3434  79.53740883556      365.3081247883    
    3435  78.09248145613      365.5069846563    
    3436  76.65665988303      365.6816209624    
    3437  75.24265571341      365.8613519855    
    3438  73.92244554533      366.0534818180    
    3439  72.68230540797      366.2909450060    
    3440  71.50670979284      366.6469432009    
    3441  70.36667510223      367.0777904591    
    3442  69.25918291482      367.5955909196    
    3443  68.19068265219      368.1955505484    
    3444  67.16865993221      368.8750236140    
    3445  66.19488832765      369.6275266462    
    3446  65.27808621829      370.4452564711    
    3447  64.42451368256      371.3272724766    
    3448  63.63818792325      372.2692597786    
    3449  62.92299041995      373.2662108542    
    3450  62.28263868819      374.3127879214    
    3451  61.72053372773      375.4033869302    
    3452  61.23681681634      376.5329026957    
    3453  60.83580347458      377.6920607253    
    3454  60.52223817836      378.8767463545    
    3455  60.27656828473      380.0814818231    
    3456  60.11533738849      381.3128703828    
    3457  60.03073647420      382.5784115507    
    3458  60.04408853791      383.8272199038    
    3459  60.13185189786      385.0648958092    
    3460  60.32393603475      386.2818118180    
    3461  60.60156873897      387.4330508136    
    3462  60.96585721389      388.5329670230    
    3463  61.40854927979      389.6013884539    
    3464  61.94263265737      390.6284694805    
    3465  62.56569351645      391.6053985111    
    3466  63.27336864838      392.5268473228    
    3467  64.05611006687      393.3850084744    
    3468  64.90786212272      394.1704302149    
    3469  65.82434017376      394.8780732762    
    3470  66.78887058310      395.5196170877    
    3471  67.82736295590      396.0366562562    
    3472  68.88170986287      396.5273947561    
    3473  70.00168846454      396.8666673784    
    3474  71.17170386055      397.0933714600    
    3475  72.40390375272      397.2101376354    
    3476  73.65165398687      397.2649250695    
    3477  75.05553214142      397.2677101483    
    3478  76.45705407983      397.2659592247    
    3479  77.94752845654      397.2667170647    
    3480  79.44676400249      397.2683472318    
    3481  80.94902007551      397.2666695956    
    3482  82.45104448102      397.2623447909    
    3483  83.95090147936      397.2915685474    
    3484  85.45030000000      397.3260706234    
    3485  86.94970000000      397.3260706234    
    3486  88.45037500000      397.3260706234    
    3487  89.94977500000      397.3260706234    
    3488  91.45045000000      397.3260706234    
    3489  92.94985000000      397.3260706234    
    3490  94.45052500000      397.3260706234    
    3491  95.94992500000      397.3260706234    
    3492  97.45060000000      397.3260706234    
    3493  98.95000000000      397.3260706234    
    3494  100.4494000000      397.3260706234    
    3495  101.9500750000      397.3260706234    
    3496  103.4494750000      397.3260706234    
    3497  104.9501500000      397.3260706234    
    3498  106.4495500000      397.3260706234    
    3499  107.9502250000      397.3260706234    
    3500  109.4496250000      397.3260706234    
    3501  110.9503000000      397.3260706234    
    3502  112.4497000000      397.3260706234    
    3503  113.9503750000      397.3260706234    
    3504  115.4497750000      397.3260706234    
    3505  116.9504500000      397.3260706234    
    3506  118.4498500000      397.3260706234    
    3507  119.9505250000      397.3260706234    
    3508  121.4499250000      397.3260706234    
    3509  122.9506000000      397.3260706234    
    3510  124.4500000000      397.3260706234    
    3511  125.9494000000      397.3260706234    
    3512  127.4500750000      397.3260706234    
    3513  128.9494750000      397.3260706234    
    3514  130.4501500000      397.3260706234    
    3515  131.9495500000      397.3260706234    
    3516  133.4502250000      397.3260706234    
    3517  134.9496250000      397.3260706234    
    3518  136.4503000000      397.3260706234    
    3519  137.9497000000      397.3260706234    
    3520  139.4503750000      397.3260706234    
    3521  140.9497750000      397.3260706234    
    3522  142.4504500000      397.3260706234    
    3523  143.9498500000      397.3260706234    
    3524  145.4505250000      397.3260706234    
    3525  146.9499250000      397.3260706234    
    3526  148.4506000000      397.3260706234    
    3527  149.9500000000      397.3260706234    
    3528  151.4494000000      397.3260706234    
    3529  152.9500750000      397.3260706234    
    3530  154.4494750000      397.3260706234    
    3531  155.9501500000      397.3260706234    
    3532  157.4495500000      397.3260706234    
    3533  158.9502250000      397.3260706234    
    3534  160.4496250000      397.3260706234    
    3535  161.9503000000      397.3260706234    
    3536  163.4497000000      397.3260706234    
    3537  164.9503750000      397.3260706234    
    3538  166.4497750000      397.3260706234    
    3539  167.9504500000      397.3260706234    
    3540  169.4498500000      397.3260706234    
    3541  170.9505250000      397.3260706234    
    3542  172.4499250000      397.3260706234    
    3543  173.9506000000      397.3260706234    
    3544  175.4500000000      397.3260706234    
    3545  176.9494000000      397.3260706234    
    3546  178.4500750000      397.3260706234    
    3547  179.9494750000      397.3260706234    
    3548  181.4501500000      397.3260706234    
    3549  182.9495500000      397.3260706234    
    3550  184.4502250000      397.3260706234    
    3551  185.9496250000      397.3260706234    
    3552  187.4503000000      397.3260706234    
    3553  188.9497000000      397.3260706234    
    3554  190.4503750000      397.3260706234    
    3555  191.9498244852      397.2883923332    
    3556  193.4588336366      397.2692947027    
    3557  194.9631070107      397.3136964334    
    3558  196.4101833724      397.3856665381    
    3559  197.8353701961      397.4050737706    
    3560  199.2457679141      397.3329945532    
    3561  200.6029319222      397.2248241094    
    3562  201.9492143705      397.0415389212    
    3563  203.2805395467      396.7770276354    
    3564  204.6241498937      396.4571010240    
    3565  206.0070419167      396.1198409041    
    3566  207.3977250501      395.7578173573    
    3567  208.7978601416      395.3852458655    
    3568  210.1948144327      395.0008592642    
    3569  211.5960655703      394.6092054938    
    3570  212.9849321424      394.1927173049    
    3571  214.3688214675      393.7603081179    
    3572  215.7475128828      393.3120546159    
    3573  217.1211724926      392.8478683815    
    3574  218.4893739987      392.3679399961    
    3575  219.8517682073      391.8723616724    
    3576  221.2084762662      391.3611013468    
    3577  222.5590941293      390.8343099253    
    3578  223.9036764740      390.2919674298    
    3579  225.2418285812      389.7342404780    
    3580  226.5736863558      389.1610360975    
    3581  227.8988374787      388.5725796182    
    3582  229.2169409869      387.9689911736    
    3583  230.5281149551      387.3502290594    
    3584  231.8319830608      386.7164784773    
    3585  233.1286769448      386.0676381782    
    3586  234.4177981728      385.4039567043    
    3587  235.6990133094      384.7255735643    
    3588  236.9724379253      384.0324403314    
    3589  238.2376925854      383.3247620909    
    3590  239.4948287059      382.6025115239    
    3591  240.7434782506      381.8659079945    
    3592  241.9837630421      381.1148407065    
    3593  243.2153056965      380.3495896023    
    3594  244.4377850287      379.5703205973    
    3595  245.6513122559      378.7769761320    
    3596  246.8555401208      377.9697914462    
    3597  248.0505850835      377.1486481322    
    3598  249.2360867078      376.3138472127    
    3599  250.3957443943      375.4398466780    
    3600  251.5036290554      374.5333779129    
    3601  252.5643615710      373.6561204606    
    3602  253.6615220678      372.9148933362    
    3603  254.4345839410      372.2406351928    
    3604  281.3399534804      342.2841913471    
    3605  282.4705432120      340.8174644718    
    3606  283.1856089912      339.4459287714    
    3607  283.8862713208      338.1515576468    
    3608  284.5941214076      336.8672060112    
    3609  285.2621791930      335.5488135949    
    3610  285.9595604851      334.2869079848    
    3611  286.5938463791      332.9899358875    
    3612  287.2664680096      331.7186574853    
    3613  287.7812530506      330.3556836657    
    3614  288.4233932578      329.0713917298    
    3615  289.0507653075      327.7798213235    
    3616  289.6632867204      326.4811422467    
    3617  290.2608769600      325.1755252542    
    3618  290.8434574523      323.8631420151    
    3619  291.4109536528      322.5441602341    
    3620  291.9630322657      321.2193837539    
    3621  292.5001409090      319.8877384632    
    3622  293.0219434032      318.5500270029    
    3623  293.5283731386      317.2064203842    
    3624  294.0193635271      315.8570952711    
    3625  294.4948500143      314.5022290702    
    3626  294.9547700843      313.1419999161    
    3627  295.3990632677      311.7765866492    
    3628  295.8276711498      310.4061687910    
    3629  296.2405373753      309.0309265311    
    3630  296.6376090877      307.6510356189    
    3631  297.0186567550      306.2673354378    
    3632  297.3839893258      304.8787041020    
    3633  297.7333742564      303.4859801653    
    3634  298.0667669776      302.0893416597    
    3635  298.3841236533      300.6889722221    
    3636  298.6854025581      299.2850559704    
    3637  298.9705640803      297.8777774886    
    3638  299.2395707277      296.4673218027    
    3639  299.4923871317      295.0538743565    
    3640  299.7289800526      293.6376209868    
    3641  299.9493183833      292.2187479029    
    3642  300.1533738703      290.7974364552    
    3643  300.3410342805      289.3745495709    
    3644  300.5124517664      287.9489335921    
    3645  300.6675109959      286.5214510491    
    3646  300.8061922416      285.0922843895    
    3647  300.9285513757      283.6606942779    
    3648  301.0278510876      282.3533651748    
    3649  301.0251456477      281.0036356158    
    3650  301.0251454424      279.5075700000    
    3651  301.0251454424      278.0102700000    
    3652  301.0251454424      276.5129700000    
    3653  301.0251454424      275.0178400000    
    3654  301.0251454424      273.5205400000    
    3655  301.0251454424      272.0232400000    
    3656  301.0251454424      270.5281100000    
    3657  301.0251454424      269.0308100000    
    3658  301.0251454424      267.5335100000    
    3659  301.0251454424      266.0383800000    
    3660  301.0251454424      264.5410800000    
    3661  301.0251454424      263.0437800000    
    3662  301.0251454424      261.5486500000    
    3663  301.0251454424      260.0513500000    
    3664  301.0251454424      258.5562200000    
    3665  301.0251454424      257.0589200000    
    3666  301.0251454424      255.5616200000    
    3667  301.0251454424      254.0664900000    
    3668  301.0251454424      252.5691900000    
    3669  301.0251454424      251.0718900000    
    3670  301.0251454424      249.5767600000    
    3671  301.0251454424      248.0794600000    
    3672  301.0251454424      246.5821600000    
    3673  301.0251454424      245.0870300000    
    3674  301.0251454424      243.5897300000    
    3675  301.0251454424      242.0924300000    
    3676  301.0251454424      240.5973000000    
    3677  301.0251454424      239.1000000000    
    3678  301.0251454424      237.6027000000    
    3679  301.0251454424      236.1075700000    
    3680  301.0251454424      234.6102700000    
    3681  301.0251454424      233.1129700000    
    3682  301.0251454424      231.6178400000    
    3683  301.0251454424      230.1205400000    
    3684  301.0251454424      228.6232400000    
    3685  301.0251454424      227.1281100000    
    3686  301.0251454424      225.6308100000    
    3687  301.0251454424      224.1335100000    
    3688  301.0251454424      222.6383800000    
    3689  301.0251454424      221.1410800000    
    3690  301.0251454424      219.6437800000    
    3691  301.0251454424      218.1486500000    
    3692  301.0251454424      216.6513500000    
    3693  301.0251454424      215.1562200000    
    3694  301.0251454424      213.6589200000    
    3695  301.0251454424      212.1616200000    
    3696  301.0251454424      210.6664900000    
    3697  301.0251454424      209.1691900000    
    3698  301.0251454424      207.6718900000    
    3699  301.0251454424      206.1767600000    
    3700  301.0251454424      204.6794600000    
    3701  301.0251454424      203.1821600000    
    3702  301.0251454424      201.6870300000    
    3703  301.0251454424      200.1897300000    
    3704  301.0251454424      198.6924300000    
    3705  301.0251454424      197.1973000000    
    3706  301.0251454424      195.7000000000    
    3707  301.0251454424      194.2027000000    
    3708  301.0251454424      192.7075700000    
    3709  301.0251454424      191.2102700000    
    3710  301.0251454424      189.7129700000    
    3711  301.0251454424      188.2178400000    
    3712  301.0251454424      186.7205400000    
    3713  301.0251454424      185.2232400000    
    3714  301.0251454424      183.7281100000    
    3715  301.0251454424      182.2308100000    
    3716  301.0251454424      180.7335100000    
    3717  301.0251454424      179.2383800000    
    3718  301.0251454424      177.7410800000    
    3719  301.0251454424      176.2437800000    
    3720  301.0251454424      174.7486500000    
    3721  301.0251454424      173.2513500000    
    3722  301.0251454424      171.7562200000    
    3723  301.0251454424      170.2589200000    
    3724  301.0251454424      168.7616200000    
    3725  301.0251454424      167.2664900000    
    3726  301.0251454424      165.7691900000    
    3727  301.0251454424      164.2718900000    
    3728  301.0251454424      162.7767600000    
    3729  301.0251454424      161.2794600000    
    3730  301.0251454424      159.7821600000    
    3731  301.0251454424      158.2870300000    
    3732  301.0251454424      156.7897300000    
    3733  301.0251454424      155.2924300000    
    3734  301.0251454424      153.7973000000    
    3735  301.0251454424      152.3000000000    
    3736  301.0251454424      150.8027000000    
    3737  301.0251454424      149.3075700000    
    3738  301.0251454424      147.8102700000    
    3739  301.0251454424      146.3129700000    
    3740  301.0251454424      144.8178400000    
    3741  301.0251454424      143.3205400000    
    3742  301.0251454424      141.8232400000    
    3743  301.0251454424      140.3281100000    
    3744  301.0251454424      138.8308100000    
    3745  301.0251454424      137.3335100000    
    3746  301.0251454424      135.8383800000    
    3747  301.0251454424      134.3410800000    
    3748  301.0251454424      132.8437800000    
    3749  301.0251454424      131.3486500000    
    3750  301.0251454424      129.8513500000    
    3751  301.0251454424      128.3562200000    
    3752  301.0251454424      126.8589200000    
    3753  301.0251454424      125.3616200000    
    3754  301.0251454424      123.8664900000    
    3755  301.0251454424      122.3691900000    
    3756  301.0251454424      120.8718900000    
    3757  301.0251454424      119.3767600000    
    3758  301.0251454424      117.8794600000    
    3759  301.0251454424      116.3821600000    
    3760  301.0251454424      114.8870300000    
    3761  301.0251454424      113.3897300000    
    3762  301.0251454424      111.8924300000    
    3763  301.0251454424      110.3973000000    
    3764  301.0251454424      108.9000000000    
    3765  301.0251454424      107.4027000000    
    3766  301.0251454424      105.9075700000    
    3767  301.0251454424      104.4102700000    
    3768  301.0251454424      102.9129700000    
    3769  301.0251454424      101.4178400000    
    3770  301.0251454424      99.92053999999    
    3771  301.0251454424      98.42324000000    
    3772  301.0251454424      96.92811000000    
    3773  301.0251454424      95.43080999999    
    3774  301.0251454424      93.93351000000    
    3775  301.0251454424      92.43838000000    
    3776  301.0251454424      90.94107999999    
    3777  301.0251454424      89.44378000000    
    3778  301.0251454424      87.94865000000    
    3779  301.0251454424      86.45135000000    
    3780  301.0251454424      84.95622000000    
    3781  301.0251454424      83.45891999999    
    3782  301.0251454424      81.96162000000    
    3783  301.0251454424      80.46649000000    
    3784  301.0251454424      78.96918999999    
    3785  301.0251454424      77.47189000000    
    3786  301.0251454424      75.97676000000    
    3787  301.0251454424      74.47945999999    
    3788  301.0251454424      72.98216000000    
    3789  301.1927378283      71.49022407314    
    3790  301.3847264161      70.05007716976    
    3791  301.4654094025      68.66338552638    
    3792  301.5326946325      67.32906728296    
    3793  301.3981985808      64.89406489288    
    3794  300.9417719977      62.80461379748    
    3795  300.4850331551      61.89814313171    
    3796  299.9049395725      61.04874475403    
    3797  299.1550393261      60.37559552877    
    3798  298.3393734336      59.77656680689    
    3799  297.3738935720      59.38458906922    
    3800  296.5224935055      58.83678677859    
    3801  294.5558634657      58.19315392210    
    3802  293.5060895721      58.08526454734    
    3803  292.4769761365      58.17626068105    
    3804  291.4784072367      58.38524540039    
    3805  290.4781100107      58.71462522234    
    3806  254.2339253659      371.1921651248    
    3807  253.9905976803      369.8847167570    
    3808  253.6297397594      368.3082185238    
    3809  253.4607392761      366.6501458244    
    3810  253.4371593742      364.9751725740    
    3811  253.5299904698      363.2922477980    
    3812  253.7234397927      361.5980312888    
    3813  254.0411174392      359.9220342583    
    3814  254.4828534094      358.2743144291    
    3815  255.0464006461      356.6642540690    
    3816  255.7401539985      355.1073867409    
    3817  256.5384265586      353.6025518022    
    3818  257.4482907257      352.1600039530    
    3819  258.4614141127      350.7904906590    
    3820  259.5733856624      349.4986354285    
    3821  260.7786077460      348.2935651458    
    3822  262.0704635510      347.1818542576    
    3823  263.4417778198      346.1697679002    
    3824  264.8848865294      345.2629847641    
    3825  266.3916498040      344.4666143613    
    3826  267.9253573559      343.7165003393    
    3827  269.5396491448      343.1598266115    
    3828  271.1960778621      342.7179359038    
    3829  272.8740115111      342.3888568932    
    3830  274.5626416941      342.2016985918    
    3831  276.1650620514      342.0880827712    
    3832  277.7637968578      342.1859725081    
    3833  252.8614560354      371.6047880686    
    3834  252.4002113031      370.2108863549    
    3835  252.1502517152      368.4703140406    
    3836  251.9954749349      366.6716702843    
    3837  251.9117599000      364.9087556982    
    3838  251.9150602924      363.1657419883    
    3839  252.0799940411      361.3523165488    
    3840  252.4532194030      359.5529454426    
    3841  252.9503782945      357.7957184032    
    3842  253.5452546200      356.0815149782    
    3843  254.2302237255      354.3814059617    
    3844  255.0854182611      352.7632769445    
    3845  256.0591553686      351.2135677981    
    3846  257.1459819860      349.7409608035    
    3847  258.3398197505      348.3536919565    
    3848  259.7252299454      347.1293464813    
    3849  261.1193400608      345.9296605341    
    3850  262.5574335085      344.8359919604    
    3851  264.0911387852      343.8634153197    
    3852  265.6828895764      342.9881523034    
    3853  267.3558970857      342.2769067039    
    3854  269.0793967612      341.6675961870    
    3855  270.8510121010      341.1887314571    
    3856  272.6744496132      340.8501398872    
    3857  274.4693965242      340.6167066226    
    3858  276.2088945427      340.5054536253    
    3859  277.8172192724      340.6914054421    
    3860  279.2903517256      340.8901981067    
    3861  280.5772199624      340.9752498734    
    3862  281.1039803518      339.9286040502    
    3863  299.7383251536      68.62277094453    
    3864  299.8261836279      67.39162480874    
    3865  299.8436413914      66.21756480243    
    3866  299.6341883388      64.08686742588    
    3867  299.4556182503      63.25080151318    
    3868  298.8252960106      62.03470406185    
    3869  298.1900107254      61.54431699376    
    3870  297.4965689323      61.07652574554    
    3871  296.8079014222      60.60515479160    
    3872  296.0397032829      60.16244776220    
    3873  295.2343499842      59.85535990296    
    3874  294.3559184850      59.51650033779    
    3875  293.4760254061      59.33953833850    
    3876  292.5734498750      59.54056961740    
    3877  291.7134028747      59.82025388438    
    3878  290.8515962697      60.11208424785    
    3879  289.8522898996      60.47803596219    
    3880  251.7023718680      372.2829002672    
    3881  250.6757547484      373.2313438013    
    3882  249.5615467739      374.2314857673    
    3883  248.4012162086      375.1456086293    
    3884  247.2260596727      375.9741543603    
    3885  246.0433757298      376.7710196521    
    3886  244.8523123916      377.5680396839    
    3887  243.6517737668      378.3511486931    
    3888  242.4432396674      379.1204867467    
    3889  241.2261025644      379.8776756461    
    3890  240.0096214083      380.6399589362    
    3891  238.7656597654      381.3441545533    
    3892  237.5358708879      382.0766260598    
    3893  236.2967599524      382.7885801686    
    3894  235.0384409203      383.4878310063    
    3895  233.7575021237      384.1497859567    
    3896  232.4731462583      384.7765196244    
    3897  231.1924192257      385.4173936337    
    3898  229.9035487607      386.0438667818    
    3899  228.6076735889      386.6554232090    
    3900  227.2945659009      387.2280024013    
    3901  225.9847834870      387.8096662004    
    3902  224.6683937428      388.3762178651    
    3903  223.3461571049      388.9273420189    
    3904  222.0170739550      389.4634552065    
    3905  220.6825058346      389.9840082221    
    3906  219.3414384072      390.4893967114    
    3907  218.0033879045      391.0039445121    
    3908  216.6517219675      391.4780726144    
    3909  215.2987248646      391.9427752164    
    3910  213.9404790302      392.3993017209    
    3911  212.5765170755      392.8495213560    
    3912  211.1962957193      393.2516782847    
    3913  209.8092736323      393.6354308277    
    3914  208.4241834327      393.9952739960    
    3915  207.0400449476      394.3506656384    
    3916  205.6889837120      394.6874814481    
    3917  204.3522658886      395.0173105737    
    3918  203.0329239833      395.3185156331    
    3919  201.7203956362      395.5736608486    
    3920  200.4282080179      395.7613130787    
    3921  199.1287800411      395.8733028650    
    3922  197.7811319146      395.9098356565    
    3923  196.3842569486      395.8898161271    
    3924  194.9496532850      395.8455597970    
    3925  193.4464450998      395.8578548227    
    3926  191.9495931375      395.8455597888    
    3927  190.4503750000      395.8260706234    
    3928  188.9497000000      395.8260706234    
    3929  187.4503000000      395.8260706234    
    3930  185.9496250000      395.8260706234    
    3931  184.4502250000      395.8260706234    
    3932  182.9495500000      395.8260706234    
    3933  181.4501500000      395.8260706234    
    3934  179.9494750000      395.8260706234    
    3935  178.4500750000      395.8260706234    
    3936  176.9494000000      395.8260706234    
    3937  175.4500000000      395.8260706234    
    3938  173.9506000000      395.8260706234    
    3939  172.4499250000      395.8260706234    
    3940  170.9505250000      395.8260706234    
    3941  169.4498500000      395.8260706234    
    3942  167.9504500000      395.8260706234    
    3943  166.4497750000      395.8260706234    
    3944  164.9503750000      395.8260706234    
    3945  163.4497000000      395.8260706234    
    3946  161.9503000000      395.8260706234    
    3947  160.4496250000      395.8260706234    
    3948  158.9502250000      395.8260706234    
    3949  157.4495500000      395.8260706234    
    3950  155.9501500000      395.8260706234    
    3951  154.4494750000      395.8260706234    
    3952  152.9500750000      395.8260706234    
    3953  151.4494000000      395.8260706234    
    3954  149.9500000000      395.8260706234    
    3955  148.4506000000      395.8260706234    
    3956  146.9499250000      395.8260706234    
    3957  145.4505250000      395.8260706234    
    3958  143.9498500000      395.8260706234    
    3959  142.4504500000      395.8260706234    
    3960  140.9497750000      395.8260706234    
    3961  139.4503750000      395.8260706234    
    3962  137.9497000000      395.8260706234    
    3963  136.4503000000      395.8260706234    
    3964  134.9496250000      395.8260706234    
    3965  133.4502250000      395.8260706234    
    3966  131.9495500000      395.8260706234    
    3967  130.4501500000      395.8260706234    
    3968  128.9494750000      395.8260706234    
    3969  127.4500750000      395.8260706234    
    3970  125.9494000000      395.8260706234    
    3971  124.4500000000      395.8260706234    
    3972  122.9506000000      395.8260706234    
    3973  121.4499250000      395.8260706234    
    3974  119.9505250000      395.8260706234    
    3975  118.4498500000      395.8260706234    
    3976  116.9504500000      395.8260706234    
    3977  115.4497750000      395.8260706234    
    3978  113.9503750000      395.8260706234    
    3979  112.4497000000      395.8260706234    
    3980  110.9503000000      395.8260706234    
    3981  109.4496250000      395.8260706234    
    3982  107.9502250000      395.8260706234    
    3983  106.4495500000      395.8260706234    
    3984  104.9501500000      395.8260706234    
    3985  103.4494750000      395.8260706234    
    3986  101.9500750000      395.8260706234    
    3987  100.4494000000      395.8260706234    
    3988  98.95000000000      395.8260706234    
    3989  97.45060000000      395.8260706234    
    3990  95.94992500000      395.8260706234    
    3991  94.45052500000      395.8260706234    
    3992  92.94985000000      395.8260706234    
    3993  91.45045000000      395.8260706234    
    3994  89.94977500000      395.8260706234    
    3995  88.45037500000      395.8260706234    
    3996  86.95036970458      395.8455604175    
    3997  85.45310763664      395.8606740357    
    3998  83.95390333642      395.8721737341    
    3999  82.45219746036      395.8562752094    
    4000  80.94659461300      395.8884206600    
    4001  79.43639745607      395.8784354041    
    4002  77.95749363399      395.8442882038    
    4003  76.53945100695      395.8310929240    
    4004  75.16716607347      395.8337352504    
    4005  73.84821859129      395.8277196844    
    4006  72.63975782849      395.7788462818    
    4007  71.50105611861      395.6803042187    
    4008  70.40727450749      395.4632973947    
    4009  69.40530166905      395.1128916940    
    4010  68.44329981399      394.7340206160    
    4011  67.53703420697      394.2417177232    
    4012  66.66681261415      393.6873275613    
    4013  65.84842524805      393.0593602248    
    4014  65.08770526420      392.3622947294    
    4015  64.39063976988      391.6015747456    
    4016  63.76267243404      390.7831873792    
    4017  63.20828227308      389.9129657866    
    4018  62.73196530501      388.9979674537    
    4019  62.33710830450      388.0446983269    
    4020  62.00379587624      387.0491030649    
    4021  61.74174768657      385.9818909725    
    4022  61.58929855238      384.8802618526    
    4023  61.52848124809      383.7545707872    
    4024  61.51931879505      382.6052026981    
    4025  61.59446530637      381.4460633649    
    4026  61.73381334339      380.3015733711    
    4027  61.93771897121      379.1988330410    
    4028  62.22171403736      378.1139549175    
    4029  62.58427800690      377.0527475350    
    4030  63.02346967995      376.0208926927    
    4031  63.53693758499      375.0239150339    
    4032  64.12193256889      374.0671524662    
    4033  64.77532251596      373.1557275825    
    4034  65.49360911837      372.2945202326    
    4035  66.27294660489      371.4881413983    
    4036  67.10916233306      370.7409085039    
    4037  67.99777912904      370.0568223012    
    4038  68.93403925890      369.4395454490    
    4039  69.91292990185      368.8923829030    
    4040  70.92920998960      368.4182642205    
    4041  71.97743032536      368.0197305667    
    4042  73.09229621642      367.6901955390    
    4043  74.29441825249      367.4482049488    
    4044  75.51158164927      367.2490401481    
    4045  76.88968000641      367.0676294150    
    4046  78.27505585525      366.8744384125    
    4047  79.72737609208      366.7003314118    
    4048  81.18137048423      366.5360608748    
    4049  82.62719630642      366.3663156229    
    4050  84.08608746681      366.2037104555    
    4051  85.54573897237      366.0410132668    
    4052  87.00310110757      365.8589596048    
    4053  88.45982208037      365.6769860368    
    4054  89.91718421557      365.4949323748    
    4055  91.37454635077      365.3128787128    
    4056  92.83126732357      365.1309051448    
    4057  94.28862945877      364.9488514828    
    4058  95.74599159397      364.7667978208    
    4059  97.20335372917      364.5847441588    
    4060  98.66007470197      364.4027705908    
    4061  100.1174368372      364.2207169288    
    4062  101.5747989724      364.0386632668    
    4063  103.0321611076      363.8566096048    
    4064  104.4888820804      363.6746360368    
    4065  105.9462442156      363.4925823748    
    4066  107.4036063508      363.3105287128    
    4067  108.8603273236      363.1285551448    
    4068  110.3176894588      362.9465014828    
    4069  111.7750515940      362.7644478208    
    4070  113.2324137292      362.5823941588    
    4071  114.6891347020      362.4004205908    
    4072  116.1464968372      362.2183669288    
    4073  117.6038589724      362.0363132668    
    4074  119.0612211076      361.8542596048    
    4075  120.5179420804      361.6722860368    
    4076  121.9753042156      361.4902323748    
    4077  123.4326663508      361.3081787128    
    4078  124.8893873236      361.1262051448    
    4079  126.3467494588      360.9441514828    
    4080  127.8004071874      360.7452395626    
    4081  129.2543517888      360.5469330510    
    4082  130.7122451632      360.3754470144    
    4083  132.1726125296      360.1983609417    
    4084  133.6329189724      360.0339632668    
    4085  135.0902811080      359.8519096048    
    4086  136.5471470816      359.6699179192    
    4087  138.0773441758      359.4672400117    
    4088  139.6059412869      359.2529285045    
    4089  141.1303284362      358.9762501760    
    4090  142.6525096195      358.7259220158    
    4091  144.1716832880      358.4439756422    
    4092  145.6869659190      358.1432837057    
    4093  147.2023745308      357.8431766447    
    4094  148.7112682891      357.5046726259    
    4095  150.2143156217      357.1478530815    
    4096  151.7143533850      356.7720445491    
    4097  153.2080776659      356.3780750605    
    4098  154.6968057900      355.9656277815    
    4099  156.1818352512      355.5343125328    
    4100  157.6598950450      355.0850790557    
    4101  159.1337748664      354.6170794654    
    4102  160.6002284345      354.1313448490    
    4103  162.0605509209      353.6274773851    
    4104  163.5160131602      353.1050072766    
    4105  164.9634092559      352.5650850478    
    4106  166.4054710283      352.0066916479    
    4107  167.8390222956      351.4310572592    
    4108  169.2653311011      350.8377046011    
    4109  170.6856367401      350.2260860628    
    4110  172.0968107356      349.5975485334    
    4111  173.5015165420      348.9509057092    
    4112  174.8966602741      348.2875821438    
    4113  176.2834779775      347.6070229303    
    4114  177.6631726058      346.9086047690    
    4115  179.0326916777      346.1938728630    
    4116  180.3932497115      345.4622267583    
    4117  181.7460256990      344.7129988407    
    4118  183.0880398786      343.9478391101    
    4119  184.4218251724      343.1653034017    
    4120  185.7444439295      342.3671155735    
    4121  187.0570711859      341.5526010730    
    4122  188.3608423172      340.7210205406    
    4123  189.6528854850      339.8742053752    
    4124  190.9356392956      339.0105572953    
    4125  192.2062785153      338.1319788076    
    4126  193.4659341416      337.2377238726    
    4127  194.7156935743      336.3269842252    
    4128  195.9528039262      335.4017656302    
    4129  197.1796001235      334.4603218268    
    4130  198.3933801988      333.5047266645    
    4131  199.5952267683      332.5341654820    
    4132  200.7861750795      331.5477642124    
    4133  201.9636017688      330.5476952835    
    4134  203.1297291153      329.5320711619    
    4135  204.2819887943      328.5031290753    
    4136  205.4214108829      327.4599888693    
    4137  206.5489745011      326.4017140318    
    4138  207.6621958829      325.3306353111    
    4139  208.7631761240      324.2447311516    
    4140  209.8494904129      323.1463935608    
    4141  210.9221123256      322.0346802772    
    4142  211.9819610917      320.9085959429    
    4143  213.0267020873      319.7706206694    
    4144  214.0583071581      318.6186066407    
    4145  215.0745043033      317.4550914722    
    4146  216.0762068713      316.2790744016    
    4147  217.0642706764      315.0895050420    
    4148  218.0365191909      313.8890033564    
    4149  218.9947874397      312.6753035140    
    4150  219.9369649651      311.4510789857    
    4151  220.8639013745      310.2152743580    
    4152  221.7763857776      308.9667882515    
    4153  222.6724081070      307.7083704131    
    4154  223.5536595181      306.4376457008    
    4155  224.4181992009      305.1574131745    
    4156  225.2668097589      303.8665668221    
    4157  226.1002105669      302.5639585015    
    4158  226.9165657370      301.2524571837    
    4159  227.7174160606      299.9295875368    
    4160  228.5009978288      298.5982634602    
    4161  229.2680236355      297.2573325911    
    4162  230.0191403583      295.9056044335    
    4163  230.7526933390      294.5460561650    
    4164  231.4700670879      293.1761217698    
    4165  232.1696817701      291.7988187965    
    4166  232.8521772340      290.4129529570    
    4167  233.5181253545      289.0172960171    
    4168  234.1660527665      287.6149357737    
    4169  234.7965544550      286.2046550201    
    4170  235.4101562571      284.7852050665    
    4171  236.0055063925      283.3597122798    
    4172  236.5837285270      281.9254861800    
    4173  237.1435493328      280.4856858993    
    4174  237.6854872769      279.0390596700    
    4175  238.2099898424      277.5843286293    
    4176  238.7159014926      276.1246968708    
    4177  239.2041770868      274.6574094805    
    4178  239.6737414193      273.1856983948    
    4179  240.1250344270      271.7082821355    
    4180  240.5584235207      270.2238565785    
    4181  240.9729538447      268.7356912389    
    4182  241.3694077848      267.2409773487    
    4183  241.7469123869      265.7430072367    
    4184  242.1058273680      264.2404746356    
    4185  242.4283513139      262.7296382813    
    4186  242.7380835074      261.2174830686    
    4187  243.0394257663      259.7051201926    
    4188  243.3150418467      258.1866070849    
    4189  243.5604000532      256.6610263178    
    4190  243.8078789161      255.1449506175    
    4191  244.0222949550      253.6583973535    
    4192  244.2276649728      252.2483223990    
    4193  244.4525853112      250.8838077150    
    4194  244.7266798469      249.4911207011    
    4195  245.0389682021      248.0894917173    
    4196  245.3867428227      246.6848327185    
    4197  245.7414000283      245.2385552815    
    4198  246.1296362320      243.8018195515    
    4199  246.4993164133      242.3495582022    
    4200  246.8504182233      240.8911908372    
    4201  247.2015200333      239.4328234722    
    4202  247.5521586483      237.9763800747    
    4203  247.9032604583      236.5180127097    
    4204  248.2538990733      235.0615693122    
    4205  248.6050008833      233.6032019472    
    4206  248.9556394983      232.1467585497    
    4207  249.3067413083      230.6883911847    
    4208  249.6578431183      229.2300238197    
    4209  250.0084817333      227.7735804222    
    4210  250.3595835433      226.3152130572    
    4211  250.7102221583      224.8587696597    
    4212  251.0613239683      223.4004022947    
    4213  251.4124257783      221.9420349297    
    4214  251.7630643933      220.4855915322    
    4215  252.1141662033      219.0272241672    
    4216  252.4648048183      217.5707807697    
    4217  252.8159066283      216.1124134047    
    4218  253.1665452433      214.6559700072    
    4219  253.5176470533      213.1976026422    
    4220  253.8687488633      211.7392352772    
    4221  254.2193874783      210.2827918797    
    4222  254.5704892883      208.8244245147    
    4223  254.9211279033      207.3679811172    
    4224  255.2722297133      205.9096137522    
    4225  255.6228683283      204.4531703547    
    4226  255.9739701383      202.9948029897    
    4227  256.3250719483      201.5364356247    
    4228  256.6757105633      200.0799922272    
    4229  257.0268123733      198.6216248622    
    4230  257.3774509883      197.1651814647    
    4231  257.7285527983      195.7068140997    
    4232  258.0791914133      194.2503707022    
    4233  258.4302932233      192.7920033372    
    4234  258.7813950333      191.3336359722    
    4235  259.1320336483      189.8771925747    
    4236  259.4831354583      188.4188252097    
    4237  259.8337740733      186.9623818122    
    4238  260.1848758833      185.5040144472    
    4239  260.5355144983      184.0475710497    
    4240  260.8866163083      182.5892036847    
    4241  261.2377181183      181.1308363197    
    4242  261.5883567333      179.6743929222    
    4243  261.9394585433      178.2160255572    
    4244  262.2900971583      176.7595821597    
    4245  262.6411989683      175.3012147947    
    4246  262.9923007783      173.8428474297    
    4247  263.3429393933      172.3864040322    
    4248  263.6940412033      170.9280366672    
    4249  264.0446798183      169.4715932697    
    4250  264.3957816283      168.0132259047    
    4251  264.7464202433      166.5567825072    
    4252  265.0975220533      165.0984151422    
    4253  265.4486238633      163.6400477772    
    4254  265.7992624783      162.1836043797    
    4255  266.1503642883      160.7252370147    
    4256  266.5010029033      159.2687936172    
    4257  266.8521047133      157.8104262522    
    4258  267.2027433283      156.3539828547    
    4259  267.5538451383      154.8956154897    
    4260  267.9049469483      153.4372481247    
    4261  268.2555855633      151.9808047272    
    4262  268.6066873733      150.5224373622    
    4263  268.9573259883      149.0659939647    
    4264  269.3084277983      147.6076265997    
    4265  269.6590664133      146.1511832022    
    4266  270.0101682233      144.6928158372    
    4267  270.3612700333      143.2344484722    
    4268  270.7119086483      141.7780050747    
    4269  271.0630104583      140.3196377097    
    4270  271.4136490733      138.8631943122    
    4271  271.7647508833      137.4048269472    
    4272  272.1153894983      135.9483835497    
    4273  272.4664913083      134.4900161847    
    4274  272.8175931183      133.0316488197    
    4275  273.1682317333      131.5752054222    
    4276  273.5193335433      130.1168380572    
    4277  273.8699721583      128.6603946597    
    4278  274.2210739683      127.2020272947    
    4279  274.5721757783      125.7436599297    
    4280  274.9228143933      124.2872165322    
    4281  275.2739162033      122.8288491672    
    4282  275.6245548183      121.3724057697    
    4283  275.9756566283      119.9140384047    
    4284  276.3262952433      118.4575950072    
    4285  276.6773970533      116.9992276422    
    4286  277.0284988633      115.5408602772    
    4287  277.3791374783      114.0844168797    
    4288  277.7302392883      112.6260495147    
    4289  278.0808779033      111.1696061172    
    4290  278.4319797133      109.7112387522    
    4291  278.7826183283      108.2547953547    
    4292  279.1337201383      106.7964279897    
    4293  279.4848219483      105.3380606247    
    4294  279.8354605633      103.8816172272    
    4295  280.1865623733      102.4232498622    
    4296  280.5372009883      100.9668064647    
    4297  280.8883027983      99.50843909974    
    4298  281.2389414133      98.05199570224    
    4299  281.5900432233      96.59362833724    
    4300  281.9411450333      95.13526097224    
    4301  282.2917836483      93.67881757474    
    4302  282.6428854583      92.22045020974    
    4303  282.9935240733      90.76400681224    
    4304  283.3446258833      89.30563944724    
    4305  283.6952644983      87.84919604974    
    4306  284.0463663083      86.39082868474    
    4307  284.3974681183      84.93246131974    
    4308  284.7160005534      83.47055463574    
    4309  285.0597477642      82.00952587802    
    4310  285.4498471583      80.56120715974    
    4311  285.8009489683      79.10283979474    
    4312  286.1220514145      77.63965441269    
    4313  286.4444867799      76.17654459812    
    4314  286.7939908743      74.71987873561    
    4315  287.1704277466      73.26738230990    
    4316  287.4904055306      71.79721664003    
    4317  287.8500950800      70.33692963708    
    4318  288.1834858584      68.86445412728    
    4319  288.4969435790      67.41410530829    
    4320  288.7726846506      65.97344922595    
    4321  289.0172831996      64.52874440649    
    4322  289.5591521256      63.12149556053    
    4323  289.7839615003      62.03551855814    
    4324  279.5783852559      339.3202066347    
    4325  280.1111741479      337.9218927638    
    4326  280.7831705612      336.5193344839    
    4327  281.5266048550      335.2171491038    
    4328  282.2840342321      333.9024736988    
    4329  282.9414814472      332.6400484003    
    4330  283.6608221529      331.4089882485    
    4331  284.3601824312      330.1906256287    
    4332  285.0007204924      328.9454471202    
    4333  285.6268894611      327.6930988124    
    4334  286.2386454845      326.4336763483    
    4335  286.8359109049      325.1673906862    
    4336  287.4185065637      323.8944283066    
    4337  287.9864573253      322.6146764016    
    4338  288.5397492261      321.3285980839    
    4339  289.0783619341      320.0361303205    
    4340  289.6020813775      318.7377982364    
    4341  290.1109902792      317.4334989284    
    4342  290.6048172741      316.1234537669    
    4343  291.0835446676      314.8077670835    
    4344  291.5471877016      313.4866454573    
    4345  291.9956555168      312.1602847094    
    4346  292.4288876884      310.8289294932    
    4347  292.8467275215      309.4927937733    
    4348  293.2491849097      308.1517641223    
    4349  293.6363041136      306.8063021365    
    4350  294.0080569985      305.4563479423    
    4351  294.3642972412      304.1024494469    
    4352  294.7050939614      302.7444941653    
    4353  295.0302057953      301.3827358465    
    4354  295.3396283128      300.0172802194    
    4355  295.6334026207      298.6483303052    
    4356  295.9114632401      297.2760918623    
    4357  296.1737717492      295.9007527507    
    4358  296.4203031545      294.5225579558    
    4359  296.6509319068      293.1417394967    
    4360  296.8656523242      291.7581833095    
    4361  297.0645680269      290.3723330141    
    4362  297.2487069485      288.9892092212    
    4363  297.4119356021      287.6081213706    
    4364  297.5514783664      286.2295758104    
    4365  297.6759004758      284.8771901660    
    4366  297.7734471610      283.5237056008    
    4367  297.8588899329      282.1749708248    
    4368  297.8892214035      280.7923617704    
    4369  297.9502096094      279.3816023595    
    4370  297.9746263363      277.9473655112    
    4371  297.9838580257      276.4862088252    
    4372  297.9971415605      275.0058777904    
    4373  297.9764126432      273.5180065701    
    4374  297.9554331066      272.0235209544    
    4375  297.9554301356      270.5272689578    
    4376  297.9802729257      269.0307927173    
    4377  297.9807518864      267.5342308189    
    4378  298.0060746088      266.0376692952    
    4379  298.0054502496      264.5410800000    
    4380  298.0060745698      263.0448650000    
    4381  298.0054502886      261.5490242952    
    4382  298.0054502886      260.0509757048    
    4383  298.0060745698      258.5551350000    
    4384  298.0054502496      257.0589200000    
    4385  298.0060746088      255.5623307048    
    4386  298.0060746088      254.0657792952    
    4387  298.0054502496      252.5691900000    
    4388  298.0060746088      251.0726007048    
    4389  298.0060746088      249.5760492952    
    4390  298.0054502496      248.0794600000    
    4391  298.0060746088      246.5828707048    
    4392  298.0060746088      245.0863192952    
    4393  298.0054502496      243.5897300000    
    4394  298.0060746088      242.0931407048    
    4395  298.0060746088      240.5965892952    
    4396  298.0054502496      239.1000000000    
    4397  298.0060746088      237.6034107048    
    4398  298.0060746088      236.1068592952    
    4399  298.0054502496      234.6102700000    
    4400  298.0060746088      233.1136807048    
    4401  298.0060746088      231.6171292952    
    4402  298.0054502496      230.1205400000    
    4403  298.0060746088      228.6239507048    
    4404  298.0060746088      227.1273992952    
    4405  298.0054502496      225.6308100000    
    4406  298.0060746088      224.1342207048    
    4407  298.0060746088      222.6376692952    
    4408  298.0054502496      221.1410800000    
    4409  298.0060745698      219.6448650000    
    4410  298.0054502886      218.1490242952    
    4411  298.0054502886      216.6509757048    
    4412  298.0060745698      215.1551350000    
    4413  298.0054502496      213.6589200000    
    4414  298.0060746088      212.1623307048    
    4415  298.0060746088      210.6657792952    
    4416  298.0054502496      209.1691900000    
    4417  298.0060746088      207.6726007048    
    4418  298.0060746088      206.1760492952    
    4419  298.0054502496      204.6794600000    
    4420  298.0060746088      203.1828707048    
    4421  298.0060746088      201.6863192952    
    4422  298.0054502496      200.1897300000    
    4423  298.0060746088      198.6931407048    
    4424  298.0060746088      197.1965892952    
    4425  298.0054502496      195.7000000000    
    4426  298.0060746088      194.2034107048    
    4427  298.0060746088      192.7068592952    
    4428  298.0054502496      191.2102700000    
    4429  298.0060746088      189.7136807048    
    4430  298.0060746088      188.2171292952    
    4431  298.0054502496      186.7205400000    
    4432  298.0060746088      185.2239507048    
    4433  298.0060746088      183.7273992952    
    4434  298.0054502496      182.2308100000    
    4435  298.0060746088      180.7342207048    
    4436  298.0060746088      179.2376692952    
    4437  298.0054502496      177.7410800000    
    4438  298.0060745698      176.2448650000    
    4439  298.0054502886      174.7490242952    
    4440  298.0054502886      173.2509757048    
    4441  298.0060745698      171.7551350000    
    4442  298.0054502496      170.2589200000    
    4443  298.0060746088      168.7623307048    
    4444  298.0060746088      167.2657792952    
    4445  298.0054502496      165.7691900000    
    4446  298.0060746088      164.2726007048    
    4447  298.0060746088      162.7760492952    
    4448  298.0054502496      161.2794600000    
    4449  298.0060746088      159.7828707048    
    4450  298.0060746088      158.2863192952    
    4451  298.0054502496      156.7897300000    
    4452  298.0060746088      155.2931407048    
    4453  298.0060746088      153.7965892952    
    4454  298.0054502496      152.3000000000    
    4455  298.0060746088      150.8034107048    
    4456  298.0060746088      149.3068592952    
    4457  298.0054502496      147.8102700000    
    4458  298.0060746088      146.3136807048    
    4459  298.0060746088      144.8171292952    
    4460  298.0054502496      143.3205400000    
    4461  298.0060746088      141.8239507048    
    4462  298.0060746088      140.3273992952    
    4463  298.0054502496      138.8308100000    
    4464  298.0060746088      137.3342207048    
    4465  298.0060746088      135.8376692952    
    4466  298.0054502496      134.3410800000    
    4467  298.0060745698      132.8448650000    
    4468  298.0054502886      131.3490242952    
    4469  298.0054502886      129.8509757048    
    4470  298.0060745698      128.3551350000    
    4471  298.0054502496      126.8589200000    
    4472  298.0060746088      125.3623307048    
    4473  298.0060746088      123.8657792952    
    4474  298.0054502496      122.3691900000    
    4475  298.0060746088      120.8726007048    
    4476  298.0060746088      119.3760492952    
    4477  298.0054502496      117.8794600000    
    4478  298.0060746088      116.3828707048    
    4479  298.0060746088      114.8863192952    
    4480  298.0054502496      113.3897300000    
    4481  298.0060746088      111.8931407048    
    4482  298.0060746088      110.3965892952    
    4483  298.0054502496      108.9000000000    
    4484  298.0060746088      107.4034107048    
    4485  298.0060746088      105.9068592952    
    4486  298.0054502496      104.4102700000    
    4487  298.0060746088      102.9136807048    
    4488  298.0060746088      101.4171292952    
    4489  298.0054502496      99.92054000000    
    4490  298.0060746088      98.42395070485    
    4491  298.0060746088      96.92739929515    
    4492  298.0054502496      95.43081000000    
    4493  298.0060746088      93.93422070485    
    4494  298.0060746088      92.43766929515    
    4495  298.0054502496      90.94108000000    
    4496  298.0060745698      89.44486500000    
    4497  298.0054502886      87.94902429515    
    4498  298.0054502886      86.45097570485    
    4499  298.0547618164      84.97068751827    
    4500  298.0433302738      83.46407893756    
    4501  298.0397075075      81.96250065666    
    4502  298.0206463750      80.46649655072    
    4503  298.0465183842      78.96839010635    
    4504  298.0561661048      77.48297343307    
    4505  298.0655449564      75.99117790377    
    4506  298.0980967415      74.52928603748    
    4507  298.1228209341      73.03334501794    
    4508  298.1323171416      71.53715942522    
    4509  298.0908164404      70.04423961833    
    4510  298.0857226899      68.69462162172    
    4511  298.1737460341      67.43857577100    
    4512  298.2603949096      66.29277610983    
    4513  298.3389689177      65.21218149105    
    4514  298.4054338982      64.14306178658    
    4515  250.8035002042      370.5493296746    
    4516  250.7027883932      368.5292206984    
    4517  250.5068069652      366.6633972527    
    4518  250.4161611303      364.8478047860    
    4519  250.4125291379      363.0159380073    
    4520  250.6143861729      361.1154288315    
    4521  250.9190518959      359.1480903834    
    4522  251.3748419495      357.2793706030    
    4523  252.0886552877      355.4968541980    
    4524  252.9352884949      353.7578022003    
    4525  253.8214719925      351.9869478541    
    4526  254.8314898726      350.2756183584    
    4527  255.9544660410      348.7011742853    
    4528  257.2975643391      347.2714963986    
    4529  258.7637294344      345.9322315027    
    4530  260.2127497439      344.6720435315    
    4531  261.7175367492      343.5115884763    
    4532  263.2639563612      342.4534305369    
    4533  264.9887360897      341.5529994037    
    4534  266.8274952995      340.8050115558    
    4535  268.6556526558      340.1796554378    
    4536  270.5424153152      339.7373617555    
    4537  272.4932703922      339.4031349852    
    4538  274.4569443589      339.0488472718    
    4539  276.2933977569      338.8478947044    
    4540  278.0424472910      338.9508229487    
    4541  290.5703654924      61.73611183921    
    4542  290.4565372596      63.35549000350    
    4543  290.3512621199      64.82619445749    
    4544  290.1833173238      66.28578747049    
    4545  289.9019414108      67.73375988598    
    4546  289.5632320558      69.20902184406    
    4547  289.2024537864      70.66084908124    
    4548  288.8268405792      72.10719892333    
    4549  288.4514181806      73.57070953477    
    4550  288.1180363406      75.04168356632    
    4551  287.7951028620      76.50632267898    
    4552  287.4530888005      77.94865988332    
    4553  287.0990887654      79.41407834302    
    4554  286.7764556713      80.89175836603    
    4555  286.4151362967      82.32992920053    
    4556  286.0274320445      83.76928986678    
    4557  285.7226349813      85.24910597604    
    4558  285.3730189416      86.70992154198    
    4559  285.0219759284      88.16805550462    
    4560  284.7271568262      89.63848364554    
    4561  284.3760550162      91.09685101054    
    4562  284.0254164012      92.55329440804    
    4563  283.6743145912      94.01166177304    
    4564  283.3236759762      95.46810517055    
    4565  282.9725741662      96.92647253554    
    4566  282.6214723562      98.38483990055    
    4567  282.2708337412      99.84128329804    
    4568  281.9197319312      101.2996506630    
    4569  281.5690933162      102.7560940605    
    4570  281.2179915062      104.2144614255    
    4571  280.8673528912      105.6709048230    
    4572  280.5162510812      107.1292721880    
    4573  280.1651492712      108.5876395530    
    4574  279.8145106562      110.0440829505    
    4575  279.4634088462      111.5024503155    
    4576  279.1127702312      112.9588937130    
    4577  278.7616684212      114.4172610780    
    4578  278.4110298062      115.8737044755    
    4579  278.0599279962      117.3320718405    
    4580  277.7088261862      118.7904392055    
    4581  277.3581875712      120.2468826030    
    4582  277.0070857612      121.7052499680    
    4583  276.6564471462      123.1616933655    
    4584  276.3053453362      124.6200607305    
    4585  275.9547067212      126.0765041280    
    4586  275.6036049112      127.5348714930    
    4587  275.2525031012      128.9932388580    
    4588  274.9018644862      130.4496822555    
    4589  274.5507626762      131.9080496205    
    4590  274.2001240612      133.3644930180    
    4591  273.8490222512      134.8228603830    
    4592  273.4979204412      136.2812277480    
    4593  273.1472818262      137.7376711455    
    4594  272.7961800162      139.1960385105    
    4595  272.4455414012      140.6524819080    
    4596  272.0944395912      142.1108492730    
    4597  271.7438009762      143.5672926705    
    4598  271.3926991662      145.0256600355    
    4599  271.0415973562      146.4840274005    
    4600  270.6909587412      147.9404707980    
    4601  270.3398569312      149.3988381630    
    4602  269.9892183162      150.8552815605    
    4603  269.6381165062      152.3136489255    
    4604  269.2874778912      153.7700923230    
    4605  268.9363760812      155.2284596880    
    4606  268.5852742712      156.6868270530    
    4607  268.2346356562      158.1432704505    
    4608  267.8835338462      159.6016378155    
    4609  267.5328952312      161.0580812130    
    4610  267.1817934212      162.5164485780    
    4611  266.8311548062      163.9728919755    
    4612  266.4800529962      165.4312593405    
    4613  266.1289511862      166.8896267055    
    4614  265.7783125712      168.3460701030    
    4615  265.4272107612      169.8044374680    
    4616  265.0765721462      171.2608808655    
    4617  264.7254703362      172.7192482305    
    4618  264.3748317212      174.1756916280    
    4619  264.0237299112      175.6340589930    
    4620  263.6726281012      177.0924263580    
    4621  263.3219894862      178.5488697555    
    4622  262.9708876762      180.0072371205    
    4623  262.6202490612      181.4636805180    
    4624  262.2691472512      182.9220478830    
    4625  261.9180454412      184.3804152480    
    4626  261.5674068262      185.8368586455    
    4627  261.2163050162      187.2952260105    
    4628  260.8656664012      188.7516694080    
    4629  260.5145645912      190.2100367730    
    4630  260.1639259762      191.6664801705    
    4631  259.8128241662      193.1248475355    
    4632  259.4617223562      194.5832149005    
    4633  259.1110837412      196.0396582980    
    4634  258.7599819312      197.4980256630    
    4635  258.4093433162      198.9544690605    
    4636  258.0582415062      200.4128364255    
    4637  257.7076028912      201.8692798230    
    4638  257.3565010812      203.3276471880    
    4639  257.0053992712      204.7860145530    
    4640  256.6547606562      206.2424579505    
    4641  256.3036588462      207.7008253155    
    4642  255.9530202312      209.1572687130    
    4643  255.6019184212      210.6156360780    
    4644  255.2512798062      212.0720794755    
    4645  254.9001779962      213.5304468405    
    4646  254.5490761862      214.9888142055    
    4647  254.1984375712      216.4452576030    
    4648  253.8473357612      217.9036249680    
    4649  253.4966971462      219.3600683655    
    4650  253.1455953362      220.8184357305    
    4651  252.7949567212      222.2748791280    
    4652  252.4438549112      223.7332464930    
    4653  252.0927531012      225.1916138580    
    4654  251.7421144862      226.6480572555    
    4655  251.3910126762      228.1064246205    
    4656  251.0403740612      229.5628680180    
    4657  250.6892722512      231.0212353830    
    4658  250.3381704412      232.4796027480    
    4659  249.9875318262      233.9360461455    
    4660  249.6364300162      235.3944135105    
    4661  249.2857914012      236.8508569080    
    4662  248.9346895912      238.3092242730    
    4663  248.5840509762      239.7656676705    
    4664  248.2329491662      241.2240350355    
    4665  247.8818473562      242.6824024005    
    4666  247.5312087412      244.1388457980    
    4667  247.1203873914      245.5862393012    
    4668  246.7366967084      247.0014995543    
    4669  246.4376541863      248.4060026417    
    4670  246.1500219152      249.7634732563    
    4671  245.8911403217      251.1172365509    
    4672  245.6624689153      252.4985078408    
    4673  245.4436312207      253.9225967221    
    4674  245.1896590609      255.3779478153    
    4675  244.9156913693      256.8723184044    
    4676  244.6971434548      258.4285942915    
    4677  244.4672544043      259.9747550083    
    4678  244.1606891071      261.5084425069    
    4679  243.8354624640      263.0366695606    
    4680  243.4909681493      264.5622852699    
    4681  243.1279583512      266.0819602024    
    4682  242.7461467893      267.5970205792    
    4683  242.3451732057      269.1087744652    
    4684  241.9259123298      270.6139225032    
    4685  241.4875825260      272.1152707673    
    4686  241.0311407642      273.6095428085    
    4687  240.5562191671      275.0980445693    
    4688  240.0623771468      276.5820592884    
    4689  239.5506921160      278.0583481249    
    4690  239.0202101312      279.5296633499    
    4691  238.4720892685      280.9927940809    
    4692  237.9058814668      282.4490209662    
    4693  237.3210675001      283.8995974903    
    4694  236.7189233268      285.3413577667    
    4695  236.0983263587      286.7769896943    
    4696  235.4606313313      288.2033602872    
    4697  234.8053117200      289.6217199817    
    4698  234.1317716949      291.0332876119    
    4699  233.4414896972      292.4349647430    
    4700  232.7338931183      293.8279812894    
    4701  232.0083411849      295.2135331726    
    4702  231.2664170181      296.5885963826    
    4703  230.5067374356      297.9557344740    
    4704  229.7309606913      299.3119639754    
    4705  228.9384390508      300.6584770525    
    4706  228.1284588953      301.9964276410    
    4707  227.3027876141      303.3228955964    
    4708  226.4598858936      304.6403538763    
    4709  225.6015936005      305.9459274505    
    4710  224.7271904011      307.2407660748    
    4711  223.8358925720      308.5259772674    
    4712  222.9296449830      309.7987559635    
    4713  222.0067581008      311.0614750267    
    4714  221.0692463392      312.3113789091    
    4715  220.1163195317      313.5495705413    
    4716  219.1471268597      314.7771067707    
    4717  218.1637832049      315.9913083844    
    4718  217.1644553024      317.1944390397    
    4719  216.1513243776      318.3838732529    
    4720  215.1235334650      319.5606628936    
    4721  214.0801679186      320.7258100804    
    4722  213.0235045103      321.8767717408    
    4723  211.9515732859      323.0156936307    
    4724  210.8667138997      324.1400904192    
    4725  209.7680058814      325.2509588730    
    4726  208.6544742758      326.3492425266    
    4727  207.5285489944      327.4325442219    
    4728  206.3881309570      328.5028835749    
    4729  205.2357092734      329.5579249400    
    4730  204.0703034983      330.5986061582    
    4731  202.8908820992      331.6258085695    
    4732  201.7000188098      332.6372901208    
    4733  200.4954934829      333.6349365349    
    4734  199.2799351192      334.6165708269    
    4735  198.0523070658      335.5830683081    
    4736  196.8115251804      336.5352447328    
    4737  195.5602971284      337.4710217705    
    4738  194.2962902232      338.3921440068    
    4739  193.0222632604      339.2966014779    
    4740  191.7371273606      340.1852036038    
    4741  190.4397499355      341.0586974204    
    4742  189.1329621833      341.9151763013    
    4743  187.8143278367      342.7562369952    
    4744  186.4867248916      343.5800442779    
    4745  185.1490164237      344.3873385700    
    4746  183.8000257478      345.1787953200    
    4747  182.4426967227      345.9526869277    
    4748  181.0744988562      346.7104561729    
    4749  179.6984182920      347.4504496189    
    4750  178.3132744276      348.1733358432    
    4751  176.9178510816      348.8797160722    
    4752  175.5152112518      349.5680397794    
    4753  174.1041503773      350.2389311473    
    4754  172.6834306826      350.8929458108    
    4755  171.2561526013      351.5286561072    
    4756  169.8196552335      352.1472472025    
    4757  168.3770737477      352.7473694195    
    4758  166.9271671498      353.3295711682    
    4759  165.4686656248      353.8943303488    
    4760  164.0047520826      354.4404140814    
    4761  162.5326973232      354.9688404394    
    4762  161.0557140944      355.4784565304    
    4763  159.5725298164      355.9697328439    
    4764  158.0818475112      356.4430677098    
    4765  156.5869203418      356.8974277656    
    4766  155.0849612891      357.3336600827    
    4767  153.5792483423      357.7508129807    
    4768  152.0684822230      358.1492772218    
    4769  150.5513437708      358.5293700359    
    4770  149.0311439089      358.8902615463    
    4771  147.5050485020      359.2326245695    
    4772  145.9763881923      359.5557122917    
    4773  144.4438419924      359.8598342472    
    4774  142.9060736251      360.1452253478    
    4775  141.3664386832      360.4112624521    
    4776  139.8218841232      360.6584695961    
    4777  138.2473151938      360.8902443369    
    4778  136.7235492443      361.0809669423    
    4779  135.2665513972      361.2629751078    
    4780  133.8091892596      361.4450287701    
    4781  132.3518271244      361.6270824321    
    4782  130.8944649892      361.8091360941    
    4783  129.4377440164      361.9911096621    
    4784  127.9803818812      362.1731633241    
    4785  126.5230197460      362.3552169861    
    4786  125.0656576108      362.5372706481    
    4787  123.6089366380      362.7192442161    
    4788  122.1515745028      362.9012978781    
    4789  120.6942123676      363.0833515401    
    4790  119.2374913948      363.2653251081    
    4791  117.7801292596      363.4473787701    
    4792  116.3227671244      363.6294324321    
    4793  114.8654049892      363.8114860941    
    4794  113.4086840164      363.9934596621    
    4795  111.9513218812      364.1755133241    
    4796  110.4939597460      364.3575669861    
    4797  109.0365976108      364.5396206481    
    4798  107.5798766380      364.7215942161    
    4799  106.1225145028      364.9036478781    
    4800  104.6651523676      365.0857015401    
    4801  103.2084313948      365.2676751081    
    4802  101.7510692596      365.4497287701    
    4803  100.2937071244      365.6317824321    
    4804  98.83634498921      365.8138360941    
    4805  97.37962401641      365.9958096621    
    4806  95.92226188121      366.1778633241    
    4807  94.46489974601      366.3599169861    
    4808  93.00753761081      366.5419706481    
    4809  91.55081663801      366.7239442161    
    4810  90.09345450281      366.9059978781    
    4811  88.63609236761      367.0880515401    
    4812  87.17937139481      367.2700251081    
    4813  85.72200925961      367.4520787701    
    4814  84.26464712441      367.6341324321    
    4815  82.80728498921      367.8161860941    
    4816  81.34093560575      367.9288548592    
    4817  79.86927481560      368.0602066431    
    4818  78.45730638366      368.2757185056    
    4819  77.12396854805      368.4802909263    
    4820  75.84752996656      368.6612612891    
    4821  74.63574370440      368.8624821816    
    4822  73.48434483011      369.0955008340    
    4823  72.44777811539      369.3858832670    
    4824  71.49202382046      369.7522405173    
    4825  70.57431403168      370.1861342557    
    4826  69.68820631023      370.6814427431    
    4827  68.84071360507      371.2402492510    
    4828  68.03636675856      371.8595324693    
    4829  67.27946283857      372.5359724885    
    4830  66.57405024135      373.2659476324    
    4831  65.92390437551      374.0455498904    
    4832  65.33250573396      374.8706053842    
    4833  64.80302058793      375.7366967650    
    4834  64.33828381212      376.6391869278    
    4835  63.94078364034      377.5732438698    
    4836  63.61264816691      378.5338663289    
    4837  63.35241894946      379.5139118324    
    4838  63.16434150526      380.5124209671    
    4839  63.04031413243      381.5717196555    
    4840  63.02145060116      382.6448984495    
    4841  63.02261467807      383.7071846662    
    4842  63.08200830537      384.7422918341    
    4843  63.20189679483      385.7277511232    
    4844  63.39685546666      386.6641010720    
    4845  63.67338174984      387.5583339082    
    4846  64.02076489878      388.3969910186    
    4847  64.43979966827      389.2019510372    
    4848  64.92753521828      389.9675454465    
    4849  65.47998316353      390.6875134570    
    4850  66.09323424687      391.3567657475    
    4851  66.76248653738      391.9700168318    
    4852  67.48245454764      392.5224647776    
    4853  68.24804895712      393.0102003285    
    4854  69.06304853194      393.4161275790    
    4855  69.90071516455      393.7927172086    
    4856  70.80224852193      394.0620822933    
    4857  71.78756409861      394.2553294904    
    4858  72.87635319698      394.3575094851    
    4859  74.03709224746      394.3882769545    
    4860  75.29029590913      394.3808119300    
    4861  76.61150964667      394.3712305737    
    4862  77.96323489445      394.3955245878    
    4863  79.42663397683      394.4737593960    
    4864  80.92815153346      394.5091129610    
    4865  82.44964806572      394.4615822650    
    4866  83.94962500000      394.4040378993    
    4867  85.45030000000      394.4040378993    
    4868  86.94970000000      394.4040378993    
    4869  88.45037500000      394.4040378993    
    4870  89.94977500000      394.4040378993    
    4871  91.45045000000      394.4040378993    
    4872  92.94985000000      394.4040378993    
    4873  94.45052500000      394.4040378993    
    4874  95.94992500000      394.4040378993    
    4875  97.45060000000      394.4040378993    
    4876  98.95000000000      394.4040378993    
    4877  100.4494000000      394.4040378993    
    4878  101.9500750000      394.4040378993    
    4879  103.4494750000      394.4040378993    
    4880  104.9501500000      394.4040378993    
    4881  106.4495500000      394.4040378993    
    4882  107.9502250000      394.4040378993    
    4883  109.4496250000      394.4040378993    
    4884  110.9503000000      394.4040378993    
    4885  112.4497000000      394.4040378993    
    4886  113.9503750000      394.4040378993    
    4887  115.4497750000      394.4040378993    
    4888  116.9504500000      394.4040378993    
    4889  118.4498500000      394.4040378993    
    4890  119.9505250000      394.4040378993    
    4891  121.4499250000      394.4040378993    
    4892  122.9506000000      394.4040378993    
    4893  124.4500000000      394.4040378993    
    4894  125.9494000000      394.4040378993    
    4895  127.4500750000      394.4040378993    
    4896  128.9494750000      394.4040378993    
    4897  130.4501500000      394.4040378993    
    4898  131.9495500000      394.4040378993    
    4899  133.4502250000      394.4040378993    
    4900  134.9496250000      394.4040378993    
    4901  136.4503000000      394.4040378993    
    4902  137.9497000000      394.4040378993    
    4903  139.4503750000      394.4040378993    
    4904  140.9497750000      394.4040378993    
    4905  142.4504500000      394.4040378993    
    4906  143.9498500000      394.4040378993    
    4907  145.4505250000      394.4040378993    
    4908  146.9499250000      394.4040378993    
    4909  148.4506000000      394.4040378993    
    4910  149.9500000000      394.4040378993    
    4911  151.4494000000      394.4040378993    
    4912  152.9500750000      394.4040378993    
    4913  154.4494750000      394.4040378993    
    4914  155.9501500000      394.4040378993    
    4915  157.4495500000      394.4040378993    
    4916  158.9502250000      394.4040378993    
    4917  160.4496250000      394.4040378993    
    4918  161.9503000000      394.4040378993    
    4919  163.4497000000      394.4040378993    
    4920  164.9503750000      394.4040378993    
    4921  166.4497750000      394.4040378993    
    4922  167.9504500000      394.4040378993    
    4923  169.4498500000      394.4040378993    
    4924  170.9505250000      394.4040378993    
    4925  172.4499250000      394.4040378993    
    4926  173.9506000000      394.4040378993    
    4927  175.4500000000      394.4040378993    
    4928  176.9494000000      394.4040378993    
    4929  178.4500750000      394.4040378993    
    4930  179.9494750000      394.4040378993    
    4931  181.4501500000      394.4040378993    
    4932  182.9495500000      394.4040378993    
    4933  184.4502250000      394.4040378993    
    4934  185.9496250000      394.4040378993    
    4935  187.4503000000      394.4040378993    
    4936  188.9497000000      394.4040378993    
    4937  190.4503750000      394.4040378993    
    4938  191.9497750000      394.4040378993    
    4939  193.4504500000      394.4040378993    
    4940  194.9296865143      394.5164629420    
    4941  196.3509451800      394.4858868079    
    4942  197.6991447335      394.4552371638    
    4943  198.9910700775      394.4036635917    
    4944  200.2508409026      394.3006949739    
    4945  201.5167772771      394.1299215016    
    4946  202.7903793217      393.8876427574    
    4947  204.0780630353      393.5871974735    
    4948  205.3838691095      393.2568336259    
    4949  206.7106698620      392.9159381380    
    4950  208.0466514857      392.5796399665    
    4951  209.4199108945      392.2637439884    
    4952  210.7965552936      391.9444915852    
    4953  212.1634731874      391.5161449368    
    4954  213.5079666336      391.0550491332    
    4955  214.8377146627      390.5625075177    
    4956  216.1799180385      390.1089467206    
    4957  217.5168127216      389.6399692106    
    4958  218.8476292948      389.1558564499    
    4959  220.1733857401      388.6562379868    
    4960  221.4927102815      388.1416307830    
    4961  222.8066192738      387.6116384059    
    4962  224.1137531996      387.0668092442    
    4963  225.4151120196      386.5067266440    
    4964  226.7099389454      385.9317044450    
    4965  227.9974897003      385.3420851034    
    4966  229.2787491600      384.7374174628    
    4967  230.5523916209      384.1183271653    
    4968  231.8497882994      383.5424261353    
    4969  233.1305282389      382.9264573165    
    4970  234.3960346124      382.2728006880    
    4971  235.6244333553      381.5559458696    
    4972  236.8221156580      380.8176839493    
    4973  238.0528852452      380.1243414693    
    4974  239.2687852221      379.4130579489    
    4975  240.4991058399      378.7083128852    
    4976  241.7094441238      377.9533362631    
    4977  242.8945849167      377.1754715635    
    4978  244.0785324283      376.3993433632    
    4979  245.2550670902      375.6177255190    
    4980  246.4158479451      374.8253183024    
    4981  247.5586568604      373.9998427045    
    4982  248.6747743309      373.1036516087    
    4983  249.7620682970      372.0430194703    
    4984  291.2892697010      61.63074645673    
    4985  291.9900988982      61.29871651861    
    4986  292.6695999631      60.89872641321    
    4987  293.3721040823      60.53528725321    
    4988  294.2001272869      60.52828134507    
    4989  294.8698121133      60.94969140777    
    4990  295.5042857211      61.48705960064    
    4991  296.1989485723      61.89138242134    
    4992  296.9089430290      62.35894810148    
    4993  297.6854709040      62.76939280167    
    4994  278.4107012256      337.3776952911    
    4995  279.1744269856      335.8333229476    
    4996  280.0325091631      334.4603295312    
    4997  280.8212708235      333.1387085729    
    4998  281.4188015542      331.7660914605    
    4999  282.0774188805      330.5548708543    
    5000  282.7222181800      329.3359666946    
    5001  283.3529986870      328.1097496729    
    5002  283.9696776891      326.8763806048    
    5003  284.5721741007      325.6360216583    
    5004  285.1604088995      324.3888354985    
    5005  285.7342059894      323.1352051612    
    5006  286.2933848204      321.8750929428    
    5007  286.8384814235      320.6081853713    
    5008  287.3689200024      319.3353366550    
    5009  287.8848193941      318.0562616304    
    5010  288.3859783888      316.7719706054    
    5011  288.8722421982      315.4818622219    
    5012  289.3437647091      314.1860381557    
    5013  289.8003978997      312.8848931329    
    5014  290.2420818899      311.5785978012    
    5015  290.6687587456      310.2673234787    
    5016  291.0803019530      308.9514723012    
    5017  291.4765276548      307.6310295848    
    5018  291.8579281895      306.3056169202    
    5019  292.2240397875      304.9761541578    
    5020  292.5749444707      303.6423434507    
    5021  292.9105697158      302.3052123921    
    5022  293.2306863181      300.9641838718    
    5023  293.5354597319      299.6193394003    
    5024  293.8247927646      298.2710891883    
    5025  294.0986474777      296.9196100600    
    5026  294.3569878661      295.5650797030    
    5027  294.5997800424      294.2076757634    
    5028  294.8269538402      292.8478139353    
    5029  295.0383251287      291.4855048845    
    5030  295.2343296903      290.1203062559    
    5031  295.4146410549      288.7531392380    
    5032  295.5771009810      287.4033425712    
    5033  295.7615687761      286.0640234167    
    5034  295.9054649071      284.7340618082    
    5035  296.0034971665      283.4141357857    
    5036  296.0722974680      282.0792430020    
    5037  296.1268831578      280.7251471405    
    5038  296.1722501761      279.3390129749    
    5039  296.2066817086      277.9221526188    
    5040  296.2282532290      276.4762110654    
    5041  296.2459416188      275.0049817898    
    5042  296.1949961913      273.5176055591    
    5043  296.1941706733      272.0232687789    
    5044  296.1109427329      270.5277946084    
    5045  296.1103183324      269.0308100000    
    5046  296.1109427329      267.5338253916    
    5047  296.1109427329      266.0380646084    
    5048  296.1103183324      264.5410799258    
    5049  296.1109426526      263.0448650742    
    5050  296.1103184127      261.5494197567    
    5051  296.1103184127      260.0505802433    
    5052  296.1109426526      258.5551349258    
    5053  296.1103183324      257.0589200742    
    5054  296.1109427329      255.5619353916    
    5055  296.1109427329      254.0661746084    
    5056  296.1103183324      252.5691900000    
    5057  296.1109427329      251.0722053916    
    5058  296.1109427329      249.5764446084    
    5059  296.1103183324      248.0794600000    
    5060  296.1109427329      246.5824753916    
    5061  296.1109427329      245.0867146084    
    5062  296.1103183324      243.5897300000    
    5063  296.1109427329      242.0927453916    
    5064  296.1109427329      240.5969846084    
    5065  296.1103183324      239.1000000000    
    5066  296.1109427329      237.6030153916    
    5067  296.1109427329      236.1072546084    
    5068  296.1103183324      234.6102700000    
    5069  296.1109427329      233.1132853916    
    5070  296.1109427329      231.6175246084    
    5071  296.1103183324      230.1205400000    
    5072  296.1109427329      228.6235553916    
    5073  296.1109427329      227.1277946084    
    5074  296.1103183324      225.6308100000    
    5075  296.1109427329      224.1338253916    
    5076  296.1109427329      222.6380646084    
    5077  296.1103183324      221.1410799258    
    5078  296.1109426526      219.6448650742    
    5079  296.1103184127      218.1494197567    
    5080  296.1103184127      216.6505802433    
    5081  296.1109426526      215.1551349258    
    5082  296.1103183324      213.6589200742    
    5083  296.1109427329      212.1619353916    
    5084  296.1109427329      210.6661746084    
    5085  296.1103183324      209.1691900000    
    5086  296.1109427329      207.6722053916    
    5087  296.1109427329      206.1764446084    
    5088  296.1103183324      204.6794600000    
    5089  296.1109427329      203.1824753916    
    5090  296.1109427329      201.6867146084    
    5091  296.1103183324      200.1897300000    
    5092  296.1109427329      198.6927453916    
    5093  296.1109427329      197.1969846084    
    5094  296.1103183324      195.7000000000    
    5095  296.1109427329      194.2030153916    
    5096  296.1109427329      192.7072546084    
    5097  296.1103183324      191.2102700000    
    5098  296.1109427329      189.7132853916    
    5099  296.1109427329      188.2175246084    
    5100  296.1103183324      186.7205400000    
    5101  296.1109427329      185.2235553916    
    5102  296.1109427329      183.7277946084    
    5103  296.1103183324      182.2308100000    
    5104  296.1109427329      180.7338253916    
    5105  296.1109427329      179.2380646084    
    5106  296.1103183324      177.7410799258    
    5107  296.1109426526      176.2448650742    
    5108  296.1103184127      174.7494197567    
    5109  296.1103184127      173.2505802433    
    5110  296.1109426526      171.7551349258    
    5111  296.1103183324      170.2589200742    
    5112  296.1109427329      168.7619353916    
    5113  296.1109427329      167.2661746084    
    5114  296.1103183324      165.7691900000    
    5115  296.1109427329      164.2722053916    
    5116  296.1109427329      162.7764446084    
    5117  296.1103183324      161.2794600000    
    5118  296.1109427329      159.7824753916    
    5119  296.1109427329      158.2867146084    
    5120  296.1103183324      156.7897300000    
    5121  296.1109427329      155.2927453916    
    5122  296.1109427329      153.7969846084    
    5123  296.1103183324      152.3000000000    
    5124  296.1109427329      150.8030153916    
    5125  296.1109427329      149.3072546084    
    5126  296.1103183324      147.8102700000    
    5127  296.1109427329      146.3132853916    
    5128  296.1109427329      144.8175246084    
    5129  296.1103183324      143.3205400000    
    5130  296.1109427329      141.8235553916    
    5131  296.1109427329      140.3277946084    
    5132  296.1103183324      138.8308100000    
    5133  296.1109427329      137.3338253916    
    5134  296.1109427329      135.8380646084    
    5135  296.1103183324      134.3410799258    
    5136  296.1109426526      132.8448650742    
    5137  296.1103184127      131.3494197567    
    5138  296.1103184127      129.8505802433    
    5139  296.1109426526      128.3551349258    
    5140  296.1103183324      126.8589200742    
    5141  296.1109427329      125.3619353916    
    5142  296.1109427329      123.8661746084    
    5143  296.1103183324      122.3691900000    
    5144  296.1109427329      120.8722053916    
    5145  296.1109427329      119.3764446084    
    5146  296.1103183324      117.8794600000    
    5147  296.1109427329      116.3824753916    
    5148  296.1109427329      114.8867146084    
    5149  296.1103183324      113.3897300000    
    5150  296.1109427329      111.8927453916    
    5151  296.1109427329      110.3969846084    
    5152  296.1103183324      108.9000000000    
    5153  296.1109427329      107.4030153916    
    5154  296.1109427329      105.9072546084    
    5155  296.1103183324      104.4102700000    
    5156  296.1109427329      102.9132853916    
    5157  296.1109427329      101.4175246084    
    5158  296.1103183324      99.92054000000    
    5159  296.1109427329      98.42355539163    
    5160  296.1109427329      96.92779460837    
    5161  296.1103183324      95.43081000000    
    5162  296.1109427329      93.93382539163    
    5163  296.1109427329      92.43806460837    
    5164  296.1103183324      90.94107992584    
    5165  296.1109426526      89.44486507420    
    5166  296.2162386345      87.95601149950    
    5167  296.2877008948      86.47130609220    
    5168  296.4058444720      84.99563319512    
    5169  296.4544697795      83.50754844553    
    5170  296.4764944280      81.99469865227    
    5171  296.3850734662      80.46182753973    
    5172  296.2697643596      78.95937136569    
    5173  296.3347792765      77.47770131898    
    5174  296.3351356498      76.01293736768    
    5175  296.4084377807      74.55464150025    
    5176  296.5137893903      73.07970236039    
    5177  296.6065510680      71.58543375624    
    5178  296.6544007543      70.07843166672    
    5179  296.3388439774      68.42802850422    
    5180  296.5339454514      67.34880503401    
    5181  296.6359305990      66.24855533857    
    5182  297.0285340669      65.12770492709    
    5183  297.2956313498      63.95838167217    
    5184  296.3023983934      63.64295440147    
    5185  295.6264872663      63.16512054170    
    5186  294.9552641165      62.63699421050    
    5187  294.4435703829      61.99273288900    
    5188  249.2320715076      368.3431198095    
    5189  291.3818819028      63.18608509601    
    5190  291.4607315206      64.77479714460    
    5191  291.6514109493      66.46903209419    
    5192  291.2625728652      68.11166514479    
    5193  290.9491450483      69.57287718597    
    5194  290.5886411345      71.01208787601    
    5195  290.2073572558      72.46084521492    
    5196  289.7457178326      73.88503312721    
    5197  289.5150226971      75.36195693827    
    5198  289.2814077067      76.82259664397    
    5199  288.8596771146      78.26850200136    
    5200  288.4861035799      79.73683579432    
    5201  288.1659429021      81.23290873677    
    5202  287.8305694402      82.69592103327    
    5203  287.4270892923      84.12300726287    
    5204  287.0726248584      85.56986831469    
    5205  286.5876543226      87.00264354220    
    5206  286.2365525126      88.46101090721    
    5207  285.8859138976      89.91745430471    
    5208  285.5348120876      91.37582166971    
    5209  285.1841734726      92.83226506721    
    5210  284.8330716626      94.29063243221    
    5211  284.4824330476      95.74707582971    
    5212  284.1313312376      97.20544319470    
    5213  283.7802294276      98.66381055971    
    5214  283.4295908126      100.1202539572    
    5215  283.0784890026      101.5786213222    
    5216  282.7278503876      103.0350647197    
    5217  282.3767485776      104.4934320847    
    5218  282.0261099626      105.9498754822    
    5219  281.6750081526      107.4082428472    
    5220  281.3239063426      108.8666102122    
    5221  280.9732677276      110.3230536097    
    5222  280.6221659176      111.7814209747    
    5223  280.2715273026      113.2378643722    
    5224  279.9204254926      114.6962317372    
    5225  279.5697868776      116.1526751347    
    5226  279.2186850676      117.6110424997    
    5227  278.8675832576      119.0694098647    
    5228  278.5169446426      120.5258532622    
    5229  278.1658428326      121.9842206272    
    5230  277.8152042176      123.4406640247    
    5231  277.4641024076      124.8990313897    
    5232  277.1134637926      126.3554747872    
    5233  276.7623619826      127.8138421522    
    5234  276.4112601726      129.2722095172    
    5235  276.0606215576      130.7286529147    
    5236  275.7095197476      132.1870202797    
    5237  275.3588811326      133.6434636772    
    5238  275.0077793226      135.1018310422    
    5239  274.6566775126      136.5601984072    
    5240  274.3060388976      138.0166418047    
    5241  273.9549370876      139.4750091697    
    5242  273.6042984726      140.9314525672    
    5243  273.2531966626      142.3898199322    
    5244  272.9025580476      143.8462633297    
    5245  272.5514562376      145.3046306947    
    5246  272.2003544276      146.7629980597    
    5247  271.8497158126      148.2194414572    
    5248  271.4986140026      149.6778088222    
    5249  271.1479753876      151.1342522197    
    5250  270.7968735776      152.5926195847    
    5251  270.4462349626      154.0490629822    
    5252  270.0951331526      155.5074303472    
    5253  269.7440313426      156.9657977122    
    5254  269.3933927276      158.4222411097    
    5255  269.0422909176      159.8806084747    
    5256  268.6916523026      161.3370518722    
    5257  268.3405504926      162.7954192372    
    5258  267.9899118776      164.2518626347    
    5259  267.6388100676      165.7102299997    
    5260  267.2877082576      167.1685973647    
    5261  266.9370696426      168.6250407622    
    5262  266.5859678326      170.0834081272    
    5263  266.2353292176      171.5398515247    
    5264  265.8842274076      172.9982188897    
    5265  265.5335887926      174.4546622872    
    5266  265.1824869826      175.9130296522    
    5267  264.8313851726      177.3713970172    
    5268  264.4807465576      178.8278404147    
    5269  264.1296447476      180.2862077797    
    5270  263.7790061326      181.7426511772    
    5271  263.4279043226      183.2010185422    
    5272  263.0768025126      184.6593859072    
    5273  262.7261638976      186.1158293047    
    5274  262.3750620876      187.5741966697    
    5275  262.0244234726      189.0306400672    
    5276  261.6733216626      190.4890074322    
    5277  261.3226830476      191.9454508297    
    5278  260.9715812376      193.4038181947    
    5279  260.6204794276      194.8621855597    
    5280  260.2698408126      196.3186289572    
    5281  259.9187390026      197.7769963222    
    5282  259.5681003876      199.2334397197    
    5283  259.2169985776      200.6918070847    
    5284  258.8663599626      202.1482504822    
    5285  258.5152581526      203.6066178472    
    5286  258.1641563426      205.0649852122    
    5287  257.8135177276      206.5214286097    
    5288  257.4624159176      207.9797959747    
    5289  257.1117773026      209.4362393722    
    5290  256.7606754926      210.8946067372    
    5291  256.4100368776      212.3510501347    
    5292  256.0589350676      213.8094174997    
    5293  255.7078332576      215.2677848647    
    5294  255.3571946426      216.7242282622    
    5295  255.0060928326      218.1825956272    
    5296  254.6554542176      219.6390390247    
    5297  254.3043524076      221.0974063897    
    5298  253.9537137926      222.5538497872    
    5299  253.6026119826      224.0122171522    
    5300  253.2515101726      225.4705845172    
    5301  252.9008715576      226.9270279147    
    5302  252.5497697476      228.3853952797    
    5303  252.1991311326      229.8418386772    
    5304  251.8480293226      231.3002060422    
    5305  251.4969275126      232.7585734072    
    5306  251.1462888976      234.2150168047    
    5307  250.7951870876      235.6733841697    
    5308  250.4445484726      237.1298275672    
    5309  250.0934466626      238.5881949322    
    5310  249.7428080476      240.0446383297    
    5311  249.3917062376      241.5030056947    
    5312  249.0406044276      242.9613730597    
    5313  248.6899658126      244.4178164572    
    5314  248.3388640026      245.8761838222    
    5315  248.0895696282      247.3463601753    
    5316  247.8574321222      248.6979274740    
    5317  247.5693016478      250.0434161569    
    5318  247.2976211085      251.3970110384    
    5319  247.0873924971      252.7645791545    
    5320  246.9101888991      254.1368979670    
    5321  246.6110551357      255.5673037444    
    5322  246.1980954575      257.0970083162    
    5323  245.9273761707      258.6508028765    
    5324  245.6374252278      260.2011237848    
    5325  245.3279637300      261.7493004193    
    5326  244.9996614779      263.2919796375    
    5327  244.6519126380      264.8320082266    
    5328  244.2854707999      266.3660508754    
    5329  243.9000493918      267.8954353292    
    5330  243.4952877085      269.4214711386    
    5331  243.0720619590      270.9408530871    
    5332  242.6295911424      272.4563849702    
    5333  242.1688339910      273.9647845585    
    5334  241.6894222428      275.4673592975    
    5335  241.1909147711      276.9653938810    
    5336  240.6743908282      278.4556437117    
    5337  240.1388972454      279.9408588261    
    5338  239.5855942161      281.4178226810    
    5339  239.0140332017      282.8878174015    
    5340  238.4236943484      284.3520978910    
    5341  237.8158558074      285.8074926313    
    5342  237.1893959022      287.2566873390    
    5343  236.5456718319      288.6965435099    
    5344  235.8841565042      290.1283130241    
    5345  235.2042533953      291.5532160507    
    5346  234.5074451728      292.9681452969    
    5347  233.7931586273      294.3743320566    
    5348  233.0607522199      295.7729736007    
    5349  232.3118118115      297.1610405326    
    5350  231.5449553430      298.5410943256    
    5351  230.7618440663      299.9101462606    
    5352  229.9618295388      301.2693898843    
    5353  229.1441972945      302.6199804323    
    5354  228.3107177906      303.9589925532    
    5355  227.4598529634      305.2888971968    
    5356  226.5934459968      306.6068142812    
    5357  225.7107757652      307.9138948966    
    5358  224.8110576184      309.2112478062    
    5359  223.8962398113      310.4960629382    
    5360  222.9646341822      311.7707112299    
    5361  222.0182587688      313.0324322967    
    5362  221.0563225312      314.2823303519    
    5363  220.0779736492      315.5214634282    
    5364  219.0853306928      316.7471475250    
    5365  218.0765618857      317.9616444619    
    5366  217.0538523695      319.1623241524    
    5367  216.0163442279      320.3502396923    
    5368  214.9631217415      321.5263943207    
    5369  213.8964656600      322.6882404156    
    5370  212.8144076289      323.8379219905    
    5371  211.7192914963      324.9729493634    
    5372  210.6101957667      326.0943204657    
    5373  209.4861443445      327.2029798843    
    5374  208.3495713931      328.2965261661    
    5375  207.1983795366      329.3769772874    
    5376  206.0350623404      330.4419935196    
    5377  204.8586382636      331.4925138029    
    5378  203.6680745702      332.5294204564    
    5379  202.4659495039      333.5504674042    
    5380  201.2500447201      334.5575388380    
    5381  200.0229939191      335.5484539736    
    5382  198.7837592868      336.5240891514    
    5383  197.5312554192      337.4852610287    
    5384  196.2681947317      338.4298875392    
    5385  194.9922464318      339.3597118519    
    5386  193.7061742414      340.2727205020    
    5387  192.4088880582      341.1697238649    
    5388  191.0992539783      342.0514697995    
    5389  189.7801081727      342.9160482449    
    5390  188.4490163521      343.7650546534    
    5391  187.1088616460      344.5966506117    
    5392  185.7585058504      345.4115774180    
    5393  184.3967709162      346.2105112611    
    5394  183.0266058782      346.9917214206    
    5395  181.6454822985      347.7566495048    
    5396  180.2563916422      348.5036392123    
    5397  178.8581519753      349.2333599170    
    5398  177.4495457517      349.9464134786    
    5399  176.0336447255      350.6412449380    
    5400  174.6092430177      351.3184792026    
    5401  173.1751014226      351.9786725087    
    5402  171.7343258328      352.6203946015    
    5403  170.2842575091      353.2448296844    
    5404  168.8280371985      353.8506257565    
    5405  167.3644225032      354.4383318886    
    5406  165.8921421432      355.0084264926    
    5407  164.4143846375      355.5596744394    
    5408  162.9284230025      356.0930929759    
    5409  161.4374756975      356.6075272357    
    5410  159.9402687009      357.1034482809    
    5411  158.4355035407      357.5812548614    
    5412  156.9264391177      358.0399117173    
    5413  155.4102906759      358.4802652324    
    5414  153.8903420275      358.9013621097    
    5415  152.3652924194      359.3035935937    
    5416  150.8338211742      359.6872772410    
    5417  149.2992450595      360.0515816366    
    5418  147.7587322412      360.3971790507    
    5419  146.2156192735      360.7233214168    
    5420  144.6685836672      361.0303186592    
    5421  143.1162876100      361.3184059220    
    5422  141.5620921891      361.5869589626    
    5423  140.0028539252      361.8365156520    
    5424  138.4081225931      362.0712115505    
    5425  136.8714315774      362.2636221730    
    5426  135.4142909097      362.4456481884    
    5427  133.9569287680      362.6277018512    
    5428  132.4995666328      362.8097555132    
    5429  131.0422044976      362.9918091752    
    5430  129.5854835248      363.1737827432    
    5431  128.1281213896      363.3558364052    
    5432  126.6707592544      363.5378900672    
    5433  125.2133971192      363.7199437292    
    5434  123.7566761464      363.9019172972    
    5435  122.2993140112      364.0839709592    
    5436  120.8419518760      364.2660246212    
    5437  119.3852309032      364.4479981892    
    5438  117.9278687680      364.6300518512    
    5439  116.4705066328      364.8121055132    
    5440  115.0131444976      364.9941591752    
    5441  113.5564235248      365.1761327432    
    5442  112.0990613896      365.3581864052    
    5443  110.6416992544      365.5402400672    
    5444  109.1843371192      365.7222937292    
    5445  107.7276161464      365.9042672972    
    5446  106.2702540112      366.0863209592    
    5447  104.8128918760      366.2683746212    
    5448  103.3561709032      366.4503481892    
    5449  101.8988087680      366.6324018512    
    5450  100.4414466328      366.8144555132    
    5451  98.98408449758      366.9965091752    
    5452  97.52736352478      367.1784827432    
    5453  96.07000138957      367.3605364052    
    5454  94.61263925438      367.5425900672    
    5455  93.15527711918      367.7246437292    
    5456  91.69855614638      367.9066172972    
    5457  90.24119401118      368.0886709592    
    5458  88.78383187598      368.2707246212    
    5459  87.32711090318      368.4526981892    
    5460  85.86974876797      368.6347518512    
    5461  84.41238663278      368.8168055132    
    5462  82.95502449758      368.9988591752    
    5463  81.49830352478      369.1808327432    
    5464  80.04094138957      369.3628864052    
    5465  78.61518395548      369.6978401015    
    5466  77.37217398503      369.9221926581    
    5467  76.11435601571      370.0860782128    
    5468  74.95576533089      370.2505630036    
    5469  73.84859070790      370.5006559679    
    5470  72.90211688029      370.7781258841    
    5471  72.07533266366      371.1333573424    
    5472  71.25412420950      371.5165456352    
    5473  70.46343090438      371.9586509211    
    5474  69.70725677296      372.4573624381    
    5475  68.98959191815      373.0100240320    
    5476  68.31426463172      373.6136813100    
    5477  67.68488726141      374.2651036311    
    5478  67.10482873136      374.9608036282    
    5479  66.57719453165      375.6970565768    
    5480  66.10480961701      376.4699205445    
    5481  65.69020316769      377.2752575573    
    5482  65.33559502122      378.1087557709    
    5483  65.04288378462      378.9659525742    
    5484  64.81363623954      379.8422570225    
    5485  64.62194618344      380.7260379188    
    5486  64.54949165464      381.6303695648    
    5487  64.41091308967      382.6386899848    
    5488  64.41491535626      383.6184768035    
    5489  64.47000438027      384.5624763207    
    5490  64.68874110025      385.5108112003    
    5491  64.83704543909      386.3011651896    
    5492  65.06219417398      387.0497607433    
    5493  65.37110589717      387.7653130742    
    5494  65.74563974978      388.4505145759    
    5495  66.15045772321      389.1153948924    
    5496  66.60712539696      389.7429259261    
    5497  67.16010738810      390.2930118844    
    5498  67.70955692493      390.8374865282    
    5499  68.32331881664      391.3280480487    
    5500  69.00825162121      391.7267405718    
    5501  69.66149163437      392.1541977857    
    5502  70.40109410727      392.3963873402    
    5503  71.14918767438      392.6068349735    
    5504  72.06388791138      392.8218489975    
    5505  72.99355121200      392.9143627691    
    5506  74.15058717614      392.9469081498    
    5507  75.39042508486      392.9367992844    
    5508  76.66779015635      392.9043380888    
    5509  77.96182175066      392.9192105540    
    5510  79.45029394112      393.0322485621    
    5511  80.94955000000      393.2121727311    
    5512  82.45022500000      393.2121727311    
    5513  83.94962500000      393.2121727311    
    5514  85.45030000000      393.2121727311    
    5515  86.94970000000      393.2121727311    
    5516  88.45037500000      393.2121727311    
    5517  89.94977500000      393.2121727311    
    5518  91.45045000000      393.2121727311    
    5519  92.94985000000      393.2121727311    
    5520  94.45052500000      393.2121727311    
    5521  95.94992500000      393.2121727311    
    5522  97.45060000000      393.2121727311    
    5523  98.95000000000      393.2121727311    
    5524  100.4494000000      393.2121727311    
    5525  101.9500750000      393.2121727311    
    5526  103.4494750000      393.2121727311    
    5527  104.9501500000      393.2121727311    
    5528  106.4495500000      393.2121727311    
    5529  107.9502250000      393.2121727311    
    5530  109.4496250000      393.2121727311    
    5531  110.9503000000      393.2121727311    
    5532  112.4497000000      393.2121727311    
    5533  113.9503750000      393.2121727311    
    5534  115.4497750000      393.2121727311    
    5535  116.9504500000      393.2121727311    
    5536  118.4498500000      393.2121727311    
    5537  119.9505250000      393.2121727311    
    5538  121.4499250000      393.2121727311    
    5539  122.9506000000      393.2121727311    
    5540  124.4500000000      393.2121727311    
    5541  125.9494000000      393.2121727311    
    5542  127.4500750000      393.2121727311    
    5543  128.9494750000      393.2121727311    
    5544  130.4501500000      393.2121727311    
    5545  131.9495500000      393.2121727311    
    5546  133.4502250000      393.2121727311    
    5547  134.9496250000      393.2121727311    
    5548  136.4503000000      393.2121727311    
    5549  137.9497000000      393.2121727311    
    5550  139.4503750000      393.2121727311    
    5551  140.9497750000      393.2121727311    
    5552  142.4504500000      393.2121727311    
    5553  143.9498500000      393.2121727311    
    5554  145.4505250000      393.2121727311    
    5555  146.9499250000      393.2121727311    
    5556  148.4506000000      393.2121727311    
    5557  149.9500000000      393.2121727311    
    5558  151.4494000000      393.2121727311    
    5559  152.9500750000      393.2121727311    
    5560  154.4494750000      393.2121727311    
    5561  155.9501500000      393.2121727311    
    5562  157.4495500000      393.2121727311    
    5563  158.9502250000      393.2121727311    
    5564  160.4496250000      393.2121727311    
    5565  161.9503000000      393.2121727311    
    5566  163.4497000000      393.2121727311    
    5567  164.9503750000      393.2121727311    
    5568  166.4497750000      393.2121727311    
    5569  167.9504500000      393.2121727311    
    5570  169.4498500000      393.2121727311    
    5571  170.9505250000      393.2121727311    
    5572  172.4499250000      393.2121727311    
    5573  173.9506000000      393.2121727311    
    5574  175.4500000000      393.2121727311    
    5575  176.9494000000      393.2121727311    
    5576  178.4500750000      393.2121727311    
    5577  179.9494750000      393.2121727311    
    5578  181.4501500000      393.2121727311    
    5579  182.9495500000      393.2121727311    
    5580  184.4502250000      393.2121727311    
    5581  185.9496250000      393.2121727311    
    5582  187.4503000000      393.2121727311    
    5583  188.9497000000      393.2121727311    
    5584  190.4503750000      393.2121727311    
    5585  191.9497750000      393.2121727311    
    5586  193.4504500000      393.2121727311    
    5587  194.9307215225      393.0771729000    
    5588  196.3378502703      393.0115295502    
    5589  197.6132759418      392.9786827569    
    5590  198.8695236064      392.9536595899    
    5591  200.1056907313      392.8378191212    
    5592  201.3266853164      392.7075897201    
    5593  202.5488832758      392.4724275867    
    5594  203.7923150431      392.1706101833    
    5595  205.0579439507      391.8444478773    
    5596  206.3622667231      391.5068273240    
    5597  207.6961385651      391.1510145212    
    5598  209.0449814908      390.8848381155    
    5599  210.4464464667      390.6861604868    
    5600  211.7897626418      390.2833124511    
    5601  213.1289648457      389.8648442868    
    5602  214.4626556464      389.4311926573    
    5603  215.7918655669      388.9820226511    
    5604  217.1158181810      388.5175851598    
    5605  218.4337472015      388.0381605199    
    5606  219.7466708714      387.5433781573    
    5607  221.0532191310      387.0337543875    
    5608  222.3544100265      386.5088921178    
    5609  223.6488857410      385.9693390510    
    5610  224.9376465100      385.4146784462    
    5611  226.2199386110      384.8452228523    
    5612  227.4950207970      384.2613133512    
    5613  228.7638781937      383.6624986439    
    5614  230.0251867727      383.0494035818    
    5615  231.2799211511      382.4215545987    
    5616  232.5273468255      381.7793070663    
    5617  233.7667433882      381.1230441257    
    5618  234.9160856636      380.3223297985    
    5619  236.0972819189      379.5731850082    
    5620  237.3245020731      378.8861471519    
    5621  238.5595235996      378.2114720208    
    5622  239.7901175186      377.5386781043    
    5623  240.9519346436      376.7655433684    
    5624  242.0999833530      375.9821946516    
    5625  243.2771721627      375.2307306131    
    5626  244.4344519200      374.4657469709    
    5627  245.5737105217      373.6796210588    
    5628  246.6387662872      372.8571057035    
    5629  247.6805214184      372.0344519815    
    5630  248.6913619634      371.1601684947    
    5631  249.3864469562      370.0137425756    
    5632  292.1357939575      62.81426450120    
    5633  292.8538433393      62.29008401672    
    5634  274.3559319998      337.5844075844    
    5635  272.2775629576      338.0287363485    
    5636  270.2468272174      338.2818346901    
    5637  268.2947282754      338.6393274456    
    5638  266.3711566605      339.2750459550    
    5639  264.4260038682      340.1367427086    
    5640  262.5283295940      341.0893059731    
    5641  260.8151660509      342.1548540811    
    5642  259.3206756005      343.3792925373    
    5643  257.8550150393      344.7187053407    
    5644  256.3851141159      346.0767003972    
    5645  254.7157238371      347.5206237387    
    5646  253.5588652672      349.4560801696    
    5647  252.5355539676      351.2132240124    
    5648  251.6503128201      352.9626750145    
    5649  250.7606140590      354.7067566470    
    5650  249.7341685828      356.6493351486    
    5651  249.4183361643      358.8806410905    
    5652  249.1451917897      360.9587197905    
    5653  248.9233640041      362.9376271637    
    5654  248.8976277831      364.7946179271    
    5655  249.0116701051      366.6040155510    
    5656  293.5385041497      61.51511644940    
    5657  295.0152601386      64.35917577719    
    5658  295.2363001407      66.09582069832    
    5659  292.3469612437      64.29639157633    
    5660  275.4296195505      335.6202249722    
    5661  294.7038286142      67.37697321891    
    5662  295.3651382536      68.61647857636    
    5663  295.2040900331      70.14639260975    
    5664  295.0953859133      71.61781855535    
    5665  294.7229087046      74.57272502439    
    5666  294.5536348854      76.06384388707    
    5667  294.5625763267      77.48110478060    
    5668  294.7058438172      78.92457904968    
    5669  294.9757122646      80.50929959555    
    5670  295.0182403217      82.05873028805    
    5671  278.6386118214      333.7703774179    
    5672  277.7501207551      335.1836755103    
    5673  246.6511230927      370.8654557240    
    5674  245.7051280591      371.6875660547    
    5675  244.6744816699      372.5083041234    
    5676  243.5974187765      373.2996616182    
    5677  242.4571456422      374.0421890567    
    5678  241.2907522755      374.7599595804    
    5679  240.1215248117      375.4794137596    
    5680  238.9632572246      376.2014429737    
    5681  237.7946503909      376.9316809175    
    5682  236.5933857815      377.6121161877    
    5683  235.3744715702      378.2670238679    
    5684  234.1267987079      378.8714201194    
    5685  232.8309503567      379.3800580137    
    5686  231.6116704481      380.0256691458    
    5687  230.3844849020      380.6574958954    
    5688  229.1501092262      381.2751576935    
    5689  227.9092729556      381.8783016055    
    5690  226.6610010428      382.4674013595    
    5691  225.4066147245      383.0418334211    
    5692  224.1451284767      383.6020493193    
    5693  222.8772785067      384.1477102577    
    5694  221.6038134366      384.6785058351    
    5695  220.3237325919      385.1948529290    
    5696  219.0383909608      385.6962049784    
    5697  217.7467676899      386.1829601708    
    5698  216.4502299844      386.6546032658    
    5699  215.1477591857      387.1115050344    
    5700  213.8401163735      387.5533870128    
    5701  212.5280727175      387.9800000399    
    5702  211.2105972463      388.3916791280    
    5703  209.8890844453      388.7879885342    
    5704  208.6047206240      389.2985977795    
    5705  207.3064946968      389.7427156698    
    5706  206.0052578789      390.1123176739    
    5707  204.6889960462      390.4461475880    
    5708  203.4823719208      390.7681483089    
    5709  202.3135974991      391.0453029694    
    5710  201.1439606516      391.2862642108    
    5711  199.9770519405      391.4491989298    
    5712  198.7772231976      391.5111592548    
    5713  197.5440608508      391.4906418796    
    5714  196.2885385261      391.4630452330    
    5715  194.8885380815      391.4526941344    
    5716  193.4468832440      391.4044070820    
    5717  191.9497750000      391.2338630524    
    5718  190.4503750000      391.2338630524    
    5719  188.9497000000      391.2338630524    
    5720  187.4503000000      391.2338630524    
    5721  185.9496250000      391.2338630524    
    5722  184.4502250000      391.2338630524    
    5723  182.9495500000      391.2338630524    
    5724  181.4501500000      391.2338630524    
    5725  179.9494750000      391.2338630524    
    5726  178.4500750000      391.2338630524    
    5727  176.9494000000      391.2338630524    
    5728  175.4500000000      391.2338630524    
    5729  173.9506000000      391.2338630524    
    5730  172.4499250000      391.2338630524    
    5731  170.9505250000      391.2338630524    
    5732  169.4498500000      391.2338630524    
    5733  167.9504500000      391.2338630524    
    5734  166.4497750000      391.2338630524    
    5735  164.9503750000      391.2338630524    
    5736  163.4497000000      391.2338630524    
    5737  161.9503000000      391.2338630524    
    5738  160.4496250000      391.2338630524    
    5739  158.9502250000      391.2338630524    
    5740  157.4495500000      391.2338630524    
    5741  155.9501500000      391.2338630524    
    5742  154.4494750000      391.2338630524    
    5743  152.9500750000      391.2338630524    
    5744  151.4494000000      391.2338630524    
    5745  149.9500000000      391.2338630524    
    5746  148.4506000000      391.2338630524    
    5747  146.9499250000      391.2338630524    
    5748  145.4505250000      391.2338630524    
    5749  143.9498500000      391.2338630524    
    5750  142.4504500000      391.2338630524    
    5751  140.9497750000      391.2338630524    
    5752  139.4503750000      391.2338630524    
    5753  137.9497000000      391.2338630524    
    5754  136.4503000000      391.2338630524    
    5755  134.9496250000      391.2338630524    
    5756  133.4502250000      391.2338630524    
    5757  131.9495500000      391.2338630524    
    5758  130.4501500000      391.2338630524    
    5759  128.9494750000      391.2338630524    
    5760  127.4500750000      391.2338630524    
    5761  125.9494000000      391.2338630524    
    5762  124.4500000000      391.2338630524    
    5763  122.9506000000      391.2338630524    
    5764  121.4499250000      391.2338630524    
    5765  119.9505250000      391.2338630524    
    5766  118.4498500000      391.2338630524    
    5767  116.9504500000      391.2338630524    
    5768  115.4497750000      391.2338630524    
    5769  113.9503750000      391.2338630524    
    5770  112.4497000000      391.2338630524    
    5771  110.9503000000      391.2338630524    
    5772  109.4496250000      391.2338630524    
    5773  107.9502250000      391.2338630524    
    5774  106.4495500000      391.2338630524    
    5775  104.9501500000      391.2338630524    
    5776  103.4494750000      391.2338630524    
    5777  101.9500750000      391.2338630524    
    5778  100.4494000000      391.2338630524    
    5779  98.95000000001      391.2338630524    
    5780  97.45060000000      391.2338630524    
    5781  95.94992500001      391.2338630524    
    5782  94.45052500000      391.2338630524    
    5783  92.94985000000      391.2338630524    
    5784  91.45045000000      391.2338630524    
    5785  89.94977500000      391.2338630524    
    5786  88.45037500000      391.2338630524    
    5787  86.94970000000      391.2338630524    
    5788  85.45030000000      391.2338630524    
    5789  83.94962500000      391.2338630524    
    5790  82.45022500000      391.2338630524    
    5791  80.94955000000      391.2338630524    
    5792  79.45015000000      391.2338630524    
    5793  77.98915023230      391.3435586072    
    5794  76.66024851207      391.4493819016    
    5795  75.45551113806      391.4918574774    
    5796  74.29885228910      391.5221754854    
    5797  73.25469320814      391.4801180965    
    5798  72.26508813714      391.3043159449    
    5799  71.55898221481      391.2440670026    
    5800  70.89911333278      391.0586822196    
    5801  70.29652225284      390.7766327425    
    5802  69.69103549610      390.5362016587    
    5803  68.59753579358      389.7909209739    
    5804  68.12176070371      389.3358526415    
    5805  67.76891185920      388.7685502873    
    5806  67.37302702601      388.2551423027    
    5807  67.02645822441      387.7094886346    
    5808  66.73231529028      387.1325817105    
    5809  66.59787935224      386.4939021687    
    5810  66.29035940230      385.9106175754    
    5811  66.01288852153      385.1922892197    
    5812  65.89695502488      384.3755913129    
    5813  65.80947840283      383.5232313838    
    5814  65.81921429843      382.6601359908    
    5815  65.89158556146      381.8040562455    
    5816  66.06850976303      380.9588979616    
    5817  66.27445487218      380.1699127535    
    5818  66.56318297148      379.4219251541    
    5819  66.81848237535      378.6746760204    
    5820  67.12773917351      377.9480954765    
    5821  67.48929757730      377.2460736998    
    5822  67.90122177069      376.5723693779    
    5823  68.36130627449      375.9305895843    
    5824  68.86708775549      375.3241704650    
    5825  69.41585821392      374.7563588426    
    5826  70.00467948384      374.2301948314    
    5827  70.58106484447      373.6786140464    
    5828  71.20164626266      373.1671337039    
    5829  71.90172033023      372.7739721117    
    5830  72.62300665222      372.4225719401    
    5831  73.37995074359      372.1074788808    
    5832  74.21570006411      371.8546435581    
    5833  75.28817040155      371.6248705090    
    5834  76.43107168850      371.4715268860    
    5835  77.60753808388      371.3560072779    
    5836  78.84085425887      371.3151054679    
    5837  80.27897774658      371.2683969546    
    5838  81.73633988179      371.0863432926    
    5839  83.19306085459      370.9043697246    
    5840  84.65042298978      370.7223160626    
    5841  86.10778512499      370.5402624006    
    5842  87.56514726019      370.3582087386    
    5843  89.02186823298      370.1762351706    
    5844  90.47923036818      369.9941815086    
    5845  91.93659250338      369.8121278466    
    5846  93.39331347619      369.6301542786    
    5847  94.85067561138      369.4481006166    
    5848  96.30803774659      369.2660469546    
    5849  97.76539988179      369.0839932926    
    5850  99.22212085459      368.9020197246    
    5851  100.6794829898      368.7199660626    
    5852  102.1368451250      368.5379124006    
    5853  103.5942072602      368.3558587386    
    5854  105.0509282330      368.1738851706    
    5855  106.5082903682      367.9918315086    
    5856  107.9656525034      367.8097778466    
    5857  109.4223734762      367.6278042786    
    5858  110.8797356114      367.4457506166    
    5859  112.3370977466      367.2636969546    
    5860  113.7944598818      367.0816432926    
    5861  115.2511808546      366.8996697246    
    5862  116.7085429898      366.7176160626    
    5863  118.1659051250      366.5355624006    
    5864  119.6232672602      366.3535087386    
    5865  121.0799882330      366.1715351706    
    5866  122.5373503682      365.9894815086    
    5867  123.9947125034      365.8074278466    
    5868  125.4514334762      365.6254542786    
    5869  126.9087956114      365.4434006166    
    5870  128.3661577466      365.2613469546    
    5871  129.8235198818      365.0792932926    
    5872  131.2802408546      364.8973197246    
    5873  132.7376029898      364.7152660626    
    5874  134.1949651250      364.5332124006    
    5875  135.6523272790      364.3511587363    
    5876  137.1097409387      364.1690985989    
    5877  138.6672293358      363.9739715084    
    5878  140.2944030168      363.7345754215    
    5879  141.8773267272      363.4812289928    
    5880  143.4549821911      363.2086222435    
    5881  145.0306850985      362.9161909547    
    5882  146.6010658996      362.6045610772    
    5883  148.1674648533      362.2734970976    
    5884  149.7312068410      361.9226884697    
    5885  151.2889458241      361.5528852691    
    5886  152.8435099022      361.1634161122    
    5887  154.3915729326      360.7551148820    
    5888  155.9344580090      360.3276635025    
    5889  157.4734682331      359.8806699600    
    5890  159.0053104515      359.4150901445    
    5891  160.5327657475      358.9300787884    
    5892  162.0525660161      358.4266741955    
    5893  163.5660121086      357.9044769477    
    5894  165.0743803435      357.3630150698    
    5895  166.5744430983      356.8034465949    
    5896  168.0689237606      356.2247556176    
    5897  169.5546248131      355.6281808751    
    5898  171.0328198694      355.0132431412    
    5899  172.5047535628      354.3793922917    
    5900  173.9672761974      353.7279840555    
    5901  175.4230430059      353.0578357907    
    5902  176.8689393384      352.3703819110    
    5903  178.3062066786      351.6650652228    
    5904  179.7360529921      350.9412596699    
    5905  181.1553924922      350.2005273150    
    5906  182.5654448860      349.4422652970    
    5907  183.9673942276      348.6658029726    
    5908  185.3582405158      347.8728012389    
    5909  186.7405088539      347.0618203888    
    5910  188.1112419045      346.2345961477    
    5911  189.4716198894      345.3904511487    
    5912  190.8227830502      344.5286426952    
    5913  192.1618400224      343.6510143159    
    5914  193.4912218850      342.7559726627    
    5915  194.8080844904      341.8454333062    
    5916  196.1135638378      340.9186470771    
    5917  197.4087519767      339.9748020780    
    5918  198.6908772829      339.0159173894    
    5919  199.9622674751      338.0402521412    
    5920  201.2202025177      337.0498943929    
    5921  202.4657698250      336.0440260497    
    5922  203.7000090604      335.0217691314    
    5923  204.9202789840      333.9853105166    
    5924  206.1287950151      332.9327684984    
    5925  207.3229716756      331.8663956066    
    5926  208.5038436191      330.7853079626    
    5927  209.6723941303      329.6885648751    
    5928  210.8261224964      328.5785126225    
    5929  211.9671233275      327.4531358897    
    5930  213.0929556394      326.3148430192    
    5931  214.2045973450      325.1626877489    
    5932  215.3029715718      323.9956702919    
    5933  216.3857277438      322.8162873098    
    5934  217.4548316198      321.6223976167    
    5935  218.5079960692      320.4165561333    
    5936  219.5461385213      319.1977578359    
    5937  220.5701184066      317.9649476755    
    5938  221.5777443006      316.7207631216    
    5939  222.5708455640      315.4629453377    
    5940  223.5472977103      314.1941860042    
    5941  224.5079541557      312.9134252013    
    5942  225.4536073306      311.6195566726    
    5943  226.3822333837      310.3153485606    
    5944  227.2955182504      308.9984330550    
    5945  228.1915082466      307.6716282589    
    5946  229.0709894983      306.3338234272    
    5947  229.9346843924      304.9838653441    
    5948  230.7807444233      303.6246421947    
    5949  231.6107056261      302.2536862880    
    5950  232.4227926222      300.8739313278    
    5951  233.2177212284      299.4842200086    
    5952  233.9961410139      298.0833565844    
    5953  234.7563859173      296.6743381914    
    5954  235.4998361752      295.2546067345    
    5955  236.2249015321      293.8272002517    
    5956  236.9322247461      292.3909193228    
    5957  237.6223799772      290.9445304702    
    5958  238.2938777846      289.4911551813    
    5959  238.9473157918      288.0295711744    
    5960  239.5832219946      286.5585242696    
    5961  240.2002352412      285.0811618234    
    5962  240.7994757290      283.5948016609    
    5963  241.3796617891      282.1026243345    
    5964  241.9413142765      280.6033726807    
    5965  242.4848824888      279.0957622228    
    5966  243.0092028362      277.5830185839    
    5967  243.5152272303      276.0623953543    
    5968  244.0018734676      274.5371463657    
    5969  244.4695835338      273.0059846071    
    5970  244.9187263031      271.4676002383    
    5971  245.3483402157      269.9252847619    
    5972  245.7592052423      268.3762380800    
    5973  246.1504428003      266.8237748085    
    5974  246.5224143089      265.2665830308    
    5975  246.8754068025      263.7033325738    
    5976  247.2086644438      262.1373681791    
    5977  247.5227922673      260.5658468137    
    5978  247.8171186854      258.9921311487    
    5979  248.0919231629      257.4148893998    
    5980  248.3474098249      255.8327759564    
    5981  248.4134042231      254.3529807023    
    5982  248.5324709392      253.0085690944    
    5983  248.7067944417      251.6690105471    
    5984  248.9757515021      250.3208462832    
    5985  249.2710767023      248.9757072819    
    5986  249.6082639907      247.6663030758    
    5987  249.9653639135      246.2529675661    
    5988  250.3810817966      244.8205980256    
    5989  250.7535122614      243.3727641720    
    5990  251.2586835612      241.9524803150    
    5991  251.6097853712      240.4941129500    
    5992  251.9604239862      239.0376695525    
    5993  252.3115257962      237.5793021875    
    5994  252.6621644112      236.1228587900    
    5995  253.0132662212      234.6644914250    
    5996  253.3639048362      233.2080480275    
    5997  253.7150066462      231.7496806625    
    5998  254.0661084562      230.2913132975    
    5999  254.4167470712      228.8348699000    
    6000  254.7678488812      227.3765025350    
    6001  255.1184874962      225.9200591375    
    6002  255.4695893062      224.4616917725    
    6003  255.8206911162      223.0033244075    
    6004  256.1713297312      221.5468810100    
    6005  256.5224315412      220.0885136450    
    6006  256.8730701562      218.6320702475    
    6007  257.2241719662      217.1737028825    
    6008  257.5748105812      215.7172594850    
    6009  257.9259123912      214.2588921200    
    6010  258.2770142012      212.8005247550    
    6011  258.6276528162      211.3440813575    
    6012  258.9787546262      209.8857139925    
    6013  259.3293932412      208.4292705950    
    6014  259.6804950512      206.9709032300    
    6015  260.0311336662      205.5144598325    
    6016  260.3822354762      204.0560924675    
    6017  260.7333372862      202.5977251025    
    6018  261.0839759012      201.1412817050    
    6019  261.4350777112      199.6829143400    
    6020  261.7857163262      198.2264709425    
    6021  262.1368181362      196.7681035775    
    6022  262.4874567512      195.3116601800    
    6023  262.8385585612      193.8532928150    
    6024  263.1896603712      192.3949254500    
    6025  263.5402989862      190.9384820525    
    6026  263.8914007962      189.4801146875    
    6027  264.2420394112      188.0236712900    
    6028  264.5931412212      186.5653039250    
    6029  264.9437798362      185.1088605275    
    6030  265.2948816462      183.6504931625    
    6031  265.6459834562      182.1921257975    
    6032  265.9966220712      180.7356824000    
    6033  266.3477238812      179.2773150350    
    6034  266.6983624962      177.8208716375    
    6035  267.0494643062      176.3625042725    
    6036  267.4005661162      174.9041369075    
    6037  267.7512047312      173.4476935100    
    6038  268.1023065412      171.9893261450    
    6039  268.4529451562      170.5328827475    
    6040  268.8040469662      169.0745153825    
    6041  269.1546855812      167.6180719850    
    6042  269.5057873912      166.1597046200    
    6043  269.8568892012      164.7013372550    
    6044  270.2075278162      163.2448938575    
    6045  270.5586296262      161.7865264925    
    6046  270.9092682412      160.3300830950    
    6047  271.2603700512      158.8717157300    
    6048  271.6110086662      157.4152723325    
    6049  271.9621104762      155.9569049675    
    6050  272.3132122862      154.4985376025    
    6051  272.6638509012      153.0420942050    
    6052  273.0149527112      151.5837268400    
    6053  273.3655913262      150.1272834425    
    6054  273.7166931362      148.6689160775    
    6055  274.0673317512      147.2124726800    
    6056  274.4184335612      145.7541053150    
    6057  274.7695353712      144.2957379500    
    6058  275.1201739862      142.8392945525    
    6059  275.4712757962      141.3809271875    
    6060  275.8219144112      139.9244837900    
    6061  276.1730162212      138.4661164250    
    6062  276.5236548362      137.0096730275    
    6063  276.8747566462      135.5513056625    
    6064  277.2258584562      134.0929382975    
    6065  277.5764970712      132.6364949000    
    6066  277.9275988812      131.1781275350    
    6067  278.2782374962      129.7216841375    
    6068  278.6293393062      128.2633167725    
    6069  278.9804411162      126.8049494075    
    6070  279.3310797312      125.3485060100    
    6071  279.6821815412      123.8901386450    
    6072  280.0328201562      122.4336952475    
    6073  280.3839219662      120.9753278825    
    6074  280.7345605812      119.5188844850    
    6075  281.0856623912      118.0605171200    
    6076  281.4367642012      116.6021497550    
    6077  281.7874028162      115.1457063575    
    6078  282.1385046262      113.6873389925    
    6079  282.4891432412      112.2308955950    
    6080  282.8402450512      110.7725282300    
    6081  283.1908836662      109.3160848325    
    6082  283.5419854762      107.8577174675    
    6083  283.8930872862      106.3993501025    
    6084  284.2437259012      104.9429067050    
    6085  284.5948277112      103.4845393400    
    6086  284.9454663262      102.0280959425    
    6087  285.2965681362      100.5697285775    
    6088  285.6472067512      99.11328517996    
    6089  285.9983085612      97.65491781497    
    6090  286.3494103712      96.19655044996    
    6091  286.7000489862      94.74010705247    
    6092  286.9083603823      93.24522490505    
    6093  287.2624017350      91.79636020998    
    6094  287.7528912212      90.36692892497    
    6095  288.1035298362      88.91048552746    
    6096  288.3095660353      87.41392976501    
    6097  288.6639217878      85.95947243457    
    6098  288.9400721618      84.49772563787    
    6099  289.2461345572      83.04826975787    
    6100  289.5203756838      81.56402680246    
    6101  289.8034451870      80.07140815849    
    6102  290.2906453797      78.58273448785    
    6103  290.8218453793      77.14592457759    
    6104  291.1944324115      75.72374120951    
    6105  291.5136497543      74.31346150547    
    6106  291.7610295337      72.80953034133    
    6107  292.0670150592      71.36478850037    
    6108  292.3495058086      69.93006623597    
    6109  292.6528696889      68.50855223919    
    6110  292.9281015749      67.33986089236    
    6111  293.5841649188      66.25369946795    
    6112  274.1731963636      334.7120737931    
    6113  272.1008014481      336.7107950246    
    6114  247.4734567338      366.6490892145    
    6115  294.3100900748      65.47790328141    
    6116  293.6349761475      64.57983925438    
    6117  292.7785480575      65.46684395420    
    6118  276.4942355708      336.9495062267    
    6119  247.6921829163      368.4059668887    
    6120  245.7266293417      369.5862618218    
    6121  244.8026057652      370.4948184761    
    6122  243.7946164992      371.3155768046    
    6123  204.3505185974      389.1027345774    
    6124  203.1369026178      389.3415203330    
    6125  202.0001420810      389.5897426729    
    6126  200.9421655006      389.9041149953    
    6127  199.8457390895      390.0941694628    
    6128  74.37378272427      390.0553200342    
    6129  73.39057638260      390.0692564813    
    6130  72.46820388690      389.8732938429    
    6131  71.92901428478      389.7256991596    
    6132  71.40849964245      389.5823730272    
    6133  70.85005750877      389.5405774055    
    6134  70.42045338251      389.2387271988    
    6135  69.87754984206      389.0374133429    
    6136  69.45888230219      388.7317381966    
    6137  69.17758294393      388.2850897629    
    6138  68.75952379975      387.9354000934    
    6139  68.37754371295      387.5363210445    
    6140  67.91570302866      386.5868735904    
    6141  67.75290934455      386.0706439351    
    6142  67.62069078813      385.5526451628    
    6143  67.34876257942      384.9125260176    
    6144  67.26371610866      384.1994657064    
    6145  67.23716073339      383.4505306637    
    6146  67.24172632251      382.6924732179    
    6147  67.32077250576      381.9307053366    
    6148  67.42423138997      381.1818623514    
    6149  67.59299233411      380.4806688006    
    6150  67.80342215591      379.8055253881    
    6151  68.04344062392      379.1430423895    
    6152  68.31528580452      378.5043657597    
    6153  68.63302529508      377.8875910094    
    6154  68.99498899016      377.2957775619    
    6155  69.39925100115      376.7320345571    
    6156  69.84365094278      376.1993658371    
    6157  70.32581072722      375.7006198487    
    6158  70.84314920516      375.2384660783    
    6159  71.39289661033      374.8153787364    
    6160  71.95268754455      374.3979191155    
    6161  72.55642373128      374.0506895470    
    6162  73.18910660048      373.7400519030    
    6163  73.87687861388      373.4473529405    
    6164  74.66148633532      373.2030002168    
    6165  75.55550610492      373.0244114117    
    6166  76.69771400245      372.8411683984    
    6167  77.86888976606      372.7656174039    
    6168  79.07314565007      372.7013052014    
    6169  80.43126891282      372.4669868382    
    6170  81.88900900304      372.2823627296    
    6171  83.34441666795      372.0959952485    
    6172  84.78432957123      371.7942548487    
    6173  86.24169170643      371.6122011867    
    6174  87.69905384163      371.4301475247    
    6175  89.15577481443      371.2481739567    
    6176  90.61313694962      371.0661202947    
    6177  92.07049908483      370.8840666327    
    6178  93.52722005763      370.7020930647    
    6179  94.98458219283      370.5200394027    
    6180  96.44194432803      370.3379857407    
    6181  97.89930646323      370.1559320787    
    6182  99.35602743603      369.9739585107    
    6183  100.8133895712      369.7919048487    
    6184  102.2707517064      369.6098511867    
    6185  103.7281138416      369.4277975247    
    6186  105.1848348144      369.2458239567    
    6187  106.6421969496      369.0637702947    
    6188  108.0995590848      368.8817166327    
    6189  109.5562800576      368.6997430647    
    6190  111.0136421928      368.5176894027    
    6191  112.4710043280      368.3356357407    
    6192  113.9283664632      368.1535820787    
    6193  115.3850874360      367.9716085107    
    6194  116.8424495712      367.7895548487    
    6195  118.2998117064      367.6075011867    
    6196  119.7571738416      367.4254475247    
    6197  121.2138948144      367.2434739567    
    6198  122.6712569496      367.0614202947    
    6199  124.1286190848      366.8793666327    
    6200  125.5853400576      366.6973930647    
    6201  127.0427021928      366.5153394027    
    6202  128.5000643280      366.3332857407    
    6203  129.9574264632      366.1512320787    
    6204  131.4141474360      365.9692585107    
    6205  132.8857433243      365.9084292763    
    6206  134.3598632471      365.7911720649    
    6207  135.8700917398      365.6905117231    
    6208  137.3946775888      365.5046508943    
    6209  249.6822577557      256.0775528508    
    6210  249.8552723128      254.6407769017    
    6211  249.9798896136      253.2478683972    
    6212  250.1307292536      251.8978487848    
    6213  250.3708095672      250.5597621858    
    6214  250.6938743768      249.2466689674    
    6215  293.6145051954      71.56491277006    
    6216  293.9053947416      68.84061213512    
    6217  292.6255351312      77.61463876523    
    6218  293.3911067101      79.08261277965    
    6219  293.6651571305      80.64505626476    
    6220  293.6247258401      82.11630327841    
    6221  293.4706113694      83.58888119034    
    6222  293.2966110302      85.06813795146    
    6223  293.1319631645      86.54883047809    
    6224  293.0770210749      87.98294223146    
    6225  293.0956746184      89.45508441136    
    6226  293.2004507139      90.98860903270    
    6227  293.1698510557      92.47743983362    
    6228  293.1915326929      93.95429930193    
    6229  293.2604632970      95.43499025312    
    6230  293.3296041229      96.93612939055    
    6231  293.3841682995      98.47947153945    
    6232  293.3471113028      99.99588885714    
    6233  293.2943177089      101.4862695105    
    6234  293.2488658588      102.9735975205    
    6235  293.2157898098      104.4444133198    
    6236  293.2068374924      105.9204553233    
    6237  293.2147581835      107.4001623086    
    6238  293.2346661368      108.8824382266    
    6239  293.1793466515      110.3929891582    
    6240  293.1355116488      111.8938204562    
    6241  293.1361359372      113.3897300000    
    6242  293.1355116488      114.8856395438    
    6243  293.1355116488      116.3835504562    
    6244  293.1361359372      117.8794600000    
    6245  293.1355116488      119.3753695438    
    6246  293.1355116488      120.8732804562    
    6247  293.1361359372      122.3691900000    
    6248  293.1355116488      123.8650995438    
    6249  293.1355116170      125.3627050000    
    6250  293.1355116170      126.8578350000    
    6251  293.1355116170      128.3551350000    
    6252  293.1355116170      129.8524350000    
    6253  293.1355116170      131.3475650000    
    6254  293.1355116170      132.8448650000    
    6255  293.1355116170      134.3421650000    
    6256  293.1355116170      135.8372950000    
    6257  293.1355116488      137.3349004562    
    6258  293.1361359372      138.8308100000    
    6259  293.1355116488      140.3267195438    
    6260  293.1355116488      141.8246304562    
    6261  293.1361359372      143.3205400000    
    6262  293.1355116488      144.8164495438    
    6263  293.1355116488      146.3143604562    
    6264  293.1361359372      147.8102700000    
    6265  293.1355116488      149.3061795438    
    6266  293.1355116488      150.8040904562    
    6267  293.1361359372      152.3000000000    
    6268  293.1355116488      153.7959095438    
    6269  293.1355116488      155.2938204562    
    6270  293.1361359372      156.7897300000    
    6271  293.1355116488      158.2856395438    
    6272  293.1355116488      159.7835504562    
    6273  293.1361359372      161.2794600000    
    6274  293.1355116488      162.7753695438    
    6275  293.1355116488      164.2732804562    
    6276  293.1361359372      165.7691900000    
    6277  293.1355116488      167.2650995438    
    6278  293.1355116170      168.7627050000    
    6279  293.1355116170      170.2578350000    
    6280  293.1355116170      171.7551350000    
    6281  293.1355116170      173.2524350000    
    6282  293.1355116170      174.7475650000    
    6283  293.1355116170      176.2448650000    
    6284  293.1355116170      177.7421650000    
    6285  293.1355116170      179.2372950000    
    6286  293.1355116488      180.7349004562    
    6287  293.1361359372      182.2308100000    
    6288  293.1355116488      183.7267195438    
    6289  293.1355116488      185.2246304562    
    6290  293.1361359372      186.7205400000    
    6291  293.1355116488      188.2164495438    
    6292  293.1355116488      189.7143604562    
    6293  293.1361359372      191.2102700000    
    6294  293.1355116488      192.7061795438    
    6295  293.1355116488      194.2040904562    
    6296  293.1361359372      195.7000000000    
    6297  293.1355116488      197.1959095438    
    6298  293.1355116488      198.6938204562    
    6299  293.1361359372      200.1897300000    
    6300  293.1355116488      201.6856395438    
    6301  293.1355116488      203.1835504562    
    6302  293.1361359372      204.6794600000    
    6303  293.1355116488      206.1753695438    
    6304  293.1355116488      207.6732804562    
    6305  293.1361359372      209.1691900000    
    6306  293.1355116488      210.6650995438    
    6307  293.1355116170      212.1627050000    
    6308  293.1355116170      213.6578350000    
    6309  293.1355116170      215.1551350000    
    6310  293.1355116170      216.6524350000    
    6311  293.1355116170      218.1475650000    
    6312  293.1355116170      219.6448650000    
    6313  293.1355116170      221.1421650000    
    6314  293.1355116170      222.6372950000    
    6315  293.1355116488      224.1349004562    
    6316  293.1361359372      225.6308100000    
    6317  293.1355116488      227.1267195438    
    6318  293.1355116488      228.6246304562    
    6319  293.1361359372      230.1205400000    
    6320  293.1355116488      231.6164495438    
    6321  293.1355116488      233.1143604562    
    6322  293.1361359372      234.6102700000    
    6323  293.1355116488      236.1061795438    
    6324  293.1355116488      237.6040904562    
    6325  293.1361359372      239.1000000000    
    6326  293.1355116488      240.5959095438    
    6327  293.1355116488      242.0938204562    
    6328  293.1361359372      243.5897300000    
    6329  293.1355116488      245.0856395438    
    6330  293.1355116488      246.5835504562    
    6331  293.1361359372      248.0794600000    
    6332  293.1355116488      249.5753695438    
    6333  293.1355116488      251.0732804562    
    6334  293.1361359372      252.5691900000    
    6335  293.1355116488      254.0650995438    
    6336  293.1355116170      255.5627050000    
    6337  293.1355116170      257.0578350000    
    6338  293.1355116170      258.5551350000    
    6339  293.1355116170      260.0524350000    
    6340  293.1355116170      261.5475650000    
    6341  293.1355116170      263.0448650000    
    6342  293.1355116170      264.5421650000    
    6343  293.1355116170      266.0372950000    
    6344  293.1355116488      267.5349004562    
    6345  293.1361359372      269.0308100000    
    6346  293.1355116488      270.5267195438    
    6347  293.1355116488      272.0246304562    
    6348  293.1361421074      273.5162894052    
    6349  293.1270231497      274.9833559504    
    6350  293.1030891082      276.4198691266    
    6351  293.0672011634      277.8283794459    
    6352  293.0106017491      279.1997304670    
    6353  292.9495710304      280.5655033895    
    6354  292.8740377189      281.8953061813    
    6355  292.7909581563      283.2148961800    
    6356  292.7011787770      284.5189349078    
    6357  292.6068317627      285.7941122803    
    6358  292.4830962656      287.0725272881    
    6359  292.3308019946      288.3879558167    
    6360  292.1711737820      289.7062430626    
    6361  291.9812773252      291.0284515340    
    6362  291.7751097347      292.3560487732    
    6363  291.5537167528      293.6812899385    
    6364  291.3173976645      295.0034965364    
    6365  291.0657145774      296.3231184167    
    6366  290.7988987328      297.6398605629    
    6367  290.5170227997      298.9533643675    
    6368  290.2199886198      300.2632680636    
    6369  289.9080244243      301.5701564830    
    6370  289.5811186634      302.8732881477    
    6371  289.2392924317      304.1725857810    
    6372  288.8825906720      305.4678785539    
    6373  288.5110602826      306.7589961641    
    6374  288.1247501117      308.0457688578    
    6375  287.7236815996      309.3281194537    
    6376  287.3082442622      310.6054169204    
    6377  286.8779426444      311.8780467975    
    6378  286.4330781223      313.1456594527    
    6379  285.9736286226      314.4077938186    
    6380  285.4997469973      315.6650587900    
    6381  285.0115150597      316.9167173260    
    6382  284.5089634580      318.1626954168    
    6383  283.9921582668      319.4028292428    
    6384  283.4611674337      320.6369557514    
    6385  282.9160607725      321.8649126906    
    6386  282.3568692629      323.0866261831    
    6387  281.7840587044      324.3015192089    
    6388  281.1970890799      325.5099119210    
    6389  280.5962605414      326.7115797775    
    6390  280.0271331682      327.9376590198    
    6391  279.4220936792      329.1540756563    
    6392  278.7981524163      330.4208758037    
    6393  278.1299498120      331.6404304689    
    6394  277.3471496871      333.0490935800    
    6395  276.4504198054      334.4224519718    
    6396  272.2750048511      335.2994162795    
    6397  265.4087920878      336.4965407886    
    6398  257.2081117136      341.1023566842    
    6399  249.7670064277      349.8794134574    
    6400  246.4880740106      359.0411224180    
    6401  245.7589808042      364.9603674695    
    6402  245.8372222985      366.9366194260    
    6403  292.4188606885      80.73374000772    
    6404  292.2656151365      82.11849349065    
    6405  292.0752876567      83.53699906520    
    6406  291.8608789544      85.00096395881    
    6407  291.6038066568      86.51740270211    
    6408  291.3605857143      88.09495368542    
    6409  290.4377267651      89.54881686076    
    6410  290.2719935397      91.02699917517    
    6411  290.1033549657      92.46342511269    
    6412  289.9981828008      94.09293462720    
    6413  289.0011315995      95.44546559599    
    6414  288.5934627638      96.90046771460    
    6415  288.3705719977      98.34080443877    
    6416  288.1324389497      99.78040036925    
    6417  287.8395807843      101.2192356298    
    6418  287.5370740174      102.6691410722    
    6419  287.2321024473      104.1361735437    
    6420  286.9857578706      105.6060412962    
    6421  286.6697152653      107.0335434925    
    6422  286.1539202305      108.4405057657    
    6423  285.6874740335      109.9278577265    
    6424  285.3552347344      111.4214908815    
    6425  285.0337427606      112.8696446566    
    6426  284.7154487547      114.3210111450    
    6427  284.3517942171      115.7649360264    
    6428  283.9721360368      117.2031963956    
    6429  283.5844377121      118.6672546937    
    6430  283.2150097990      120.1420388670    
    6431  282.8899117561      121.6098634645    
    6432  282.5775673493      123.0628345619    
    6433  282.2497797966      124.5127750894    
    6434  281.9045863863      125.9715871741    
    6435  281.5686361857      127.4290748750    
    6436  281.2183209042      128.8866138558    
    6437  280.8668299352      130.3441589415    
    6438  280.5157939507      131.8022530025    
    6439  280.1455387426      133.2496633636    
    6440  279.7891759706      134.7092123042    
    6441  279.4453239153      136.1689264478    
    6442  279.0799581737      137.6268227905    
    6443  278.7470651144      139.0936952402    
    6444  278.4105068502      140.5469585940    
    6445  278.0595366391      142.0047793385    
    6446  277.7091555842      143.4625916358    
    6447  277.3577304407      144.9198634175    
    6448  277.0074151592      146.3774023983    
    6449  276.6559900157      147.8346741800    
    6450  276.3056747342      149.2922131608    
    6451  275.9541837652      150.7497582465    
    6452  275.6032135541      152.2075789910    
    6453  275.2528324992      153.6653912883    
    6454  274.9014073557      155.1226630700    
    6455  274.5510920742      156.5802020508    
    6456  274.1996669307      158.0374738325    
    6457  273.8493516492      159.4950128133    
    6458  273.4978606802      160.9525578990    
    6459  273.1468904691      162.4103786435    
    6460  272.7965094142      163.8681909408    
    6461  272.4450842707      165.3254627225    
    6462  272.0947689892      166.7830017033    
    6463  271.7433438457      168.2402734850    
    6464  271.3930285642      169.6978124658    
    6465  271.0415375952      171.1553575515    
    6466  270.6905673841      172.6131782960    
    6467  270.3401863292      174.0709905933    
    6468  269.9887611857      175.5282623750    
    6469  269.6384459042      176.9858013558    
    6470  269.2869549352      178.4433464415    
    6471  268.9359189507      179.9014405025    
    6472  268.5852803357      181.3578839000    
    6473  268.2342442991      182.8159779485    
    6474  267.8838632442      184.2737902458    
    6475  267.5324381007      185.7310620275    
    6476  267.1821228192      187.1886010083    
    6477  266.8306318502      188.6461460940    
    6478  266.4796616391      190.1039668385    
    6479  266.1292805842      191.5617791358    
    6480  265.7778554407      193.0190509175    
    6481  265.4275401592      194.4765898983    
    6482  265.0761150157      195.9338616800    
    6483  264.7257997342      197.3914006608    
    6484  264.3743087652      198.8489457465    
    6485  264.0233385541      200.3067664910    
    6486  263.6729574992      201.7645787883    
    6487  263.3215323557      203.2218505700    
    6488  262.9712170742      204.6793895508    
    6489  262.6197919307      206.1366613325    
    6490  262.2694766492      207.5942003133    
    6491  261.9179856802      209.0517453990    
    6492  261.5670154691      210.5095661435    
    6493  261.2166344142      211.9673784408    
    6494  260.8652092707      213.4246502225    
    6495  260.5148939892      214.8821892033    
    6496  260.1634688457      216.3394609850    
    6497  259.8131535642      217.7969999658    
    6498  259.4616625952      219.2545450515    
    6499  259.1106923841      220.7123657960    
    6500  258.7603113292      222.1701780933    
    6501  258.4088861857      223.6274498750    
    6502  258.0585709042      225.0849888558    
    6503  257.7070799352      226.5425339415    
    6504  257.3560439507      228.0006280025    
    6505  257.0054053357      229.4570714000    
    6506  256.6543692991      230.9151654485    
    6507  256.3039882442      232.3729777458    
    6508  255.9525631007      233.8302495275    
    6509  255.6022478192      235.2877885083    
    6510  255.2507568502      236.7453335940    
    6511  254.8997866391      238.2031543385    
    6512  254.5706856472      239.6600283356    
    6513  254.2371223991      241.1229134936    
    6514  253.9076279492      242.5768295348    
    6515  253.5507376700      244.0265638581    
    6516  253.1757936526      245.4662401015    
    6517  252.8197023378      246.8660284163    
    6518  252.4669359940      248.2528071053    
    6519  252.1202711135      249.5247735704    
    6520  251.7688683792      250.7832882424    
    6521  251.5038450360      252.0354707860    
    6522  251.3066173209      254.7728980471    
    6523  251.0552901564      256.3389259459    
    6524  250.7502613700      257.9528278861    
    6525  250.4049282179      259.5160995203    
    6526  250.1156071858      261.0829137069    
    6527  249.8258903379      262.6766305786    
    6528  249.4854184396      264.2764944788    
    6529  249.1254216895      265.8707568712    
    6530  248.7451520328      267.4605996599    
    6531  248.3461530798      269.0458456787    
    6532  247.9271386430      270.6256232384    
    6533  247.4882245832      272.2013262758    
    6534  247.0301701206      273.7702291875    
    6535  246.5521554294      275.3334652735    
    6536  246.0557321298      276.8909533194    
    6537  245.5396704963      278.4417436431    
    6538  245.0039998266      279.9872346812    
    6539  244.4496467077      281.5247530900    
    6540  243.8757226909      283.0553792133    
    6541  243.2837814476      284.5791281005    
    6542  242.6726544371      286.0949757233    
    6543  242.0422842814      287.6043196478    
    6544  241.3938605607      289.1043235056    
    6545  240.7269009003      290.5961779577    
    6546  240.0408540329      292.0810433764    
    6547  239.3371110056      293.5559087743    
    6548  238.6144621600      295.0233092861    
    6549  237.8743729405      296.4802694237    
    6550  237.1162881486      297.9279476835    
    6551  236.3395857022      299.3674680642    
    6552  235.5457220494      300.7961215353    
    6553  234.7336469127      302.2148318934    
    6554  233.9048914196      303.6238632774    
    6555  233.0584664728      305.0220174353    
    6556  232.1940912000      306.4106646205    
    6557  231.3132607715      307.7874027933    
    6558  230.4148697062      309.1530889221    
    6559  229.5004298310      310.5080814768    
    6560  228.5690281674      311.8511232414    
    6561  227.6202995091      313.1835644410    
    6562  226.6558849379      314.5031002592    
    6563  225.6746280148      315.8105175453    
    6564  224.6780154599      317.1062677235    
    6565  223.6652139203      318.3890394422    
    6566  222.6357752574      319.6601577125    
    6567  221.5914801632      320.9174237924    
    6568  220.5311256824      322.1615513905    
    6569  219.4561677145      323.3930831536    
    6570  218.3658557359      324.6106586272    
    6571  217.2596604003      325.8155725207    
    6572  216.1394951649      327.0057406130    
    6573  215.0041151785      328.1818007288    
    6574  213.8549399381      329.3443846510    
    6575  212.6913046237      330.4920880524    
    6576  211.5126007087      331.6261703657    
    6577  210.3208670784      332.7446698944    
    6578  209.1148217608      333.8481461335    
    6579  207.8958423975      334.9373175701    
    6580  206.6633524288      336.0107413991    
    6581  205.4166664850      337.0696369445    
    6582  204.1579410462      338.1121725606    
    6583  202.8858619480      339.1388272629    
    6584  201.6017596804      340.1504034962    
    6585  200.3051481595      341.1454255087    
    6586  198.9952678073      342.1250678318    
    6587  197.6743844150      343.0876359101    
    6588  196.3411566715      344.0335264395    
    6589  194.9968628083      344.9636227351    
    6590  193.6411090833      345.8764217704    
    6591  192.2730646263      346.7730487732    
    6592  190.8950958389      347.6519527853    
    6593  189.5058394142      348.5134466601    
    6594  188.1065164165      349.3584911902    
    6595  186.6968269577      350.1855618469    
    6596  185.2758720659      350.9957302331    
    6597  183.8463259554      351.7874769197    
    6598  182.4070794894      352.5614501153    
    6599  180.9569874776      353.3182319702    
    6600  179.4989903089      354.0562878276    
    6601  178.0305818430      354.7768863259    
    6602  176.5547396989      355.4785663549    
    6603  175.0703167191      356.1619061784    
    6604  173.5761338539      356.8274158956    
    6605  172.0749988643      357.4738398930    
    6606  170.5655159093      358.1012682300    
    6607  169.0487360755      358.7108451696    
    6608  167.5246079686      359.3010178179    
    6609  165.9920723263      359.8726996554    
    6610  164.4537800823      360.4249018044    
    6611  162.9083324975      360.9576276924    
    6612  161.3567077642      361.4720844899    
    6613  159.7989507735      361.9667191014    
    6614  158.2339477158      362.4423776426    
    6615  156.6644056861      362.8982373337    
    6616  155.0889284185      363.3342149577    
    6617  153.5084174549      363.7515759565    
    6618  151.9230137990      364.1487729972    
    6619  150.3315533716      364.5265815814    
    6620  148.7367890326      364.8843481871    
    6621  147.1373323517      365.2219032721    
    6622  145.5289431012      365.5125380708    
    6623  143.9307022960      365.7746832199    
    6624  142.3317716674      366.0461247314    
    6625  140.7350125716      366.3318947589    
    6626  139.1660484620      366.6176770785    
    6627  137.6066551236      366.8625415590    
    6628  136.0291665974      367.0311394715    
    6629  134.5311595021      367.2211313197    
    6630  133.0570950017      367.3795590964    
    6631  131.5985862462      367.5289883741    
    6632  130.1522362112      367.7224207237    
    6633  128.6961336399      367.9043089481    
    6634  127.2389289817      368.0863421826    
    6635  125.7817468217      368.2683732677    
    6636  124.3283065180      368.4778892924    
    6637  122.8709443828      368.6599429544    
    6638  121.4135822476      368.8419966164    
    6639  119.9568612748      369.0239701844    
    6640  118.4994991396      369.2060238464    
    6641  117.0421370044      369.3880775084    
    6642  115.5847748692      369.5701311704    
    6643  114.1280538964      369.7521047384    
    6644  112.6706917612      369.9341584004    
    6645  111.2133296260      370.1162120624    
    6646  109.7559674908      370.2982657244    
    6647  108.2992465180      370.4802392924    
    6648  106.8418843828      370.6622929544    
    6649  105.3845222476      370.8443466164    
    6650  103.9278012748      371.0263201844    
    6651  102.4704391396      371.2083738464    
    6652  101.0130770044      371.3904275084    
    6653  99.55571486919      371.5724811704    
    6654  98.09899389639      371.7544547384    
    6655  96.64163176120      371.9365084004    
    6656  95.18426962600      372.1185620624    
    6657  93.72690749080      372.3006157244    
    6658  92.27018651800      372.4825892924    
    6659  90.81282438281      372.6646429544    
    6660  89.35546224760      372.8466966164    
    6661  87.89874127480      373.0286701844    
    6662  86.44137913960      373.2107238464    
    6663  84.98843550012      373.3307761181    
    6664  83.54259484563      373.5385123529    
    6665  82.09147721279      373.7396761989    
    6666  80.69143008951      373.9218220255    
    6667  79.33688639500      374.0604530965    
    6668  78.08349307627      374.1274916898    
    6669  76.81789623541      374.2439318750    
    6670  75.93729851920      374.3413209172    
    6671  75.10613488492      374.5260804019    
    6672  74.29568964125      374.8631649767    
    6673  73.74406631239      375.0130663475    
    6674  73.20520825968      375.3241652623    
    6675  72.68781350823      375.6133692227    
    6676  72.19295074929      375.9396325293    
    6677  71.72327000564      376.3012080902    
    6678  71.28128598412      376.6961600010    
    6679  70.86936510678      377.1223736538    
    6680  70.48971283465      377.5775670627    
    6681  70.14436186042      378.0593030811    
    6682  69.83516122371      378.5650024515    
    6683  69.56376641260      379.0919576142    
    6684  69.33163049916      379.6373472039    
    6685  69.13999636286      380.1982511459    
    6686  68.98988985606      380.7716670799    
    6687  68.82573155321      381.3763904016    
    6688  68.72311132775      382.0218287753    
    6689  68.72539256985      382.7272459364    
    6690  68.72698726059      383.4179549032    
    6691  68.72376258876      384.0902112854    
    6692  68.64055564129      384.6808263841    
    6693  68.66812423988      385.2445541639    
    6694  68.91989995073      385.6908574655    
    6695  69.23406089069      386.0678706057    
    6696  69.29234992623      386.4914492419    
    6697  69.56005628971      386.7420486504    
    6698  69.43664035158      387.3495242771    
    6699  69.87468088006      387.4115372506    
    6700  70.20500518446      387.5622611260    
    6701  70.66956143446      387.7081102406    
    6702  71.00779282389      388.0565173714    
    6703  71.41954171848      388.1400940079    
    6704  71.82470863012      388.4016299260    
    6705  72.28321408886      388.5639230929    
    6706  72.69579610065      388.7082905831    
    6707  73.12704117538      388.5916587961    
    6708  74.39688026808      388.6757038143    
    6709  75.54745439041      388.5918749213    
    6710  76.81282597587      388.5818748931    
    6711  78.08219728267      388.5995807446    
    6712  79.54902070375      388.5539600848    
    6713  81.00329112423      388.5803209707    
    6714  82.45747526218      388.5518547200    
    6715  83.95111492175      388.5457719173    
    6716  85.45030000000      388.4968353223    
    6717  86.94970000000      388.4968353223    
    6718  88.45037500000      388.4968353223    
    6719  89.94977500000      388.4968353223    
    6720  91.45045000000      388.4968353223    
    6721  92.94965235622      388.4968353345    
    6722  94.44988750000      388.4964672493    
    6723  95.94992500000      388.4968353223    
    6724  97.44996250000      388.4964672493    
    6725  98.95000000000      388.4968353223    
    6726  100.4500375000      388.4964672493    
    6727  101.9500750000      388.4968353223    
    6728  103.4501125000      388.4964672493    
    6729  104.9503476438      388.4968353345    
    6730  106.4495500000      388.4968353223    
    6731  107.9502250000      388.4968353223    
    6732  109.4496250000      388.4968353223    
    6733  110.9503000000      388.4968353223    
    6734  112.4497000000      388.4968353223    
    6735  113.9503750000      388.4968353223    
    6736  115.4497750000      388.4968353223    
    6737  116.9504500000      388.4968353223    
    6738  118.4496523562      388.4968353345    
    6739  119.9498875000      388.4964672493    
    6740  121.4499250000      388.4968353223    
    6741  122.9499625000      388.4964672493    
    6742  124.4500000000      388.4968353223    
    6743  125.9500375000      388.4964672493    
    6744  127.4500750000      388.4968353223    
    6745  128.9501125000      388.4964672493    
    6746  130.4503476438      388.4968353345    
    6747  131.9495500000      388.4968353223    
    6748  133.4502250000      388.4968353223    
    6749  134.9496250000      388.4968353223    
    6750  136.4503000000      388.4968353223    
    6751  137.9497000000      388.4968353223    
    6752  139.4503750000      388.4968353223    
    6753  140.9497750000      388.4968353223    
    6754  142.4504500000      388.4968353223    
    6755  143.9496523562      388.4968353345    
    6756  145.4498875000      388.4964672493    
    6757  146.9499250000      388.4968353223    
    6758  148.4499625000      388.4964672493    
    6759  149.9500000000      388.4968353223    
    6760  151.4500375000      388.4964672493    
    6761  152.9500750000      388.4968353223    
    6762  154.4501125000      388.4964672493    
    6763  155.9503476438      388.4968353345    
    6764  157.4495500000      388.4968353223    
    6765  158.9502250000      388.4968353223    
    6766  160.4496250000      388.4968353223    
    6767  161.9503000000      388.4968353223    
    6768  163.4497000000      388.4968353223    
    6769  164.9503750000      388.4968353223    
    6770  166.4497750000      388.4968353223    
    6771  167.9504500000      388.4968353223    
    6772  169.4496523562      388.4968353345    
    6773  170.9498875000      388.4964672493    
    6774  172.4499250000      388.4968353223    
    6775  173.9499625000      388.4964672493    
    6776  175.4500000000      388.4968353223    
    6777  176.9500375000      388.4964672493    
    6778  178.4500750000      388.4968353223    
    6779  179.9501125000      388.4964672493    
    6780  181.4503476438      388.4968353345    
    6781  182.9495500000      388.4968353223    
    6782  184.4502250000      388.4968353223    
    6783  185.9496250000      388.4968353223    
    6784  187.4503000000      388.4968353223    
    6785  188.9391942137      388.5805851848    
    6786  190.4257178302      388.5535380391    
    6787  191.9181636981      388.5266537330    
    6788  193.4004336176      388.4949889563    
    6789  194.8687575421      388.4694599549    
    6790  196.3164772048      388.4422500597    
    6791  197.6874493038      388.4548826107    
    6792  198.8949073089      388.6123574264    
    6793  199.7474627984      389.0152818309    
    6794  245.5797720277      363.1113785022    
    6795  244.9017594536      368.3984836719    
    6796  243.9276443131      369.3725917797    
    6797  242.9230798366      370.0955025029    
    6798  241.9227142833      370.8449681429    
    6799  240.8902397991      371.6128607222    
    6800  239.8225369617      372.4070233055    
    6801  238.7301943991      373.2204837108    
    6802  237.5809735023      373.9344158949    
    6803  236.4238428557      374.6353305367    
    6804  235.2585539396      375.3225964317    
    6805  234.0855450212      375.9967313666    
    6806  232.9046635018      376.6572400489    
    6807  231.7162916889      377.3039086408    
    6808  230.5207717461      377.9371264041    
    6809  229.3178918605      378.5562488884    
    6810  228.1080598005      379.1618182246    
    6811  226.8910921239      379.7533596994    
    6812  225.6679318438      380.3306084645    
    6813  224.4376750950      380.8939910829    
    6814  223.2011257952      381.4429479700    
    6815  221.9585337799      381.9779225061    
    6816  220.7097397750      382.4982552879    
    6817  219.4551066074      383.0045194972    
    6818  218.1945513037      383.4962035521    
    6819  216.9284819653      383.9731482710    
    6820  215.6571839208      384.4357863067    
    6821  214.3805360763      384.8834501883    
    6822  213.0988676996      385.3167330126    
    6823  211.8120624343      385.7351393351    
    6824  210.5210907722      386.1385366261    
    6825  209.2249987384      386.5272229794    
    6826  207.9246596207      386.9007547889    
    6827  206.6067163250      387.2633418950    
    6828  205.2571842392      387.5367839146    
    6829  204.0246891525      387.7426935398    
    6830  201.5910234170      388.1261606645    
    6831  291.8877496873      89.49201974257    
    6832  291.7674415864      91.00395118490    
    6833  291.6477765296      92.52784373773    
    6834  291.6764002069      93.97071116825    
    6835  291.8675096731      95.43731724875    
    6836  292.0684203909      96.99671664912    
    6837  292.0920244561      98.54090543005    
    6838  291.7014833890      105.9308331110    
    6839  276.0959296483      332.3220462975    
    6840  275.2514810665      333.5497596081    
    6841  244.1330728613      366.4984453580    
    6842  244.1559374627      365.0966435238    
    6843  243.0548433795      368.1501612413    
    6844  243.9709581158      367.7080335468    
    6845  242.4530097451      365.2595623554    
    6846  200.5149341586      388.4961585316    
    6847  291.3970165495      89.85605039848    
    6848  243.8558944961      363.6498616302    
    6849  290.8835073095      97.13264168187    
    6850  290.8262561389      98.59464821892    
    6851  290.7039454019      100.0734199497    
    6852  290.5487874843      101.5366184941    
    6853  290.3814671047      103.0217846390    
    6854  290.2362125085      104.5093395437    
    6855  290.1439857061      105.9539066433    
    6856  290.1875125627      107.3598019534    
    6857  290.5068531126      108.8248052723    
    6858  290.6011706205      110.3914648167    
    6859  290.5859697854      111.9524434238    
    6860  290.5301982661      113.4829909741    
    6861  290.5145475552      114.9564888829    
    6862  290.5606766833      116.4058500491    
    6863  290.6880503383      117.8613092957    
    6864  290.7231203063      119.3610903072    
    6865  290.7495079358      120.8860394581    
    6866  290.7334812214      122.4044779535    
    6867  290.6954222826      123.9052854968    
    6868  290.6549057754      125.3975995453    
    6869  290.6359732017      126.8821074374    
    6870  290.6436072705      128.3544857030    
    6871  290.6606472245      129.8443996699    
    6872  290.6912545538      131.3285146725    
    6873  290.7024075317      132.8258047149    
    6874  290.7089881554      134.3304685293    
    6875  290.7020564281      135.8440012382    
    6876  290.6794067607      137.3539178000    
    6877  290.6488426535      138.8547352343    
    6878  290.6277283312      140.3407708915    
    6879  290.6293058785      141.8230506253    
    6880  290.6510611601      143.3109216967    
    6881  290.6437108725      144.8164166384    
    6882  290.5974918943      146.3137623984    
    6883  290.6351618104      147.8161955467    
    6884  290.6606256755      149.3120794506    
    6885  290.6728997366      150.8010813159    
    6886  290.6445508720      152.2982798405    
    6887  290.5974918943      153.7965076016    
    6888  290.5974918943      155.2932223984    
    6889  290.6440991800      156.7918673264    
    6890  290.6773308092      158.2890324161    
    6891  290.6442801548      159.7802521905    
    6892  290.5968675435      161.2794600000    
    6893  290.5974918943      162.7759676016    
    6894  290.5974918943      164.2726823984    
    6895  290.5968675435      165.7691900000    
    6896  290.5974918637      167.2654050000    
    6897  290.5968675741      168.7613273984    
    6898  290.5968675741      170.2592126016    
    6899  290.5974918637      171.7551350000    
    6900  290.5968675741      173.2510573984    
    6901  290.5968675741      174.7489426016    
    6902  290.5974918637      176.2448650000    
    6903  290.5968675741      177.7407873984    
    6904  290.5968675741      179.2386726016    
    6905  290.5974918637      180.7345950000    
    6906  290.5968675435      182.2308100000    
    6907  290.5974918943      183.7273176016    
    6908  290.5974918943      185.2240323984    
    6909  290.5968675435      186.7205400000    
    6910  290.5974918943      188.2170476016    
    6911  290.5974918943      189.7137623984    
    6912  290.5968675435      191.2102700000    
    6913  290.5974918943      192.7067776016    
    6914  290.5974918943      194.2034923984    
    6915  290.5968675435      195.7000000000    
    6916  290.5974918943      197.1965076016    
    6917  290.5974918943      198.6932223984    
    6918  290.5968675435      200.1897300000    
    6919  290.5974918943      201.6862376016    
    6920  290.5974918943      203.1829523984    
    6921  290.5968675435      204.6794600000    
    6922  290.5974918943      206.1759676016    
    6923  290.5974918943      207.6726823984    
    6924  290.5968675435      209.1691900000    
    6925  290.5974918637      210.6654050000    
    6926  290.5968675741      212.1613273984    
    6927  290.5968675741      213.6592126016    
    6928  290.5974918637      215.1551350000    
    6929  290.5968675741      216.6510573984    
    6930  290.5968675741      218.1489426016    
    6931  290.5974918637      219.6448650000    
    6932  290.5968675741      221.1407873984    
    6933  290.5968675741      222.6386726016    
    6934  290.5974918637      224.1345950000    
    6935  290.5968675435      225.6308100000    
    6936  290.5974918943      227.1273176016    
    6937  290.5974918943      228.6240323984    
    6938  290.5968675435      230.1205400000    
    6939  290.5974918943      231.6170476016    
    6940  290.5974918943      233.1137623984    
    6941  290.5968675435      234.6102700000    
    6942  290.5974918943      236.1067776016    
    6943  290.5974918943      237.6034923984    
    6944  290.5968675435      239.1000000000    
    6945  290.5974918943      240.5965076016    
    6946  290.5974918943      242.0932223984    
    6947  290.5968675435      243.5897300000    
    6948  290.5974918943      245.0862376016    
    6949  290.5974918943      246.5829523984    
    6950  290.5968675435      248.0794600000    
    6951  290.5974918943      249.5759676016    
    6952  290.5974918943      251.0726823984    
    6953  290.5968675435      252.5691900000    
    6954  290.5974918637      254.0654050000    
    6955  290.5968675741      255.5613273984    
    6956  290.5968675741      257.0592126016    
    6957  290.5974918637      258.5551350000    
    6958  290.5968675741      260.0510573984    
    6959  290.5968675741      261.5489426016    
    6960  290.5974918637      263.0448650000    
    6961  290.5968675741      264.5407873984    
    6962  290.5968675741      266.0386726016    
    6963  290.5974918637      267.5345950000    
    6964  290.5968675435      269.0308100000    
    6965  290.5974918943      270.5273176016    
    6966  290.5974985035      272.0200094288    
    6967  290.5884776758      273.4877820592    
    6968  290.5646801343      274.9245589697    
    6969  290.5287319727      276.3338192174    
    6970  290.4720956240      277.7059726356    
    6971  290.4114768949      279.0712315358    
    6972  290.3353010302      280.4024813867    
    6973  290.2521615124      281.7230247830    
    6974  290.1804521938      283.0239346730    
    6975  290.0819030431      284.3128809841    
    6976  289.9781376143      285.5788485090    
    6977  289.8610285512      286.8397335758    
    6978  289.7462561671      288.1064265098    
    6979  289.5992847242      289.3755740543    
    6980  289.4149222717      290.6577412708    
    6981  289.2165378363      291.9475403962    
    6982  289.0003213667      293.2406693096    
    6983  288.7758697435      294.5312537562    
    6984  288.5231093390      295.8217815369    
    6985  288.2607202042      297.1097648893    
    6986  287.9824444058      298.3924800870    
    6987  287.6681082064      299.6696560643    
    6988  287.3631412027      300.9472293510    
    6989  287.0435453434      302.2212218405    
    6990  286.7093626484      303.4914660308    
    6991  286.3606370552      304.7577949129    
    6992  285.9974144136      306.0200419926    
    6993  285.6197424794      307.2780413123    
    6994  285.2276709081      308.5316274727    
    6995  284.8212221243      309.7807234557    
    6996  284.4008154782      311.0246252079    
    6997  283.9658503295      312.2635112546    
    6998  283.5166899019      313.4978921925    
    6999  283.0534374819      314.7269550776    
    7000  282.5761228417      315.9506254230    
    7001  282.0848087380      317.1687423421    
    7002  281.5795597669      318.3811456767    
    7003  281.0604423577      319.5876760312    
    7004  280.5275247634      320.7881747676    
    7005  279.9808770507      321.9824840479    
    7006  279.4420770434      323.1823016303    
    7007  278.8681968014      324.3638963652    
    7008  278.2778924609      325.5386423694    
    7009  277.6570401741      326.7057351336    
    7010  277.0035420368      327.8859770582    
    7011  276.3197291156      329.1092406943    
    7012  275.6166864276      330.3658180176    
    7013  274.8439704434      331.6411863195    
    7014  274.0022406849      332.8651844355    
    7015  199.5430383882      387.1692588036    
    7016  197.8838439735      387.0085512113    
    7017  196.3759049690      386.9923659582    
    7018  194.8890380233      387.0238596993    
    7019  193.4016578187      387.0505615099    
    7020  191.9155831620      387.0728910905    
    7021  190.4403111634      387.0847012624    
    7022  188.9476172756      387.0861469262    
    7023  187.4533559105      387.0732094803    
    7024  185.9499125431      387.0985617175    
    7025  184.4502250000      387.1324702760    
    7026  182.9495499945      387.1324702760    
    7027  181.4505150129      387.1324702984    
    7028  179.9501124835      387.1321022029    
    7029  178.4500750000      387.1324702760    
    7030  176.9500375000      387.1321022029    
    7031  175.4500000000      387.1324702760    
    7032  173.9499625000      387.1321022029    
    7033  172.4499250000      387.1324702760    
    7034  170.9498875165      387.1321022029    
    7035  169.4494849871      387.1324702984    
    7036  167.9504500055      387.1324702760    
    7037  166.4497750000      387.1324702760    
    7038  164.9503750000      387.1324702760    
    7039  163.4497000000      387.1324702760    
    7040  161.9503000000      387.1324702760    
    7041  160.4496250000      387.1324702760    
    7042  158.9502250000      387.1324702760    
    7043  157.4495499945      387.1324702760    
    7044  155.9505150129      387.1324702984    
    7045  154.4501124835      387.1321022029    
    7046  152.9500750000      387.1324702760    
    7047  151.4500375000      387.1321022029    
    7048  149.9500000000      387.1324702760    
    7049  148.4499625000      387.1321022029    
    7050  146.9499250000      387.1324702760    
    7051  145.4498875165      387.1321022029    
    7052  143.9494849871      387.1324702984    
    7053  142.4504500055      387.1324702760    
    7054  140.9497750000      387.1324702760    
    7055  139.4503750000      387.1324702760    
    7056  137.9497000000      387.1324702760    
    7057  136.4503000000      387.1324702760    
    7058  134.9496250000      387.1324702760    
    7059  133.4502250000      387.1324702760    
    7060  131.9495499945      387.1324702760    
    7061  130.4505150129      387.1324702984    
    7062  128.9501124835      387.1321022029    
    7063  127.4500750000      387.1324702760    
    7064  125.9500375000      387.1321022029    
    7065  124.4500000000      387.1324702760    
    7066  122.9499625000      387.1321022029    
    7067  121.4499250000      387.1324702760    
    7068  119.9498875165      387.1321022029    
    7069  118.4494849871      387.1324702984    
    7070  116.9504500055      387.1324702760    
    7071  115.4497750000      387.1324702760    
    7072  113.9503750000      387.1324702760    
    7073  112.4497000000      387.1324702760    
    7074  110.9503000000      387.1324702760    
    7075  109.4496250000      387.1324702760    
    7076  107.9502250000      387.1324702760    
    7077  106.4495499945      387.1324702760    
    7078  104.9505150129      387.1324702984    
    7079  103.4501124835      387.1321022029    
    7080  101.9500750000      387.1324702760    
    7081  100.4500375000      387.1321022029    
    7082  98.95000000000      387.1324702760    
    7083  97.44996250000      387.1321022029    
    7084  95.94992500000      387.1324702760    
    7085  94.44988751654      387.1321022029    
    7086  92.94948498712      387.1324702984    
    7087  91.45045000552      387.1324702760    
    7088  89.94977500000      387.1324702760    
    7089  88.45037500000      387.1324702760    
    7090  86.95006383280      387.1091846312    
    7091  85.44760285803      387.0813000012    
    7092  83.95261556847      387.0851255807    
    7093  82.46336899890      387.0821012379    
    7094  80.99947877639      387.0873204937    
    7095  79.57073821160      387.1006856376    
    7096  78.15923424594      387.1170768297    
    7097  76.87542422957      387.1314648268    
    7098  75.58793863306      387.1990758375    
    7099  74.15769519610      387.2460500368    
    7100  73.66942186096      386.7273605716    
    7101  73.10279539549      387.5261200110    
    7102  72.68530665153      387.4603989752    
    7103  72.28652741766      387.3014000190    
    7104  71.87180967521      386.9553778610    
    7105  71.22617159843      386.7027605528    
    7106  70.53058195981      386.1688906636    
    7107  70.72098727387      385.5062000846    
    7108  69.97654756461      385.2794194167    
    7109  69.79948479800      385.0356110966    
    7110  70.04663020704      384.6345150848    
    7111  70.14511020834      384.0760448579    
    7112  70.33901647302      383.4735572952    
    7113  70.04242910074      382.7710807725    
    7114  70.15047933309      382.1586234127    
    7115  70.14878786830      381.6476974186    
    7116  70.37036784810      381.0815220430    
    7117  70.48961674336      380.6139006141    
    7118  70.62649654528      380.1416630522    
    7119  70.92153160515      379.7295104997    
    7120  71.14267205710      379.3001319779    
    7121  71.39461780458      378.8880732990    
    7122  71.67601990732      378.4955406622    
    7123  71.98537171367      378.1246357220    
    7124  72.32101692593      377.7773443371    
    7125  72.68115846982      377.4555259364    
    7126  72.94815077338      377.0011965601    
    7127  73.46709682650      376.8950546403    
    7128  73.80461018434      376.4809797251    
    7129  74.32643072739      376.4551864839    
    7130  74.88121286733      376.0630052550    
    7131  75.53525343614      375.8989030167    
    7132  76.28872068040      375.7150598550    
    7133  77.07266906602      375.5385400450    
    7134  78.14014875986      375.4526912055    
    7135  79.49025864236      375.4934778316    
    7136  80.79850660388      375.4272898681    
    7137  82.26431613796      375.1952280333    
    7138  83.71713925219      374.9960072561    
    7139  85.15660598186      374.8013366009    
    7140  86.61908491322      374.6576511492    
    7141  88.08467611749      374.5171016521    
    7142  89.54139709029      374.3351280841    
    7143  90.99875922549      374.1530744221    
    7144  92.45612136069      373.9710207601    
    7145  93.91284233348      373.7890471921    
    7146  95.37020446869      373.6069935301    
    7147  96.82756660388      373.4249398681    
    7148  98.28492873908      373.2428862061    
    7149  99.74164971188      373.0609126381    
    7150  101.1990118471      372.8788589761    
    7151  102.6563739823      372.6968053141    
    7152  104.1110656180      372.4801328733    
    7153  105.5672442660      372.3013205161    
    7154  107.0224416361      372.1167201408    
    7155  108.4783829730      371.9288498594    
    7156  109.9419023335      371.7866971921    
    7157  111.3992644687      371.6046435301    
    7158  112.8566266039      371.4225898681    
    7159  114.3139887391      371.2405362061    
    7160  115.7707097119      371.0585626381    
    7161  117.2280718471      370.8765089761    
    7162  118.6854339823      370.6944553141    
    7163  120.1427961175      370.5124016521    
    7164  121.5995170903      370.3304280841    
    7165  123.0568792255      370.1483744221    
    7166  124.5142413607      369.9663207601    
    7167  125.9709623335      369.7843471921    
    7168  127.4283244687      369.6022935301    
    7169  128.8856866039      369.4202398681    
    7170  130.3430487391      369.2381862061    
    7171  131.7997697119      369.0562126381    
    7172  133.2512316510      368.8360340932    
    7173  134.7149582287      368.6287617602    
    7174  136.2480456031      368.4677274632    
    7175  137.7920838222      368.2830291884    
    7176  139.3839895387      368.0541070193    
    7177  140.9727157647      367.8048133859    
    7178  142.5909855847      367.5539105831    
    7179  144.1939474626      367.3126820883    
    7180  145.8150363906      367.0140050142    
    7181  147.4384089996      366.6913769371    
    7182  149.0558399437      366.3500243164    
    7183  150.6689664702      365.9881397912    
    7184  152.2785212175      365.6060356624    
    7185  153.8821786427      365.2042640078    
    7186  155.4804496578      364.7822174160    
    7187  157.0736282706      364.3413370795    
    7188  158.6612421650      363.8802300181    
    7189  160.2440387319      363.3991634142    
    7190  161.8197310897      362.8988323303    
    7191  163.3887915461      362.3785988753    
    7192  164.9516028120      361.8398832635    
    7193  166.5076071969      361.2813244447    
    7194  168.0575672059      360.7031427949    
    7195  169.5992434008      360.1061736918    
    7196  171.1330676713      359.4897512143    
    7197  172.6595099619      358.8552691445    
    7198  174.1779293492      358.2014035891    
    7199  175.6890998781      357.5283275637    
    7200  177.1904103490      356.8372137796    
    7201  178.6830423390      356.1275510886    
    7202  180.1681448094      355.3987602684    
    7203  181.6427331533      354.6523057569    
    7204  183.1093109341      353.8869202198    
    7205  184.5649309440      353.1041419759    
    7206  186.0107402137      352.3033879885    
    7207  187.4478502219      351.4840086331    
    7208  188.8737699378      350.6474140095    
    7209  190.2888181912      349.7928778755    
    7210  191.6936824685      348.9217005536    
    7211  193.0875177331      348.0326781380    
    7212  194.4711163525      347.1258568159    
    7213  195.8424792536      346.2025467954    
    7214  197.2018802658      345.2620030955    
    7215  198.5500860979      344.3054809588    
    7216  199.8861787656      343.3318311328    
    7217  201.2109519757      342.3410506366    
    7218  202.5224916482      341.3345709857    
    7219  203.8210249426      340.3116316684    
    7220  205.1073948453      339.2734380270    
    7221  206.3806139497      338.2188998759    
    7222  207.6414742542      337.1479650775    
    7223  208.8881540215      336.0621809577    
    7224  210.1208328705      334.9607743945    
    7225  211.3404268285      333.8448961966    
    7226  212.5458828542      332.7135194393    
    7227  213.7379881990      331.5665430273    
    7228  214.9150204673      330.4056241489    
    7229  216.0771110417      329.2299800445    
    7230  217.2252454726      328.0407025781    
    7231  218.3583091372      326.8368320142    
    7232  219.4770815066      325.6182186931    
    7233  220.5799461447      324.3866233087    
    7234  221.6669856975      323.1412564615    
    7235  222.7392514473      321.8831468787    
    7236  223.7955714692      320.6114057070    
    7237  224.8367144712      319.3258352893    
    7238  225.8611761716      318.0282930650    
    7239  226.8689901644      316.7179860327    
    7240  227.8612694378      315.3958758231    
    7241  228.8367892572      314.0611478802    
    7242  229.7963046115      312.7135573141    
    7243  230.7384291584      311.3550511723    
    7244  231.6631473086      309.9848358953    
    7245  232.5716294769      308.6038023286    
    7246  233.4626028266      307.2112133407    
    7247  234.3368057283      305.8067777476    
    7248  235.1929751022      304.3925247286    
    7249  236.0310462358      302.9676632135    
    7250  236.8522424756      301.5330098415    
    7251  237.6552477708      300.0879077364    
    7252  238.4407807056      298.6320211645    
    7253  239.2074898454      297.1678734652    
    7254  239.9559986332      295.6943382654    
    7255  240.6868631104      294.2102552081    
    7256  241.3986143315      292.7186066842    
    7257  242.0924607110      291.2168601655    
    7258  242.7670080389      289.7080337036    
    7259  243.4228084982      288.1909651002    
    7260  244.0603454534      286.6644611429    
    7261  244.6785076051      285.1311597533    
    7262  245.2771038755      283.5902911458    
    7263  245.8574727905      282.0424650952    
    7264  246.4182099549      280.4872443941    
    7265  246.9599710031      278.9241816913    
    7266  247.4819731792      277.3555353562    
    7267  247.9839783282      275.7805482484    
    7268  248.4673601754      274.1997460630    
    7269  248.9306899414      272.6127794208    
    7270  249.3745942926      271.0191612193    
    7271  249.7984318602      269.4211939757    
    7272  250.2019180489      267.8181367547    
    7273  250.5864565080      266.2104291532    
    7274  250.9505995608      264.5978109617    
    7275  251.2949410012      262.9797644576    
    7276  251.5797320337      261.3610131050    
    7277  251.8693189111      259.7615428165    
    7278  252.1837947168      258.1561352575    
    7279  252.4876385496      256.5207031128    
    7280  252.6664122070      254.8788081095    
    7281  252.9976395658      252.9923280024    
    7282  252.8390720625      252.1084973005    
    7283  253.2055646960      251.0663485287    
    7284  253.5513352055      249.8537763748    
    7285  253.8918604615      248.5791760408    
    7286  254.2325259061      247.2116718277    
    7287  254.5695820075      245.7991670037    
    7288  254.8937008935      244.3623440864    
    7289  255.2647642323      242.9130703456    
    7290  255.6563128540      241.4693318129    
    7291  256.0077379881      240.0120600703    
    7292  256.3581858589      238.5539701245    
    7293  256.7090224043      237.0967045860    
    7294  257.0605802419      235.6388818647    
    7295  257.4108955140      234.1813429229    
    7296  257.7623206481      232.7240711803    
    7297  258.1127685157      231.2659812475    
    7298  258.4637377459      229.8081648084    
    7299  258.8143763671      228.3517213849    
    7300  259.1653454924      226.8939049205    
    7301  259.5169033269      225.4360822122    
    7302  259.8672185990      223.9785432704    
    7303  260.2186437331      222.5212715278    
    7304  260.5690916039      221.0631815820    
    7305  260.9199281493      219.6059160435    
    7306  261.2714859869      218.1480933222    
    7307  261.6218012590      216.6905543804    
    7308  261.9732264025      215.2332825987    
    7309  262.3235416840      213.7757436179    
    7310  262.6749668181      212.3184718753    
    7311  263.0254146889      210.8603819295    
    7312  263.3762512343      209.4031163910    
    7313  263.7278090719      207.9452936697    
    7314  264.0781243440      206.4877547279    
    7315  264.4295494875      205.0304829462    
    7316  264.7798647690      203.5729439654    
    7317  265.1312899031      202.1156722228    
    7318  265.4817377739      200.6575822770    
    7319  265.8325743193      199.2003167385    
    7320  266.1841321569      197.7424940172    
    7321  266.5344474290      196.2849550754    
    7322  266.8858725725      194.8276832937    
    7323  267.2361878540      193.3701443129    
    7324  267.5876129881      191.9128725703    
    7325  267.9380608589      190.4547826245    
    7326  268.2888974043      188.9975170860    
    7327  268.6404552419      187.5396943647    
    7328  268.9907705140      186.0821554229    
    7329  269.3421956481      184.6248836803    
    7330  269.6926435157      183.1667937475    
    7331  270.0436127459      181.7089773084    
    7332  270.3942513671      180.2525338849    
    7333  270.7452204924      178.7947174205    
    7334  271.0967783269      177.3368947122    
    7335  271.4470935990      175.8793557704    
    7336  271.7985187331      174.4220840278    
    7337  272.1489666039      172.9639940820    
    7338  272.4998031493      171.5067285435    
    7339  272.8513609869      170.0489058222    
    7340  273.2016762590      168.5913668804    
    7341  273.5531014025      167.1340950987    
    7342  273.9034166840      165.6765561179    
    7343  274.2548418181      164.2192843753    
    7344  274.6052896889      162.7611944295    
    7345  274.9561262343      161.3039288910    
    7346  275.3076840719      159.8461061697    
    7347  275.6579993440      158.3885672279    
    7348  276.0094244875      156.9312954462    
    7349  276.3597397690      155.4737564654    
    7350  276.7111649031      154.0164847228    
    7351  277.0616127739      152.5583947770    
    7352  277.4124493193      151.1011292385    
    7353  277.7640071569      149.6433065172    
    7354  278.1143224290      148.1857675754    
    7355  278.4657475725      146.7284957937    
    7356  278.8160628540      145.2709568129    
    7357  279.1674879881      143.8136850703    
    7358  279.5179358589      142.3555951245    
    7359  279.8103864560      140.8856356080    
    7360  280.1289854979      139.4252204281    
    7361  280.4681308441      137.9592577340    
    7362  280.8226645250      136.4934814270    
    7363  281.1867971170      135.0384231348    
    7364  281.5584492143      133.5876898491    
    7365  281.9140389615      132.1362534320    
    7366  282.2810483897      130.6770920817    
    7367  282.6530560353      129.2264842748    
    7368  283.0112440488      127.7754570432    
    7369  283.3482520540      126.3219972763    
    7370  283.6588345211      124.8542205572    
    7371  283.9438944389      123.4043819112    
    7372  284.2199635266      121.9497541072    
    7373  284.4978615068      120.4913573901    
    7374  284.8316488706      119.0066221121    
    7375  285.3289884143      117.5287638147    
    7376  285.8267581503      116.1000025560    
    7377  286.1642131001      114.6858588831    
    7378  286.4286045049      113.1908830216    
    7379  286.6842186868      111.7369900242    
    7380  286.9296904192      110.3133628155    
    7381  287.3808253393      108.8561085613    
    7382  288.5551675133      105.8766266806    
    7383  288.7375962715      104.3749931926    
    7384  288.9529947969      102.9150072997    
    7385  289.1842967347      101.4382808086    
    7386  289.4019181792      99.98914592807    
    7387  289.7153676451      97.18901035844    
    7388  204.9981682333      386.0961473659    
    7389  203.7498230263      386.3550820954    
    7390  202.4530433169      386.5771815827    
    7391  201.0739551216      386.8029656430    
    7392  273.0695836923      334.0406469884    
    7393  270.8305389877      335.2084475618    
    7394  241.1060173882      369.4602381987    
    7395  71.80525020626      385.6054719828    
    7396  72.49380757992      385.9354223300    
    7397  73.85382446483      385.8486476972    
    7398  288.3886367846      107.4922410037    
    7399  240.3965284740      367.9710155175    
    7400  242.7441955091      366.7002170135    
    7401  245.0267787837      360.6500835043    
    7402  289.2784878620      108.8899875326    
    7403  288.2970856796      109.3869635077    
    7404  288.2349756752      110.5735940738    
    7405  288.0785056329      111.9780865840    
    7406  287.8088671694      113.4204197714    
    7407  287.6173006764      114.9291920612    
    7408  286.4683902490      117.9419779504    
    7409  286.0122878368      119.3951614395    
    7410  285.7742051833      120.8154056612    
    7411  285.5535026200      122.2473394587    
    7412  285.3246859085      123.7007160337    
    7413  285.0724411277      125.1790112773    
    7414  284.8043703623      126.6553122371    
    7415  284.5077003491      128.1297744718    
    7416  284.0932408729      129.5852687607    
    7417  283.6694765197      131.0532531252    
    7418  283.3127474724      132.4972924414    
    7419  282.9414262141      133.9403556311    
    7420  282.5566201408      135.3766674527    
    7421  282.1932126180      136.8288520987    
    7422  281.8934410648      138.3050286909    
    7423  281.5893796986      139.7580809585    
    7424  281.2526499060      141.2079558207    
    7425  280.8619419423      142.6595615118    
    7426  280.4806353200      144.1221031374    
    7427  280.0862288184      145.5816958410    
    7428  279.7394373131      147.0424969120    
    7429  279.3402285487      148.4809043618    
    7430  278.9899132925      149.9384432374    
    7431  278.6382992435      151.3964993453    
    7432  278.2875750445      152.8532982323    
    7433  277.9370710069      154.3116215753    
    7434  277.5856458887      155.7688932518    
    7435  277.2353306072      157.2264322326    
    7436  276.8839054637      158.6837040143    
    7437  276.5335902075      160.1412428899    
    7438  276.1819761585      161.5992989978    
    7439  275.8312519595      163.0560978848    
    7440  275.4807479219      164.5144212278    
    7441  275.1293228037      165.9716929043    
    7442  274.7790075222      167.4292318851    
    7443  274.4275823787      168.8865036668    
    7444  274.0772671225      170.3440425424    
    7445  273.7256530735      171.8020986503    
    7446  273.3749288745      173.2588975373    
    7447  273.0244248369      174.7172208803    
    7448  272.6729997187      176.1744925568    
    7449  272.3226844625      177.6320314324    
    7450  271.9710704220      179.0900875053    
    7451  271.6201574921      180.5476706492    
    7452  271.2695188602      182.0041141168    
    7453  270.9186057811      183.4616972249    
    7454  270.5681017519      184.9200205328    
    7455  270.2166766337      186.3772922093    
    7456  269.8663613775      187.8348310849    
    7457  269.5147473285      189.2928871928    
    7458  269.1640231295      190.7496860798    
    7459  268.8135190919      192.2080094228    
    7460  268.4620939737      193.6652810993    
    7461  268.1117786922      195.1228200801    
    7462  267.7603535487      196.5800918618    
    7463  267.4100382925      198.0376307374    
    7464  267.0584242435      199.4956868453    
    7465  266.7077000445      200.9524857323    
    7466  266.3571960069      202.4108090753    
    7467  266.0057708887      203.8680807518    
    7468  265.6554556072      205.3256197326    
    7469  265.3040304637      206.7828915143    
    7470  264.9537152075      208.2404303899    
    7471  264.6021011585      209.6984864978    
    7472  264.2513769595      211.1552853848    
    7473  263.9008729219      212.6136087278    
    7474  263.5494478037      214.0708804043    
    7475  263.1991325222      215.5284193851    
    7476  262.8477073787      216.9856911668    
    7477  262.4973921225      218.4432300424    
    7478  262.1457780735      219.9012861503    
    7479  261.7950538745      221.3580850373    
    7480  261.4445498369      222.8164083803    
    7481  261.0931247187      224.2736800568    
    7482  260.7428094625      225.7312189324    
    7483  260.3911954220      227.1892750053    
    7484  260.0402824921      228.6468581492    
    7485  259.6896438602      230.1033016168    
    7486  259.3387307811      231.5608847249    
    7487  258.9882267519      233.0192080328    
    7488  258.6368016337      234.4764797093    
    7489  258.2864863775      235.9340185849    
    7490  257.9348723285      237.3920746928    
    7491  257.5841481295      238.8488735798    
    7492  257.2336440919      240.3071969228    
    7493  256.8822189733      241.7644686010    
    7494  256.5318969301      243.2220356669    
    7495  256.2448928519      244.6728068159    
    7496  255.9694078793      246.1403077879    
    7497  255.6488932138      247.5855224528    
    7498  255.3277762620      248.9419195845    
    7499  254.2455624486      252.6669931445    
    7500  253.6813456352      253.1256668119    
    7501  254.2061208608      254.9321296424    
    7502  253.9384103413      256.7456772929    
    7503  253.6380214095      258.4196727858    
    7504  253.3134402927      260.0401198596    
    7505  252.9588337627      261.6398186133    
    7506  252.5938612735      263.2477980699    
    7507  252.2460994025      264.8819166661    
    7508  251.8782905969      266.5107632640    
    7509  251.4899774536      268.1342678371    
    7510  251.0825234178      269.7530746214    
    7511  250.6544217010      271.3671234245    
    7512  250.2061046804      272.9765831245    
    7513  249.7381110043      274.5795199724    
    7514  249.2499832530      276.1758549923    
    7515  248.7430423444      277.7663156528    
    7516  248.2157881115      279.3507485462    
    7517  247.6686416411      280.9293490080    
    7518  247.1022603239      282.5002203662    
    7519  246.5161925104      284.0632554637    
    7520  245.9117115225      285.6192621905    
    7521  245.2873295766      287.1679945110    
    7522  244.6434555953      288.7096717183    
    7523  243.9811326847      290.2418288290    
    7524  243.2998764045      291.7656618004    
    7525  242.5991337715      293.2823344248    
    7526  241.8803017776      294.7888224376    
    7527  241.1421731182      296.2876560406    
    7528  240.3862198184      297.7758467721    
    7529  239.6118851012      299.2545566139    
    7530  238.8185440666      300.7249145020    
    7531  238.0074566186      302.1845588997    
    7532  237.1781950443      303.6333098933    
    7533  236.3318865450      305.0721692068    
    7534  235.4671020876      306.5006552811    
    7535  234.5842090968      307.9190517868    
    7536  233.6842683595      309.3256545353    
    7537  232.7668631336      310.7202590856    
    7538  231.8330564079      312.1039350591    
    7539  230.8814517212      313.4761133066    
    7540  229.9123982221      314.8370997125    
    7541  228.9270602183      316.1852590656    
    7542  227.9250344312      317.5203615046    
    7543  226.9073155558      318.8435404386    
    7544  225.8725450655      320.1541413145    
    7545  224.8210524921      321.4524910552    
    7546  223.7541011938      322.7370297063    
    7547  222.6713029033      324.0075028706    
    7548  221.5735801977      325.2651033939    
    7549  220.4596177087      326.5090938262    
    7550  219.3297240869      327.7398208773    
    7551  218.1852568803      328.9558058446    
    7552  217.0258443299      330.1567707647    
    7553  215.8523333599      331.3439633373    
    7554  214.6634567976      332.5165660609    
    7555  213.4595012274      333.6749440902    
    7556  212.2419131883      334.8177056509    
    7557  211.0103388424      335.9445502924    
    7558  209.7655462116      337.0567757677    
    7559  208.5063211936      338.1534876594    
    7560  207.2329271990      339.2350681771    
    7561  205.9468941984      340.3002178122    
    7562  204.6478876486      341.3486147718    
    7563  203.3365937071      342.3816018969    
    7564  202.0118560037      343.3982112816    
    7565  200.6739137717      344.3988407163    
    7566  199.3243745348      345.3822879553    
    7567  197.9629243239      346.3482111018    
    7568  196.5901648034      347.2979929191    
    7569  195.2050017756      348.2305957340    
    7570  193.8076493752      349.1464313914    
    7571  192.3997865067      350.0443995242    
    7572  190.9811209811      350.9241394448    
    7573  189.5521676587      351.7870685289    
    7574  188.1118987181      352.6320833197    
    7575  186.6605040304      353.4596072038    
    7576  185.2003150095      354.2683253724    
    7577  183.7302176486      355.0588889665    
    7578  182.2490633099      355.8318817962    
    7579  180.7598051983      356.5857623222    
    7580  179.2599420501      357.3217967144    
    7581  177.7524646186      358.0385176085    
    7582  176.2362223674      358.7365050643    
    7583  174.7100310005      359.4162713695    
    7584  173.1763304223      360.0767160336    
    7585  171.6348918329      360.7174353765    
    7586  170.0859960079      361.3399110183    
    7587  168.5288054884      361.9428888868    
    7588  166.9634379689      362.5268180010    
    7589  165.3917742219      363.0909967760    
    7590  163.8136091141      363.6350088105    
    7591  162.2291311084      364.1603502716    
    7592  160.6375820315      364.6657176226    
    7593  159.0390515394      365.1515663103    
    7594  157.4354602498      365.6173125927    
    7595  155.8266292150      366.0625281617    
    7596  154.2126538634      366.4887179851    
    7597  152.5928582187      366.8945340679    
    7598  150.9673035542      367.2804365356    
    7599  149.3379429495      367.6459617322    
    7600  147.7046156833      367.9906728591    
    7601  146.0644652963      368.3166258770    
    7602  144.4441183455      368.6566583208    
    7603  142.8311172095      368.9685503416    
    7604  141.1973910064      369.2691450277    
    7605  139.5930050728      369.5430183867    
    7606  138.0155257914      369.7660449335    
    7607  136.4271729932      369.9249857481    
    7608  134.9032019892      370.0795333753    
    7609  133.4281118906      370.2302662804    
    7610  131.9641716269      370.3722703503    
    7611  130.5074506541      370.5542439183    
    7612  129.0500885189      370.7362975803    
    7613  127.5927263837      370.9183512423    
    7614  126.1353642485      371.1004049043    
    7615  124.6786432757      371.2823784723    
    7616  123.2212811405      371.4644321343    
    7617  121.7639190053      371.6464857963    
    7618  120.3071980325      371.8284593643    
    7619  118.8498358973      372.0105130263    
    7620  117.3924737621      372.1925666883    
    7621  115.9351116269      372.3746203503    
    7622  114.4783906541      372.5565939183    
    7623  113.0210285189      372.7386475803    
    7624  111.5636663837      372.9207012423    
    7625  110.1063042485      373.1027549043    
    7626  108.6495832757      373.2847284723    
    7627  107.2000498648      373.5159241548    
    7628  105.7519321521      373.7153477282    
    7629  104.2853078080      373.8754192939    
    7630  102.8207758973      374.0128630263    
    7631  101.3634137621      374.1949166883    
    7632  99.90605162689      374.3769703503    
    7633  98.44933065409      374.5589439183    
    7634  96.99196851890      374.7409975803    
    7635  95.53460638370      374.9230512423    
    7636  94.07724424850      375.1051049043    
    7637  92.62052327570      375.2870784723    
    7638  91.16316114050      375.4691321343    
    7639  89.70579900530      375.6511857963    
    7640  88.24907803250      375.8331593643    
    7641  86.79171589730      376.0152130263    
    7642  85.33618524553      376.2441452506    
    7643  83.88926079410      376.4783047671    
    7644  82.46928453513      376.6349608693    
    7645  80.96714251003      376.8276142980    
    7646  79.27562270652      377.1445863257    
    7647  78.10015231869      376.4881662618    
    7648  77.27402083928      376.9477452274    
    7649  76.64374244928      377.2014018299    
    7650  75.97582195041      377.2865651904    
    7651  75.37029638734      377.3041483535    
    7652  74.83167167026      377.3876573702    
    7653  74.49300580942      377.8400096285    
    7654  74.04055263331      377.8534039730    
    7655  73.71807621179      378.0846775639    
    7656  73.32943169121      378.2447068258    
    7657  73.15374638295      378.6607172410    
    7658  72.97213471457      379.0108268251    
    7659  72.72494194757      379.3072046597    
    7660  72.50008286164      379.6208644691    
    7661  72.29876137208      379.9501268911    
    7662  71.89728119619      380.2015839084    
    7663  71.77403613128      380.6106594253    
    7664  71.69253706749      381.0683769768    
    7665  71.63875016243      381.5722058064    
    7666  71.53094505865      382.0282006015    
    7667  71.45363090691      382.4842362907    
    7668  71.37334917101      382.9230557855    
    7669  71.18601319752      383.4190879027    
    7670  71.49797117571      383.8965623186    
    7671  289.3347578882      112.0032948427    
    7672  289.1821018913      113.5038643369    
    7673  289.0821341337      114.9964497224    
    7674  287.4350639067      116.5605978897    
    7675  289.3111230334      117.8742894125    
    7676  289.5135821578      119.4233360272    
    7677  289.5365658524      120.9618037814    
    7678  289.4793765586      122.4708985191    
    7679  289.3893432636      123.9664785980    
    7680  289.2973718811      125.4438053659    
    7681  289.2428962787      126.8866032130    
    7682  289.2640524719      128.3190854928    
    7683  289.3297789934      129.7869214394    
    7684  289.3786113251      131.2852552051    
    7685  289.4257840349      132.8225736255    
    7686  289.3533424327      134.3090591334    
    7687  289.4352381111      135.8266102324    
    7688  289.3254421677      137.3721588639    
    7689  289.2620192157      138.8725639027    
    7690  273.6162048647      331.0030640763    
    7691  272.7785089071      332.3045549442    
    7692  242.2463723627      363.8521642062    
    7693  197.9754112453      385.5774881580    
    7694  199.4258633366      385.5676142671    
    7695  200.8130150765      385.4427915067    
    7696  202.1628761318      385.2564093205    
    7697  203.4729064786      384.9959364671    
    7698  204.7040744980      384.7071534241    
    7699  205.9156773012      384.3568366164    
    7700  207.1410752006      383.9915886508    
    7701  208.3747706761      383.5951778605    
    7702  209.6262315855      383.2017828601    
    7703  210.8668616914      382.7692054459    
    7704  212.1190424090      382.3620569469    
    7705  213.3669922139      381.9403470827    
    7706  214.6098182587      381.5041973660    
    7707  215.8476552532      381.0540832377    
    7708  217.0803061440      380.5895515303    
    7709  218.3070032144      380.1110739991    
    7710  219.5286390675      379.6183024812    
    7711  220.7443293203      379.1114096286    
    7712  221.9542357982      378.5908623498    
    7713  223.1581357159      378.0562195577    
    7714  224.3552897538      377.5079963725    
    7715  225.5466528223      376.9457537366    
    7716  226.7308750436      376.3701287009    
    7717  227.9089023768      375.7806632411    
    7718  229.0798671977      375.1776006060    
    7719  230.2439683742      374.5613931699    
    7720  231.4009483537      373.9316192010    
    7721  232.5501116598      373.2888516339    
    7722  233.6922944780      372.6326227606    
    7723  234.8395329694      371.9794988606    
    7724  235.9698529697      371.2895201354    
    7725  237.1124063965      370.5707773872    
    7726  238.2380204495      369.7138171184    
    7727  239.3203621910      368.8154850967    
    7728  196.4176331096      385.5501679214    
    7729  194.9024600216      385.5609520366    
    7730  193.3966399448      385.5971123256    
    7731  191.9224204968      385.6064126074    
    7732  190.4356469596      385.6134020261    
    7733  188.9424110017      385.6182305351    
    7734  187.4503000000      385.6324702760    
    7735  185.9496250000      385.6324702760    
    7736  184.4502250000      385.6324702760    
    7737  182.9495499833      385.6324702760    
    7738  181.4506990000      385.6324703097    
    7739  179.9501124499      385.6321022029    
    7740  178.4500750000      385.6324702760    
    7741  176.9500375000      385.6321022029    
    7742  175.4500000000      385.6324702760    
    7743  173.9499625000      385.6321022029    
    7744  172.4499250000      385.6324702760    
    7745  170.9498875501      385.6321022029    
    7746  169.4493010000      385.6324703097    
    7747  167.9504500167      385.6324702760    
    7748  166.4497750000      385.6324702760    
    7749  164.9503750000      385.6324702760    
    7750  163.4497000000      385.6324702760    
    7751  161.9503000000      385.6324702760    
    7752  160.4496250000      385.6324702760    
    7753  158.9502250000      385.6324702760    
    7754  157.4495499833      385.6324702760    
    7755  155.9506990000      385.6324703097    
    7756  154.4501124499      385.6321022029    
    7757  152.9500750000      385.6324702760    
    7758  151.4500375000      385.6321022029    
    7759  149.9500000000      385.6324702760    
    7760  148.4499625000      385.6321022029    
    7761  146.9499250000      385.6324702760    
    7762  145.4498875501      385.6321022029    
    7763  143.9493010000      385.6324703097    
    7764  142.4504500167      385.6324702760    
    7765  140.9497750000      385.6324702760    
    7766  139.4503750000      385.6324702760    
    7767  137.9497000000      385.6324702760    
    7768  136.4503000000      385.6324702760    
    7769  134.9496250000      385.6324702760    
    7770  133.4502250000      385.6324702760    
    7771  131.9495499833      385.6324702760    
    7772  130.4506990000      385.6324703097    
    7773  128.9501124499      385.6321022029    
    7774  127.4500750000      385.6324702760    
    7775  125.9500375000      385.6321022029    
    7776  124.4500000000      385.6324702760    
    7777  122.9499625000      385.6321022029    
    7778  121.4499250000      385.6324702760    
    7779  119.9498875501      385.6321022029    
    7780  118.4493010000      385.6324703097    
    7781  116.9504500167      385.6324702760    
    7782  115.4497750000      385.6324702760    
    7783  113.9503750000      385.6324702760    
    7784  112.4497000000      385.6324702760    
    7785  110.9503000000      385.6324702760    
    7786  109.4496250000      385.6324702760    
    7787  107.9502250000      385.6324702760    
    7788  106.4495499833      385.6324702760    
    7789  104.9506990000      385.6324703097    
    7790  103.4429243540      385.6046044898    
    7791  101.9447113618      385.5855768535    
    7792  100.4545471221      385.5820091814    
    7793  98.96923859561      385.5783916193    
    7794  97.46336186153      385.6066957231    
    7795  95.97527723951      385.6226112889    
    7796  94.47911757403      385.6452905533    
    7797  92.97948755874      385.6670592862    
    7798  91.47890347209      385.6863397933    
    7799  89.97675211891      385.7021772752    
    7800  88.47271942810      385.7077017063    
    7801  86.96100062764      385.6832321925    
    7802  85.45959578128      385.6481972558    
    7803  83.96308402212      385.6344267831    
    7804  82.47458699216      385.6198877300    
    7805  81.01736545116      385.6173304048    
    7806  79.59078121181      385.6230041679    
    7807  78.21348100874      385.6460847449    
    7808  76.88031656823      385.6630926579    
    7809  75.65504119701      385.7417284031    
    7810  269.7113541912      332.7982382451    
    7811  271.7859310135      333.7237420983    
    7812  241.0095040572      365.7350025661    
    7813  240.6110777942      364.1748577262    
    7814  239.7241543921      366.3818528912    
    7815  238.6029257829      367.3392978050    
    7816  237.5007772023      368.4083069988    
    7817  236.3615353038      369.3260147503    
    7818  235.2348078260      370.0639520840    
    7819  234.0715082330      370.6973519400    
    7820  232.9586998317      371.3729505580    
    7821  231.8246958291      372.0132666875    
    7822  230.6905473467      372.6597872585    
    7823  229.5346213115      373.2553211418    
    7824  228.3855819303      373.8479510404    
    7825  227.2298802365      374.4431547615    
    7826  226.0673713264      375.0248544473    
    7827  224.8986714315      375.5929344149    
    7828  223.7229167511      376.1478109493    
    7829  222.5414545433      376.6888482361    
    7830  221.3534143456      377.2164484448    
    7831  220.1592771951      377.7302094219    
    7832  218.9594329053      378.2304968951    
    7833  217.7538899895      378.7167764123    
    7834  216.5432717035      379.1889823568    
    7835  215.3268592530      379.6473950967    
    7836  214.1051557189      380.0916409172    
    7837  212.9018262458      380.5624560071    
    7838  211.6470190470      380.9382613346    
    7839  210.4195647521      381.3821146948    
    7840  209.1792613183      381.7896620284    
    7841  207.9492170675      382.1851530088    
    7842  206.7224615033      382.5811820291    
    7843  205.5211873819      382.9600205893    
    7844  204.3393456708      383.3183098356    
    7845  203.2122503661      383.6984486842    
    7846  202.0148855696      383.9696005388    
    7847  200.6859257748      383.9815991410    
    7848  199.3585548732      383.9984212792    
    7849  197.8879730913      384.0678662896    
    7850  196.3943427667      384.0782456493    
    7851  194.8859130426      384.0783182198    
    7852  193.4004092828      384.0930524534    
    7853  191.9229726593      384.1155599298    
    7854  190.4504494274      384.1324702768    
    7855  188.9497000001      384.1324702760    
    7856  187.4503000000      384.1324702760    
    7857  185.9496250000      384.1324702760    
    7858  184.4502250000      384.1324702760    
    7859  182.9495499664      384.1324702760    
    7860  181.4508829646      384.1324703210    
    7861  179.9501123994      384.1321022029    
    7862  178.4500750000      384.1324702760    
    7863  176.9500375000      384.1321022029    
    7864  175.4500000000      384.1324702760    
    7865  173.9499625000      384.1321022029    
    7866  172.4499250000      384.1324702760    
    7867  170.9498876006      384.1321022029    
    7868  169.4491170354      384.1324703210    
    7869  167.9504500336      384.1324702760    
    7870  166.4497750000      384.1324702760    
    7871  164.9503750000      384.1324702760    
    7872  163.4497000000      384.1324702760    
    7873  161.9503000000      384.1324702760    
    7874  160.4496250000      384.1324702760    
    7875  158.9502250000      384.1324702760    
    7876  157.4495499664      384.1324702760    
    7877  155.9432879705      384.1103474534    
    7878  154.4447103162      384.0983935512    
    7879  152.9523132447      384.0996911510    
    7880  151.4570990899      384.1137637842    
    7881  149.9500000000      384.1324702760    
    7882  148.4499625000      384.1321022029    
    7883  146.9499250000      384.1324702760    
    7884  145.4498876006      384.1321022029    
    7885  143.9491170354      384.1324703210    
    7886  142.4504500336      384.1324702760    
    7887  140.9497750000      384.1324702760    
    7888  139.4503750000      384.1324702760    
    7889  137.9497000000      384.1324702760    
    7890  136.4503000000      384.1324702760    
    7891  134.9496250000      384.1324702760    
    7892  133.4502250000      384.1324702760    
    7893  131.9495499664      384.1324702760    
    7894  130.4508829646      384.1324703210    
    7895  128.9501123994      384.1321022029    
    7896  127.4500750000      384.1324702760    
    7897  125.9510190553      384.0963720774    
    7898  124.4590137672      384.0930194541    
    7899  122.9554000980      384.1163764150    
    7900  121.4499250000      384.1324702760    
    7901  119.9498876006      384.1321022029    
    7902  118.4491170354      384.1324703210    
    7903  116.9253551922      384.1872612331    
    7904  115.4165230106      384.1664424287    
    7905  113.9392951182      384.1446676796    
    7906  112.4497000000      384.1324702760    
    7907  110.9503000000      384.1324702760    
    7908  109.4365632995      384.1229885218    
    7909  107.9361432937      384.1194680455    
    7910  106.4345117505      384.1264515050    
    7911  104.9310816855      384.1210134406    
    7912  103.4329667653      384.0781595953    
    7913  101.9495903795      384.0044134189    
    7914  100.4816339175      383.9866517223    
    7915  99.00915547006      384.0051625098    
    7916  97.51533551375      384.0605275690    
    7917  96.00362377710      384.1119770453    
    7918  94.51796525598      384.1706826176    
    7919  93.02568323734      384.2225070325    
    7920  91.52861433723      384.2700955370    
    7921  90.02702483205      384.3096015530    
    7922  88.51658362749      384.3314516977    
    7923  86.98741625426      384.3102886460    
    7924  85.45836013302      384.2283331906    
    7925  83.97772087494      384.1944652492    
    7926  82.51499362159      384.1582621269    
    7927  81.06381374290      384.1530768965    
    7928  79.57757904777      384.1420063469    
    7929  78.15662208962      384.1671715406    
    7930  76.84882341158      384.2664958219    
    7931  75.46276077031      384.1119829326    
    7932  268.4499280580      334.3887909267    
    7933  288.1667997944      118.0801060626    
    7934  288.3610602418      119.5946499163    
    7935  288.3419351218      121.0461022106    
    7936  288.2395540742      122.5142495612    
    7937  288.0755564171      123.9984268678    
    7938  287.9343753927      125.4716464178    
    7939  287.7692494593      126.9153371166    
    7940  287.7991241585      128.2757299178    
    7941  288.0218478174      129.6879051490    
    7942  288.0655034311      131.1666102111    
    7943  287.9479751208      132.5988585550    
    7944  287.8405424127      134.2035409534    
    7945  288.0678623893      135.9101496177    
    7946  287.9758501940      137.4132663751    
    7947  287.8588841850      138.8961367593    
    7948  287.7548648838      140.3587535405    
    7949  287.7614354145      141.8166450718    
    7950  287.8643011940      143.2933603186    
    7951  287.9615226820      144.7951623352    
    7952  288.0269371459      146.3309500592    
    7953  288.0066818746      147.8669882828    
    7954  287.9504047716      149.3908410220    
    7955  287.9029121373      150.9019512088    
    7956  287.8908684669      152.3572893987    
    7957  287.9239828237      153.8050740649    
    7958  287.9662900815      155.2864353562    
    7959  287.9860333608      156.7817973858    
    7960  287.9496694153      158.2815951506    
    7961  287.9441886105      159.7670379792    
    7962  287.9978702840      161.2630108003    
    7963  287.9799526862      162.7709693803    
    7964  287.8997035937      164.2718900000    
    7965  287.8997036263      165.7688770502    
    7966  287.8990792735      167.2654050000    
    7967  287.8997036263      168.7619329498    
    7968  287.8997036263      170.2586070502    
    7969  287.8990792735      171.7551350000    
    7970  287.8997036263      173.2516629498    
    7971  287.8997036263      174.7483370502    
    7972  287.8990792735      176.2448650000    
    7973  287.8997036263      177.7413929498    
    7974  287.8997036263      179.2380670502    
    7975  287.8990792735      180.7345950000    
    7976  287.8997036263      182.2311229498    
    7977  287.8997035937      183.7281100000    
    7978  287.8997035937      185.2232400000    
    7979  287.8997035937      186.7205400000    
    7980  287.8997035937      188.2178400000    
    7981  287.8997035937      189.7129700000    
    7982  287.8997035937      191.2102700000    
    7983  287.8997035937      192.7075700000    
    7984  287.8997035937      194.2027000000    
    7985  287.8997035937      195.7000000000    
    7986  287.8997035937      197.1973000000    
    7987  287.8997035937      198.6924300000    
    7988  287.8997035937      200.1897300000    
    7989  287.8997035937      201.6870300000    
    7990  287.8997035937      203.1821600000    
    7991  287.8997035937      204.6794600000    
    7992  287.8997035937      206.1767600000    
    7993  287.8997035937      207.6718900000    
    7994  287.8997036263      209.1688770502    
    7995  287.8990792735      210.6654050000    
    7996  287.8997036263      212.1619329498    
    7997  287.8997036263      213.6586070502    
    7998  287.8990792735      215.1551350000    
    7999  287.8997036263      216.6516629498    
    8000  287.8997036263      218.1483370502    
    8001  287.8990792735      219.6448650000    
    8002  287.8997036263      221.1413929498    
    8003  287.8997036263      222.6380670502    
    8004  287.8990792735      224.1345950000    
    8005  287.8997036263      225.6311229498    
    8006  287.8997035937      227.1281100000    
    8007  287.8997035937      228.6232400000    
    8008  287.8997035937      230.1205400000    
    8009  287.8997035937      231.6178400000    
    8010  287.8997035937      233.1129700000    
    8011  287.8997035937      234.6102700000    
    8012  287.8997035937      236.1075700000    
    8013  287.8997035937      237.6027000000    
    8014  287.8997035937      239.1000000000    
    8015  287.8997035937      240.5973000000    
    8016  287.8997035937      242.0924300000    
    8017  287.8997035937      243.5897300000    
    8018  287.8997035937      245.0870300000    
    8019  287.8997035937      246.5821600000    
    8020  287.8997035937      248.0794600000    
    8021  287.8997035937      249.5767600000    
    8022  287.8997035937      251.0718900000    
    8023  287.8997036263      252.5688770502    
    8024  287.8990792735      254.0654050000    
    8025  287.8997036263      255.5619329498    
    8026  287.8997036263      257.0586070502    
    8027  287.8990792735      258.5551350000    
    8028  287.8997036263      260.0516629498    
    8029  287.8997036263      261.5483370502    
    8030  287.8990792735      263.0448650000    
    8031  287.8997036263      264.5413929498    
    8032  287.8997036263      266.0380670502    
    8033  287.8990792735      267.5345950000    
    8034  287.8997036263      269.0311229498    
    8035  287.8997103417      270.5236106833    
    8036  287.8909265692      271.9901528083    
    8037  287.8671060239      273.4259446362    
    8038  287.8312046117      274.8339968420    
    8039  287.7746082318      276.2051181751    
    8040  287.7138195516      277.5699636437    
    8041  287.6376695770      278.9007296084    
    8042  287.5552073280      280.2193315699    
    8043  287.4654844236      281.5225479568    
    8044  287.4234666328      282.8115806987    
    8045  287.3413872415      284.0743602194    
    8046  287.2073061166      285.3363975317    
    8047  287.0945094682      286.5683829368    
    8048  286.9952100570      287.8036978985    
    8049  286.8921490947      289.0371644806    
    8050  286.7398636141      290.2743797499    
    8051  286.5627712477      291.5147858508    
    8052  286.2829358154      292.7705304710    
    8053  286.0543744065      294.0296406988    
    8054  285.8109057223      295.2897493486    
    8055  285.5549793613      296.5460421949    
    8056  285.2296130783      297.7866958360    
    8057  284.9463967641      299.0364326508    
    8058  284.6488693454      300.2828398934    
    8059  284.3370699383      301.5257536903    
    8060  284.0110395373      302.7650106267    
    8061  283.6708210081      304.0004477677    
    8062  283.3164590820      305.2319026809    
    8063  282.9480003497      306.4592134569    
    8064  282.5654932555      307.6822187317    
    8065  282.1690186235      308.9006656796    
    8066  281.7584886928      310.1142889297    
    8067  281.3343922291      311.3232382285    
    8068  280.8962519497      312.5273304987    
    8069  280.4443004436      313.7264107366    
    8070  279.9786297617      314.9202299832    
    8071  279.4993011283      316.1086312752    
    8072  279.0063775651      317.2914583725    
    8073  278.4999238811      318.4685557537    
    8074  277.9800066634      319.6397686573    
    8075  277.4466942697      320.8049430947    
    8076  276.9000568183      321.9639258721    
    8077  276.3401653064      323.1165663846    
    8078  275.8201302288      324.2908400454    
    8079  275.2207170925      325.4594287747    
    8080  274.5718049478      326.6270063038    
    8081  273.8782142955      327.8352350388    
    8082  273.1522199448      329.0857642082    
    8083  272.4021236824      330.4024214311    
    8084  271.6224331025      331.7872414042    
    8085  72.53004376800      384.5582048819    
    8086  72.23959144697      383.5180716966    
    8087  72.67244099032      383.0392131805    
    8088  72.87624387269      382.6044125289    
    8089  72.97158212057      382.0911766231    
    8090  72.90363161137      381.5735538381    
    8091  72.81040806629      381.0706630725    
    8092  72.99935850390      380.7164664840    
    8093  72.96632014092      380.3479589494    
    8094  73.06715926483      380.0131092679    
    8095  73.21634160790      379.7296828845    
    8096  73.36177002898      379.4346984663    
    8097  73.56882630018      379.1996204128    
    8098  74.65126480633      379.5121614809    
    8099  74.18729253227      378.8272937253    
    8100  74.59795873783      378.8396161606    
    8101  74.80689500066      378.5388573523    
    8102  75.16003447081      378.5044924347    
    8103  76.42092420191      378.4795157425    
    8104  77.29615126427      378.2261184781    
    8105  287.2131967598      119.6752513188    
    8106  287.0833866334      121.0451074640    
    8107  286.9168626371      122.4708271195    
    8108  286.7110946439      123.9136438013    
    8109  286.4872335715      125.3761949391    
    8110  286.2814519793      126.8834418885    
    8111  285.3941040949      130.0741160164    
    8112  285.0595784654      131.5179100324    
    8113  284.7121674509      132.8861546982    
    8114  284.3273581822      134.2820788297    
    8115  283.9431697770      135.6980151915    
    8116  283.6215197265      137.1499571455    
    8117  283.3659085190      138.6063921312    
    8118  283.0754211608      140.0833516298    
    8119  282.7490075796      141.5187706490    
    8120  282.1822517093      142.9520444275    
    8121  281.7610688364      144.4691604984    
    8122  281.4163921677      145.9477685390    
    8123  281.1113756742      147.3992341643    
    8124  280.8165302402      148.8387138784    
    8125  280.5075170225      150.2926559207    
    8126  280.1683123789      151.7449424934    
    8127  279.8167531622      153.1923462494    
    8128  279.4392505955      154.6489189704    
    8129  279.0802744753      156.1137736032    
    8130  278.7167786504      157.5759506626    
    8131  278.3620782977      159.0390259784    
    8132  278.0144684020      160.5002779430    
    8133  277.6708088613      161.9597735364    
    8134  277.3288589772      163.4191815478    
    8135  276.9553141889      164.8673086725    
    8136  276.6122311429      166.3244756924    
    8137  276.2705958565      167.7834073509    
    8138  275.9009602615      169.2417431995    
    8139  275.5355995628      170.6951358258    
    8140  275.1839186451      172.1534695693    
    8141  274.8333280767      173.6097133964    
    8142  274.4827572232      175.0683143878    
    8143  274.1500574189      176.5331251553    
    8144  273.8075571269      177.9929981662    
    8145  273.4670732804      179.4511308640    
    8146  273.0982719058      180.9012718146    
    8147  272.7710292504      182.3552386367    
    8148  272.4020545399      183.8117300571    
    8149  272.0264341382      185.2711140402    
    8150  271.6750090470      186.7283856047    
    8151  271.3246938178      188.1859243683    
    8152  270.9730129001      189.6442581118    
    8153  270.6224223317      191.1005019389    
    8154  270.2718514782      192.5591029303    
    8155  269.9204263870      194.0163744947    
    8156  269.5701111055      195.4739134755    
    8157  269.2186859620      196.9311852571    
    8158  268.8683707328      198.3887240208    
    8159  268.5166898151      199.8470577643    
    8160  268.1660992467      201.3033015914    
    8161  267.8155283932      202.7619025828    
    8162  267.4641033020      204.2191741472    
    8163  267.1137880205      205.6767131280
[truncated: 423,747 more chars]
