# Supplementary material for: Cellular Automaton Mimicking Colliding Bodies for Topology Optimization
Source: Materials (Basel). 2022 Nov 15;15(22):8057. doi: 10.3390/ma15228057 (PMC9698060; doi:10.3390/ma15228057)
Supplement: Supplementary file 1 [file materials-15-08057-s001.zip › materials-1995658-supplementary/Supplementary_files/n_neighbors]

           4
           4
           4
           4
           4
           4
           4
           4
           4
           4
           4
           4
           4
           4
           4
           4
           4
           4
           4
           4
           4
           4
           4
           4
           4
           4
           4
           4
           4
           4
           4
           4
           4
           4
           4
           4
           4
           4
           4
           4
           4
           4
           4
           4
           4
           4
           4
           4
           4
           4
           4
           4
           4
           4
           4
           4
           4
           4
           4
           4
           4
           4
           4
           4
           4
           4
           4
           4
           4
           4
           4
           4
           4
           4
           4
           4
           4
           4
           4
           4
           4
           4
           4
           4
           4
           4
           4
           4
           4
           4
           4
           4
           4
           4
           4
           4
           4
           4
           4
           4
           4
           4
           4
           4
           4
           4
           4
           4
           4
           4
           4
           4
           4
           4
           4
           4
           4
           4
           4
           4
           4
           4
           4
           5
           4
           4
           4
           4
           4
           4
           4
           4
           4
           4
           4
           4
           4
           4
           4
           4
           4
           4
           4
           4
           4
           4
           4
           4
           4
           4
           4
           4
           4
           4
           4
           4
           4
           4
           4
           4
           4
           4
           4
           4
           4
           4
           4
           4
           4
           4
           4
           4
           4
           4
           4
           4
           4
           4
           4
           4
           4
           4
           4
           4
           4
           4
           4
           4
           4
           4
           4
           4
           4
           4
           4
           4
           4
           4
           4
           4
           4
           4
           4
           4
           4
           4
           4
           4
           4
           4
           4
           4
           4
           4
           4
           4
           4
           4
           4
           4
           4
           4
           4
           4
           4
           4
           4
           4
           4
           4
           4
           4
           4
           4
           4
           4
           4
           4
           4
           4
           4
           4
           4
           4
           4
           4
           4
           4
           4
           4
           4
           4
           4
           4
           4
           4
           5
           4
           4
           4
           4
           4
           4
           4
           4
           4
           4
           4
           4
           4
           4
           4
           4
           4
           4
           4
           4
           4
           4
           4
           4
           4
           4
           4
           4
           4
           4
           4
           4
           4
           4
           4
           4
           4
           4
           4
           4
           4
           4
           4
           4
           4
           4
           4
           4
           4
           4
           4
           4
           4
           4
           4
           4
           4
           4
           4
           4
           4
           4
           4
           4
           4
           4
           4
           4
           4
           4
           4
           4
           4
           4
           4
           4
           4
           4
           4
           4
           4
           4
           4
           4
           4
           4
           4
           4
           4
           4
           4
           4
           4
           4
           4
           4
           4
           4
           4
           4
           4
           4
           4
           4
           4
           4
           4
           4
           4
           4
           4
           4
           4
           4
           4
           4
           4
           4
           4
           4
           5
           4
           4
           4
           4
           4
           4
           4
           4
           4
           4
           4
           4
           4
           4
           4
           4
           4
           4
           4
           4
           4
           4
           4
           4
           4
           4
           4
           4
           4
           4
           4
           4
           4
           4
           4
           4
           4
           4
           4
           4
           4
           4
           4
           4
           4
           4
           4
           4
           4
           4
           4
           4
           4
           4
           4
           4
           4
           4
           4
           4
           4
           4
           4
           4
           4
           4
           4
           4
           4
           4
           4
           4
           4
           4
           4
           4
           4
           4
           4
           4
           4
           4
           4
           4
           4
           4
           4
           4
           4
           4
           4
           4
           4
           4
           4
           4
           4
           4
           4
           4
           4
           4
           4
           4
           4
           4
           4
           4
           4
           4
           4
           4
           4
           4
           4
           4
           4
           4
           4
           4
           4
           4
           4
           4
           4
           4
           4
           4
           4
           4
           4
           4
           4
           4
           4
           4
           4
           4
           4
           4
           4
           4
           4
           4
           4
           4
           4
           4
           4
           4
           4
           4
           4
           4
           4
           4
           4
           4
           4
           4
           4
           4
           4
           4
           4
           4
           4
           4
           4
           4
           4
           4
           4
           4
           4
           4
           4
           4
           4
           4
           4
           4
           4
           4
           4
           4
           4
           4
           4
           4
           4
           4
           4
           4
           4
           4
           4
           4
           4
           4
           4
           4
           4
           4
           4
           4
           4
           4
           4
           4
           4
           4
           4
           4
           4
           4
           4
           4
           4
           4
           4
           4
           4
           4
           4
           4
           4
           4
           5
           4
           4
           4
           4
           4
           4
           4
           4
           4
           4
           4
           4
           4
           4
           4
           4
           4
           4
           4
           4
           4
           4
           4
           4
           4
           4
           4
           4
           4
           4
           4
           4
           4
           4
           4
           4
           4
           4
           4
           4
           4
           4
           4
           4
           4
           4
           4
           4
           4
           4
           4
           4
           4
           4
           4
           4
           4
           4
           4
           4
           4
           4
           4
           4
           4
           4
           4
           4
           4
           4
           4
           4
           4
           4
           4
           4
           4
           4
           4
           4
           4
           4
           4
           4
           4
           4
           4
           4
           4
           4
           4
           4
           4
           4
           4
           4
           4
           4
           4
           4
           4
           4
           4
           4
           4
           4
           4
           4
           4
           4
           4
           4
           4
           4
           4
           4
           4
           4
           4
           4
           4
           4
           4
           4
           4
           4
           4
           4
           4
           4
           4
           4
           4
           4
           4
           4
           4
           4
           4
           4
           4
           4
           4
           4
           4
           4
           4
           4
           4
           4
           4
           4
           4
           4
           4
           4
           4
           4
           4
           4
           4
           4
           4
           4
           4
           4
           4
           4
           4
           4
           4
           4
           4
           4
           4
           4
           4
           4
           4
           4
           4
           4
           4
           4
           4
           4
           4
           4
           4
           4
           4
           4
           4
           4
           4
           4
           4
           4
           4
           4
           4
           4
           4
           4
           4
           4
           4
           4
           4
           4
           4
           4
           4
           4
           4
           4
           4
           4
           4
           4
           4
           4
           4
           4
           4
           4
           4
           4
           4
           4
           4
           4
           4
           4
           4
           4
           4
           4
           4
           4
           4
           4
           4
           4
           4
           4
           4
           4
           4
           4
           4
           4
           4
           4
           4
           4
           4
           4
           4
           4
           4
           4
           4
           4
           4
           4
           4
           4
           4
           4
           4
           4
           4
           4
           4
           4
           4
           4
           4
           4
           4
           4
           4
           4
           4
           4
           4
           4
           4
           4
           4
           4
           4
           4
           4
           4
           4
           4
           4
           4
           4
           4
           4
           4
           4
           4
           4
           4
           4
           4
           4
           4
           4
           4
           4
           4
           4
           4
           4
           4
           4
           4
           4
           4
           4
           4
           4
           4
           4
           4
           4
           4
           4
           4
           4
           4
           4
           4
           4
           4
           4
           4
           4
           4
           4
           4
           4
           4
           4
           4
           4
           4
           4
           4
           4
           4
           4
           4
           4
           4
           4
           4
           4
           4
           4
           4
           4
           4
           4
           4
           4
           4
           4
           4
           4
           4
           4
           4
           4
           4
           4
           4
           4
           4
           4
           4
           4
           4
           4
           4
           4
           4
           4
           4
           4
           5
           4
           4
           4
           4
           4
           4
           4
           4
           4
           4
           4
           4
           4
           4
           4
           4
           4
           4
           4
           4
           4
           4
           4
           4
           4
           4
           4
           4
           4
           4
           4
           4
           4
           4
           4
           4
           4
           4
           4
           4
           4
           4
           4
           4
           4
           4
           4
           4
           4
           4
           4
           4
           4
           4
           4
           4
           4
           4
           4
           4
           4
           4
           4
           4
           4
           4
           4
           4
           4
           4
           4
           4
           4
           4
           4
           4
           4
           4
           4
           4
           4
           4
           4
           4
           4
           4
           4
           4
           4
           4
           4
           4
           4
           4
           4
           4
           4
           4
           4
           4
           4
           4
           4
           4
           4
           4
           4
           4
           4
           4
           4
           4
           4
           4
           4
           4
           4
           4
           4
           4
           4
           4
           4
           4
           4
           4
           4
           4
           4
           4
           4
           4
           4
           4
           4
           4
           4
           4
           4
           4
           4
           4
           4
           4
           4
           4
           4
           4
           4
           4
           4
           4
           4
           4
           4
           4
           4
           4
           4
           4
           4
           4
           4
           4
           4
           4
           4
           4
           4
           4
           4
           4
           4
           4
           4
           4
           4
           4
           4
           4
           4
           4
           4
           4
           4
           4
           4
           4
           4
           4
           4
           4
           4
           4
           4
           4
           4
           4
           4
           4
           4
           4
           4
           4
           4
           4
           4
           4
           4
           4
           4
           4
           4
           4
           4
           4
           4
           4
           4
           4
           4
           4
           4
           4
           4
           4
           4
           4
           4
           4
           4
           4
           4
           4
           4
           4
           4
           4
           4
           4
           4
           4
           4
           4
           4
           4
           4
           4
           4
           4
           4
           4
           4
           4
           4
           4
           4
           4
           4
           4
           4
           4
           4
           4
           4
           4
           4
           4
           4
           4
           4
           4
           4
           4
           4
           4
           4
           4
           4
           4
           4
           4
           4
           4
           4
           4
           4
           4
           4
           4
           4
           4
           4
           4
           4
           4
           4
           4
           4
           4
           4
           4
           4
           4
           4
           4
           4
           4
           4
           4
           4
           4
           4
           4
           4
           4
           4
           4
           4
           4
           4
           4
           4
           4
           4
           4
           4
           4
           4
           4
           4
           4
           4
           4
           4
           4
           4
           4
           4
           4
           4
           4
           4
           4
           4
           4
           4
           4
           4
           4
           4
           4
           4
           4
           4
           4
           4
           4
           4
           4
           4
           4
           4
           4
           4
           4
           4
           4
           4
           4
           4
           4
           4
           4
           4
           4
           4
           4
           4
           4
           4
           4
           4
           4
           4
           4
           4
           4
           4
           4
           4
           4
           4
           4
           4
           4
           4
           4
           4
           4
           4
           4
           4
           4
           4
           4
           4
           4
           4
           4
           4
           4
           4
           4
           4
           4
           4
           4
           4
           4
           4
           4
           4
           4
           4
           4
           4
           4
           4
           4
           4
           4
           4
           4
           4
           4
           4
           4
           4
           4
           4
           4
           4
           4
           4
           4
           4
           4
           4
           4
           4
           4
           4
           4
           4
           4
           4
           4
           4
           4
           4
           4
           4
           4
           4
           4
           4
           4
           4
           4
           4
           4
           4
           4
           4
           4
           4
           4
           4
           4
           4
           4
           4
           4
           4
           4
           4
           4
           4
           4
           4
           4
           4
           4
           4
           4
           4
           4
           4
           4
           4
           4
           4
           4
           4
           4
           4
           4
           4
           4
           4
           4
           4
           4
           4
           4
           4
           4
           4
           4
           4
           4
           4
           4
           4
           4
           4
           4
           4
           4
           4
           4
           4
           4
           4
           4
           4
           4
           4
           4
           4
           4
           4
           4
           4
           4
           4
           4
           4
           4
           4
           4
           4
           4
           4
           4
           4
           4
           4
           4
           4
           4
           4
           4
           4
           4
           4
           4
           4
           4
           4
           4
           4
           4
           4
           4
           4
           4
           4
           4
           4
           4
           4
           4
           4
           4
           4
           4
           4
           4
           4
           4
           4
           4
           4
           4
           4
           4
           4
           4
           4
           4
           4
           4
           4
           4
           4
           4
           4
           4
           4
           4
           4
           4
           4
           4
           4
           4
           4
           4
           4
           4
           4
           4
           4
           4
           4
           4
           4
           4
           4
           4
           4
           4
           4
           4
           4
           4
           4
           4
           4
           4
           4
           4
           4
           4
           4
           4
           4
           4
           4
           4
           4
           4
           4
           4
           4
           4
           4
           4
           4
           4
           4
           4
           4
           4
           4
           4
           4
           4
           4
           4
           4
           4
           4
           4
           4
           4
           4
           4
           4
           4
           4
           4
           4
           4
           4
           4
           4
           4
           4
           4
           4
           4
           4
           4
           4
           4
           4
           4
           4
           4
           4
           4
           4
           4
           4
           4
           4
           4
           4
           4
           4
           4
           4
           4
           4
           4
           4
           4
           4
           4
           4
           4
           4
           4
           4
           4
           4
           4
           4
           4
           4
           4
           4
           4
           4
           4
           4
           4
           4
           4
           4
           4
           4
           4
           4
           4
           4
           4
           4
           4
           4
           4
           4
           4
           4
           4
           4
           4
           4
           4
           4
           4
           4
           4
           4
           4
           4
           4
           4
           4
           4
           4
           4
           4
           4
           4
           4
           4
           4
           4
           4
           4
           4
           4
           4
           4
           4
           4
           4
           4
           4
           4
           4
           4
           4
           4
           4
           4
           4
           4
           4
           4
           4
           4
           4
           4
           4
           4
           4
           4
           4
           4
           4
           4
           4
           4
           4
           4
           4
           4
           4
           4
           4
           4
           4
           4
           4
           4
           4
           4
           4
           4
           4
           4
           4
           4
           4
           4
           4
           4
           4
           4
           4
           4
           4
           4
           4
           4
           4
           4
           4
           4
           4
           4
           4
           4
           4
           4
           4
           4
           4
           4
           4
           4
           4
           4
           4
           4
           4
           4
           4
           4
           4
           4
           4
           4
           4
           4
           4
           4
           4
           4
           4
           4
           4
           4
           4
           4
           4
           4
           4
           4
           4
           4
           4
           4
           4
           4
           4
           4
           4
           4
           4
           4
           4
           4
           4
           4
           4
           4
           4
           4
           4
           4
           4
           4
           4
           4
           4
           4
           4
           4
           4
           4
           4
           4
           4
           4
           4
           4
           4
           4
           4
           4
           4
           4
           4
           4
           4
           4
           4
           4
           4
           4
           4
           4
           4
           4
           4
           4
           4
           4
           4
           4
           4
           4
           4
           4
           4
           4
           4
           4
           4
           4
           4
           4
           4
           4
           4
           4
           4
           4
           4
           4
           4
           4
           4
           4
           4
           4
           4
           4
           4
           4
           4
           4
           4
           4
           4
           4
           4
           4
           4
           4
           4
           4
           4
           4
           4
           4
           4
           4
           4
           4
           4
           4
           4
           4
           4
           4
           4
           4
           4
           4
           4
           4
           4
           4
           4
           4
           4
           4
           4
           4
           4
           4
           4
           4
           4
           4
           4
           4
           4
           4
           4
           4
           4
           4
           4
           4
           4
           4
           4
           4
           4
           4
           4
           4
           4
           4
           4
           4
           4
           4
           4
           4
           4
           4
           4
           4
           4
           4
           4
           4
           4
           4
           4
           4
           4
           4
           4
           4
           4
           4
           4
           4
           4
           4
           4
           4
           4
           4
           4
           4
           4
           4
           4
           4
           4
           4
           4
           4
           4
           4
           4
           4
           4
           4
           4
           4
           4
           4
           4
           4
           4
           4
           4
           4
           4
           4
           4
           4
           4
           4
           4
           4
           4
           4
           4
           4
           4
           4
           4
           4
           4
           4
           4
           4
           4
           4
           4
           4
           4
           4
           4
           4
           4
           4
           4
           4
           4
           4
           4
           4
           4
           4
           4
           4
           4
           4
           4
           4
           4
           4
           4
           4
           4
           4
           4
           4
           4
           4
           4
           4
           4
           4
           4
           4
           4
           4
           4
           4
           4
           4
           4
           4
           4
           4
           4
           4
           4
           4
           4
           4
           4
           4
           4
           4
           4
           4
           4
           4
           4
           4
           4
           4
           4
           4
           4
           4
           4
           4
           4
           4
           4
           4
           4
           4
           4
           4
           4
           4
           4
           4
           4
           4
           4
           4
           4
           4
           4
           4
           4
           4
           4
           4
           4
           4
           4
           4
           4
           4
           4
           4
           4
           4
           4
           4
           4
           4
           4
           4
           4
           4
           4
           4
           4
           4
           4
           4
           4
           4
           4
           4
           4
           4
           4
           4
           4
           4
           4
           4
           4
           4
           4
           4
           4
           4
           4
           4
           4
           4
           4
           4
           4
           4
           4
           4
           4
           4
           4
           4
           4
           4
           4
           4
           4
           4
           4
           4
           4
           4
           4
           4
           4
           4
           4
           4
           4
           4
           4
           4
           4
           4
           4
           4
           4
           4
           4
           4
           4
           4
           4
           4
           4
           4
           4
           4
           4
           4
           4
           4
           4
           4
           4
           4
           4
           4
           4
           4
           4
           4
           4
           4
           4
           4
           4
           4
           4
           4
           4
           4
           4
           4
           4
           4
           4
           4
           4
           4
           4
           4
           4
           4
           4
           4
           4
           4
           4
           4
           4
           4
           4
           4
           4
           4
           4
           4
           4
           4
           4
           4
           4
           4
           4
           4
           4
           4
           4
           4
           4
           4
           4
           4
           4
           4
           4
           4
           4
           4
           4
           4
           4
           4
           4
           4
           4
           4
           4
           4
           4
           4
           4
           4
           4
           4
           4
           4
           4
           4
           4
           4
           4
           4
           4
           4
           4
           4
           4
           4
           4
           4
           4
           4
           4
           4
           4
           4
           4
           4
           4
           4
           4
           4
           4
           4
           4
           4
           4
           4
           4
           4
           4
           4
           4
           4
           4
           4
           4
           4
           4
           4
           4
           4
           4
           4
           4
           4
           4
           4
           4
           4
           4
           4
           4
           4
           4
           4
           4
           4
           4
           4
           4
           4
           4
           4
           4
           4
           4
           4
           4
           4
           4
           4
           4
           4
           4
           4
           4
           4
           4
           4
           4
           4
           4
           4
           4
           4
           4
           4
           4
           4
           4
           4
           4
           4
           4
           4
           4
           4
           4
           4
           4
           4
           4
           4
           4
           4
           4
           4
           4
           4
           4
           4
           4
           4
           4
           4
           4
           4
           4
           4
           4
           4
           4
           4
           4
           4
           4
           4
           4
           4
           4
           4
           4
           4
           4
           4
           4
           4
           4
           4
           4
           4
           4
           4
           4
           4
           4
           4
           4
           4
           4
           4
           4
           4
           4
           4
           4
           4
           4
           4
           4
           4
           4
           4
           4
           4
           4
           4
           4
           4
           4
           4
           4
           4
           4
           4
           4
           4
           4
           4
           4
           4
           4
           4
           4
           4
           4
           4
           4
           4
           4
           4
           4
           4
           4
           4
           4
           4
           4
           4
           4
           4
           4
           4
           4
           4
           4
           4
           4
           4
           4
           4
           4
           4
           4
           4
           4
           4
           4
           4
           4
           4
           4
           4
           4
           4
           4
           4
           4
           4
           4
           4
           4
           4
           4
           4
           4
           4
           4
           4
           4
           4
           4
           4
           4
           4
           4
           4
           4
           4
           4
           4
           4
           4
           4
           4
           4
           4
           4
           4
           4
           4
           4
           4
           4
           4
           4
           4
           4
           4
           4
           4
           4
           4
           4
           4
           4
           4
           4
           4
           4
           4
           4
           4
           4
           4
           4
           4
           4
           4
           4
           4
           4
           4
           4
           4
           4
           4
           4
           4
           4
           4
           4
           4
           4
           4
           4
           4
           4
           4
           4
           4
           4
           4
           4
           4
           4
           4
           4
           4
           4
           4
           4
           4
           4
           4
           4
           4
           4
           4
           4
           4
           4
           4
           4
           4
           4
           4
           4
           4
           4
           4
           4
           4
           4
           4
           4
           4
           4
           4
           4
           4
           4
           4
           4
           4
           4
           4
           4
           4
           4
           4
           4
           4
           4
           4
           4
           4
           4
           4
           4
           4
           4
           4
           4
           4
           4
           4
           4
           4
           4
           4
           4
           4
           4
           4
           4
           4
           4
           4
           4
           4
           4
           4
           4
           4
           4
           4
           4
           4
           4
           4
           4
           4
           4
           4
           4
           4
           4
           4
           4
           4
           4
           4
           4
           4
           4
           4
           4
           4
           4
           4
           4
           4
           4
           4
           4
           4
           4
           4
           4
           4
           4
           4
           4
           4
           4
           4
           4
           4
           4
           4
           4
           4
           4
           4
           4
           4
           4
           4
           4
           4
           4
           4
           4
           4
           4
           4
           4
           4
           4
           4
           4
           4
           4
           4
           4
           4
           4
           4
           4
           4
           4
           4
           4
           4
           4
           4
           4
           4
           4
           4
           4
           4
           4
           4
           4
           4
           4
           4
           4
           4
           4
           4
           4
           4
           4
           4
           4
           4
           4
           4
           4
           4
           4
           4
           4
           4
           4
           4
           4
           4
           4
           4
           4
           4
           4
           4
           4
           4
           4
           4
           4
           4
           4
           4
           4
           4
           4
           4
           4
           4
           4
           4
           4
           4
           4
           4
           4
           4
           4
           4
           4
           4
           4
           4
           4
           4
           4
           4
           4
           4
           4
           4
           4
           4
           4
           4
           4
           4
           4
           4
           4
           4
           4
           4
           4
           4
           4
           4
           4
           4
           4
           4
           4
           4
           4
           4
           4
           4
           4
           4
           4
           4
           4
           4
           4
           4
           4
           4
           4
           4
           4
           4
           4
           4
           4
           4
           4
           4
           4
           4
           4
           4
           4
           4
           4
           4
           4
           4
           4
           4
           4
           4
           4
           4
           4
           4
           4
           4
           4
           4
           4
           4
           4
           4
           4
           4
           4
           4
           4
           4
           4
           4
           4
           4
           4
           4
           4
           4
           4
           4
           4
           4
           4
           4
           4
           4
           4
           4
           4
           4
           4
           4
           4
           4
           4
           4
           4
           4
           4
           4
           4
           4
           4
           4
           4
           4
           4
           4
           4
           4
           4
           4
           4
           4
           4
           4
           4
           4
           4
           4
           4
           4
           4
           4
           4
           4
           4
           4
           4
           4
           4
           4
           4
           4
           4
           4
           4
           4
           4
           4
           4
           4
           4
           4
           4
           4
           4
           4
           4
           4
           4
           4
           4
           4
           4
           4
           4
           4
           4
           4
           4
           4
           4
           4
           4
           4
           4
           4
           4
           4
           4
           4
           4
           4
           4
           4
           4
           4
           4
           4
           4
           4
           4
           4
           4
           4
           4
           4
           4
           4
           4
           4
           4
           4
           4
           4
           4
           4
           4
           4
           4
           4
           4
           4
           4
           4
           4
           4
           4
           4
           4
           4
           4
           4
           4
           4
           4
           4
           4
           4
           4
           4
           4
           4
           4
           4
           4
           4
           4
           4
           4
           4
           4
           4
           4
           4
           4
           4
           4
           4
           4
           4
           4
           4
           4
           4
           4
           4
           4
           4
           4
           4
           4
           4
           4
           4
           4
           4
           4
           4
           4
           4
           4
           4
           4
           4
           4
           4
           4
           4
           4
           4
           4
           4
           4
           4
           4
           4
           4
           4
           4
           4
           4
           4
           4
           4
           4
           4
           4
           4
           4
           4
           4
           4
           4
           4
           4
           4
           4
           4
           4
           4
           4
           4
           4
           4
           4
           4
           4
           4
           4
           4
           4
           4
           4
           4
           4
           4
           4
           4
           4
           4
           4
           4
           4
           4
           4
           5
           4
           4
           4
           4
           4
           4
           4
           4
           4
           4
           4
           4
           4
           4
           4
           4
           4
           4
           4
           4
           4
           4
           4
           4
           4
           4
           4
           4
           4
           4
           4
           4
           4
           4
           4
           4
           4
           4
           4
           4
           4
           4
           4
           4
           4
           4
           4
           4
           4
           4
           4
           4
           4
           4
           4
           4
           4
           4
           4
           4
           4
           4
           4
           4
           4
           4
           4
           4
           4
           4
           4
           4
           4
           4
           4
           4
           4
           4
           4
           4
           4
           4
           4
           4
           4
           4
           4
           4
           4
           4
           4
           4
           4
           4
           4
           4
           4
           4
           4
           4
           4
           4
           4
           4
           4
           4
           4
           4
           4
           4
           4
           4
           4
           4
           4
           4
           4
           4
           4
           4
           4
           4
           4
           4
           4
           4
           4
           4
           4
           4
           4
           4
           4
           4
           4
           4
           4
           4
           4
           4
           4
           4
           4
           4
           4
           4
           4
           4
           4
           4
           4
           4
           4
           4
           4
           4
           4
           4
           4
           4
           4
           4
           4
           4
           4
           4
           4
           4
           4
           4
           4
           4
           4
           4
           4
           4
           4
           4
           4
           4
           4
           4
           4
           4
           4
           4
           4
           4
           4
           4
           4
           4
           4
           4
           4
           4
           4
           4
           4
           4
           4
           4
           4
           4
           4
           4
           4
           4
           4
           4
           4
           4
           4
           4
           4
           4
           4
           4
           4
           4
           4
           4
           4
           4
           4
           4
           4
           4
           4
           4
           4
           4
           4
           4
           4
           4
           4
           4
           4
           4
           4
           4
           4
           4
           4
           4
           4
           4
           4
           4
           4
           4
           4
           4
           4
           4
           4
           4
           4
           4
           4
           4
           4
           4
           4
           4
           4
           4
           4
           4
           4
           4
           4
           4
           4
           4
           4
           4
           4
           4
           4
           4
           4
           4
           4
           4
           4
           4
           4
           4
           4
           4
           4
           4
           4
           4
           4
           4
           4
           4
           4
           4
           4
           4
           4
           4
           4
           4
           4
           4
           4
           4
           4
           4
           4
           4
           4
           4
           4
           4
           4
           4
           4
           4
           4
           4
           4
           4
           4
           4
           4
           4
           4
           4
           4
           4
           4
           4
           4
           4
           4
           4
           4
           4
           4
           4
           4
           4
           4
           4
           4
           4
           4
           4
           4
           4
           4
           4
           4
           4
           4
           4
           4
           4
           4
           4
           4
           4
           4
           4
           4
           4
           4
           4
           4
           4
           4
           4
           4
           4
           4
           4
           4
           4
           4
           4
           4
           4
           4
           4
           4
           4
           4
           4
           4
           4
           4
           4
           4
           4
           4
           4
           4
           4
           4
           4
           4
           4
           4
           4
           4
           4
           4
           4
           4
           4
           4
           4
           4
           4
           4
           4
           4
           4
           4
           4
           4
           4
           4
           4
           4
           4
           4
           4
           4
           4
           4
           4
           4
           4
           4
           4
           4
           4
           4
           4
           4
           4
           4
           4
           4
           4
           4
           4
           4
           4
           4
           4
           4
           4
           4
           4
           4
           4
           4
           4
           4
           4
           4
           4
           4
           4
           4
           4
           4
           4
           4
           4
           4
           4
           4
           4
           4
           4
           4
           4
           4
           4
           4
           4
           4
           4
           4
           4
           4
           4
           4
           4
           4
           4
           4
           4
           4
           4
           4
           4
           4
           4
           4
           4
           4
           4
           4
           4
           4
           4
           4
           4
           4
           4
           4
           4
           4
           4
           4
           4
           4
           4
           4
           4
           4
           4
           4
           4
           4
           4
           4
           4
           4
           4
           4
           4
           4
           4
           4
           4
           4
           4
           4
           4
           4
           4
           4
           4
           4
           4
           4
           4
           4
           4
           4
           4
           4
           4
           4
           4
           4
           4
           4
           4
           4
           4
           4
           4
           4
           4
           4
           4
           4
           4
           4
           4
           4
           4
           4
           4
           4
           4
           4
           4
           4
           4
           4
           4
           4
           4
           4
           4
           4
           4
           4
           4
           4
           4
           4
           4
           4
           4
           4
           4
           4
           4
           4
           4
           4
           4
           4
           4
           4
           4
           4
           4
           4
           4
           4
           4
           4
           4
           4
           4
           4
           4
           4
           4
           4
           4
           4
           4
           4
           4
           4
           4
           4
           4
           4
           4
           4
           4
           4
           4
           4
           4
           4
           4
           4
           4
           4
           4
           4
           4
           4
           4
           4
           4
           4
           4
           4
           4
           4
           4
           4
           4
           4
           4
           4
           4
           4
           4
           4
           4
           4
           4
           4
           4
           4
           4
           4
           4
           4
           4
           4
           4
           4
           4
           4
           4
           4
           4
           4
           4
           4
           4
           4
           4
           4
           4
           4
           4
           4
           4
           4
           4
           4
           4
           4
           4
           4
           4
           4
           4
           4
           4
           4
           4
           4
           4
           4
           4
           4
           4
           4
           4
           4
           4
           4
           4
           4
           4
           4
           4
           4
           4
           4
           4
           4
           4
           4
           4
           4
           4
           4
           4
           4
           4
           4
           4
           4
           4
           4
           4
           4
           4
           4
           4
           4
           4
           4
           4
           4
           4
           4
           4
           4
           4
           4
           4
           4
           4
           4
           4
           4
           4
           4
           4
           4
           4
           4
           4
           4
           4
           4
           4
           4
           4
           4
           4
           4
           4
           4
           4
           4
           4
           4
           4
           4
           4
           4
           4
           4
           4
           4
           4
           4
           4
           4
           4
           4
           4
           4
           4
           4
           4
           4
           4
           4
           4
           4
           4
           4
           4
           4
           4
           4
           4
           4
           4
           4
           4
           4
           4
           4
           4
           4
           4
           4
           4
           4
           4
           4
           4
           4
           4
           4
           4
           4
           4
           4
           4
           4
           4
           4
           4
           4
           4
           4
           4
           4
           4
           4
           4
           4
           4
           4
           4
           4
           4
           4
           4
           4
           4
           4
           4
           4
           4
           4
           4
           4
           4
           4
           4
           4
           4
           4
           4
           4
           4
           4
           4
           4
           4
           4
           4
           4
           4
           4
           4
           4
           4
           4
           4
           4
           4
           4
           4
           4
           4
           4
           4
           4
           4
           4
           4
           4
           4
           4
           4
           4
           4
           4
           4
           4
           4
           4
           4
           4
           4
           4
           4
           4
           4
           4
           4
           4
           4
           4
           4
           4
           4
           4
           4
           4
           4
           4
           4
           4
           4
           4
           4
           4
           4
           4
           4
           4
           4
           4
           4
           4
           4
           4
           4
           4
           4
           4
           4
           4
           4
           4
           4
           4
           4
           4
           4
           4
           4
           4
           4
           4
           4
           4
           4
           4
           4
           4
           4
           4
           4
           4
           4
           4
           4
           4
           4
           4
           4
           4
           4
           4
           4
           4
           4
           4
           4
           4
           4
           4
           4
           4
           4
           4
           4
           4
           4
           4
           4
           4
           4
           4
           4
           4
           4
           4
           4
           4
           4
           4
           4
           4
           4
           4
           4
           4
           4
           4
           4
           4
           4
           4
           4
           4
           4
           4
           4
           4
           4
           4
           4
           4
           4
           4
           4
           4
           4
           4
           4
           4
           4
           4
           4
           4
           4
           4
           4
           4
           4
           4
           4
           4
           4
           4
           4
           4
           4
           4
           4
           4
           4
           4
           4
           4
           4
           4
           4
           4
           4
           4
           4
           4
           4
           4
           4
           4
           4
           4
           4
           4
           4
           4
           4
           4
           4
           4
           4
           4
           4
           4
           4
           4
           4
           4
           4
           4
           4
           4
           4
           4
           4
           4
           4
           4
           4
           4
           4
           4
           4
           4
           4
           4
           4
           4
           4
           4
           4
           4
           4
           4
           4
           4
           4
           4
           4
           4
           4
           4
           4
           4
           4
           4
           4
           4
           4
           4
           4
           4
           4
           4
           4
           4
           4
           4
           4
           4
           4
           4
           4
           4
           4
           4
           4
           4
           4
           4
           4
           4
           4
           4
           4
           4
           4
           4
           4
           4
           4
           4
           4
           4
           4
           4
           4
           4
           4
           4
           4
           4
           4
           4
           4
           4
           4
           4
           4
           4
           4
           4
           4
           4
           4
           4
           4
           4
           4
           4
           4
           4
           4
           4
           4
           4
           4
           4
           4
           4
           4
           4
           4
           4
           4
           4
           4
           4
           4
           4
           4
           4
           4
           4
           4
           4
           4
           4
           4
           4
           4
           4
           4
           4
           4
           4
           4
           4
           4
           4
           4
           4
           4
           4
           4
           4
           4
           4
           4
           4
           4
           4
           4
           4
           4
           4
           4
           4
           4
           4
           4
           4
           4
           4
           4
           4
           4
           4
           4
           4
           4
           4
           4
           4
           4
           4
           4
           4
           4
           4
           4
           4
           4
           4
           4
           4
           4
           4
           4
           4
           4
           4
           4
           4
           4
           4
           4
           4
           4
           4
           4
           4
           4
           4
           4
           4
           4
           4
           4
           4
           4
           4
           4
           4
           4
           4
           4
           4
           4
           4
           4
           4
           4
           4
           4
           4
           4
           4
           4
           4
           4
           4
           4
           4
           4
           4
           4
           4
           4
           4
           4
           4
           4
           4
           4
           4
           4
           4
           4
           4
           4
           4
           4
           4
           4
           4
           4
           4
           4
           4
           4
           4
           4
           4
           4
           4
           4
           4
           4
           4
           4
           4
           4
           4
           4
           4
           4
           4
           4
           4
           4
           4
           4
           4
           4
           4
           4
           4
           4
           4
           4
           4
           4
           4
           4
           4
           4
           4
           4
           4
           4
           4
           4
           4
           4
           4
           4
           4
           4
           4
           4
           4
           4
           4
           4
           4
           4
           4
           4
           4
           4
           4
           4
           4
           4
           4
           4
           4
           4
           4
           4
           4
           4
           4
           4
           4
           4
           4
           4
           4
           4
           4
           4
           4
           4
           4
           4
           4
           4
           4
           4
           4
           4
           4
           4
           4
           4
           4
           4
           4
           4
           4
           4
           4
           4
           4
           4
           4
           4
           4
           4
           4
           4
           4
           4
           4
           4
           4
           4
           4
           4
           4
           4
           4
           4
           4
           4
           4
           4
           4
           4
           4
           4
           4
           4
           4
           4
           4
           4
           4
           4
           4
           4
           4
           4
           4
           4
           4
           4
           4
           4
           4
           4
           4
           4
           4
           4
           4
           4
           4
           4
           4
           4
           4
           4
           4
           4
           4
           4
           4
           4
           4
           4
           4
           4
           4
           4
           4
           4
           4
           4
           4
           4
           4
           4
           4
           4
           4
           4
           4
           4
           4
           4
           4
           4
           4
           4
           4
           4
           4
           4
           4
           4
           4
           4
           4
           4
           4
           4
           4
           4
           4
           4
           4
           4
           4
           4
           4
           4
           4
           4
           4
           4
           4
           4
           4
           4
           4
           4
           4
           4
           4
           4
           4
           4
           4
           4
           4
           4
           4
           4
           4
           4
           4
           4
           4
           4
           4
           4
           4
           4
           4
           4
           4
           4
           4
           4
           4
           4
           4
           4
           4
           4
           4
           4
           4
           4
           4
           4
           4
           4
           4
           4
           4
           4
           4
           4
           4
           4
           4
           4
           4
           4
           4
           4
           4
           4
           4
           4
           4
           4
           4
           4
           4
           4
           4
           4
           4
           4
           4
           4
           4
           4
           4
           4
           4
           4
           4
           4
           4
           4
           4
           4
           4
           4
           4
           4
           4
           4
           4
           4
           4
           4
           4
           4
           4
           4
           4
           4
           4
           4
           4
           4
           4
           4
           4
           4
           4
           4
           4
           4
           4
           4
           4
           4
           4
           4
           4
           4
           4
           4
           4
           4
           4
           4
           4
           4
           4
           4
           4
           4
           4
           4
           4
           4
           4
           4
           4
           4
           4
           4
           4
           4
           4
           4
           4
           4
           4
           4
           4
           4
           4
           4
           4
           4
           4
           4
           4
           4
           4
           4
           4
           4
           4
           4
           4
           4
           4
           4
           4
           4
           4
           4
           4
           4
           4
           4
           4
           4
           4
           4
           4
           4
           4
           4
           4
           4
           4
           4
           4
           4
           4
           4
           4
           4
           4
           4
           4
           4
           4
           4
           4
           4
           4
           4
           4
           4
           4
           4
           4
           4
           4
           4
           4
           4
           4
           4
           4
           4
           4
           4
           4
           4
           4
           4
           4
           4
           4
           4
           4
           4
           4
           4
           4
           4
           4
           4
           4
           4
           4
           4
           4
           4
           4
           4
           4
           4
           4
           4
           4
           4
           4
           4
           4
           4
           4
           4
           4
           4
           4
           4
           4
           4
           4
           4
           4
           4
           4
           4
           4
           4
           4
           4
           4
           4
           4
           4
           4
           4
           4
           4
           4
           4
           4
           4
           4
           4
           4
           4
           4
           4
           4
           4
           4
           4
           4
           4
           4
           4
           4
           4
           4
           4
           4
           4
           4
           4
           4
           4
           4
           4
           4
           4
           4
           4
           4
           4
           4
           4
           4
           4
           4
           4
           4
           4
           4
           4
           4
           4
           4
           4
           4
           4
           3
           4
           4
           4
           4
           4
           4
           4
           4
           4
           4
           4
           4
           4
           4
           4
           4
           4
           4
           4
           4
           4
           4
           4
           4
           4
           4
           4
           4
           4
           4
           4
           4
           4
           4
           4
           4
           4
           4
           4
           4
           4
           4
           4
           4
           4
           4
           4
           4
           4
           4
           4
           4
           4
           4
           4
           4
           4
           4
           4
           4
           4
           4
           4
           4
           4
           4
           4
           4
           4
           4
           4
           4
           4
           4
           4
           4
           4
           4
           4
           4
           4
           4
           4
           4
           4
           4
           4
           4
           4
           4
           4
           4
           4
           4
           4
           4
           4
           4
           4
           4
           4
           4
           4
           4
           4
           4
           4
           4
           4
           4
           4
           4
           4
           4
           4
           4
           4
           4
           4
           4
           4
           4
           4
           4
           4
           4
           4
           4
           4
           4
           4
           4
           4
           4
           4
           4
           4
           4
           4
           4
           4
           4
           4
           4
           4
           4
           4
           4
           4
           4
           4
           4
           4
           4
           4
           4
           4
           4
           4
           4
           4
           4
           4
           4
           4
           4
           4
           4
           4
           4
           4
           4
           4
           4
           4
           4
           4
           4
           4
           4
           4
           4
           4
           4
           4
           4
           4
           4
           4
           4
           4
           4
           4
           4
           4
           4
           4
           4
           4
           4
           4
           4
           4
           4
           4
           4
           4
           4
           4
           4
           4
           4
           4
           4
           4
           4
           4
           4
           4
           4
           4
           4
           4
           4
           4
           4
           4
           4
           4
           4
           4
           4
           4
           4
           4
           4
           4
           4
           4
           4
           4
           4
           4
           4
           4
           4
           4
           4
           4
           4
           4
           4
           4
           4
           4
           4
           4
           4
           4
           4
           4
           4
           4
           4
           4
           4
           4
           4
           4
           4
           4
           4
           4
           4
           4
           4
           4
           4
           4
           4
           4
           4
           4
           4
           4
           4
           4
           4
           4
           4
           4
           4
           4
           4
           4
           4
           4
           4
           4
           4
           4
           4
           4
           4
           4
           4
           4
           4
           4
           4
           4
           4
           4
           4
           4
           4
           4
           4
           4
           4
           4
           4
           4
           4
           4
           4
           4
           4
           4
           4
           4
           4
           4
           4
           4
           4
           4
           4
           4
           4
           4
           4
           4
           4
           4
           4
           4
           4
           4
           4
           4
           4
           4
           4
           4
           4
           4
           4
           4
           4
           4
           4
           4
           4
           4
           4
           4
           4
           4
           4
           4
           4
           4
           4
           4
           4
           4
           4
           4
           4
           4
           4
           4
           4
           4
           4
           4
           4
           4
           4
           4
           4
           4
           4
           4
           4
           4
           4
           4
           4
           4
           4
           4
           4
           4
           4
           4
           4
           4
           4
           4
           4
           4
           4
           4
           4
           4
           4
           4
           4
           4
           4
           4
           4
           4
           4
           4
           4
           4
           4
           4
           4
           4
           4
           4
           4
           4
           4
           4
           4
           4
           4
           4
           4
           4
           4
           4
           4
           4
           4
           4
           4
           4
           4
           4
           4
           4
           4
           4
           4
           4
           4
           4
           4
           4
           4
           4
           4
           4
           4
           4
           4
           4
           4
           4
           4
           4
           4
           4
           4
           4
           4
           4
           4
           4
           4
           4
           4
           4
           4
           4
           4
           4
           4
           4
           4
           4
           4
           4
           4
           4
           4
           4
           4
           4
           4
           4
           4
           4
           4
           4
           4
           4
           4
           4
           4
           4
           4
           4
           4
           4
           4
           4
           4
           4
           4
           4
           4
           4
           4
           4
           4
           4
           4
           4
           4
           4
           4
           4
           4
           4
           4
           4
           4
           4
           4
           4
           4
           4
           4
           4
           4
           4
           4
           4
           4
           4
           4
           4
           4
           4
           4
           4
           4
           4
           4
           4
           4
           4
           4
           4
           4
           4
           4
           4
           4
           4
           4
           4
           4
           4
           4
           4
           4
           4
           4
           4
           4
           4
           4
           4
           4
           4
           4
           4
           4
           4
           4
           4
           4
           4
           4
           4
           5
           4
           4
           4
           4
           4
           4
           4
           4
           4
           4
           4
           4
           4
           4
           4
           4
           4
           4
           4
           4
           4
           4
           4
           4
           4
           4
           4
           4
           4
           4
           4
           4
           4
           4
           4
           4
           4
           4
           4
           4
           4
           4
           4
           4
           4
           4
           4
           4
           4
           4
           4
           4
           4
           4
           4
           4
           4
           4
           4
           4
           4
           4
           4
           4
           4
           4
           4
           4
           4
           4
           4
           4
           4
           4
           4
           4
           4
           4
           4
           4
           4
           4
           4
           4
           4
           4
           4
           4
           4
           4
           4
           4
           4
           4
           4
           4
           4
           4
           4
           4
           4
           4
           4
           4
           4
           4
           4
           4
           4
           4
           4
           4
           4
           4
           4
           4
           4
           4
           4
           4
           4
           4
           4
           4
           4
           4
           4
           4
           4
           4
           4
           4
           4
           4
           4
           4
           4
           4
           4
           4
           4
           4
           4
           4
           4
           4
           4
           4
           4
           4
           4
           4
           4
           4
           4
           4
           4
           4
           4
           4
           4
           4
           4
           4
           4
           4
           4
           4
           4
           4
           4
           4
           4
           4
           4
           4
           4
           4
           4
           4
           4
           4
           4
           4
           4
           4
           4
           4
           4
           4
           4
           4
           4
           4
           4
           4
           4
           4
           4
           4
           4
           4
           4
           4
           4
           4
           4
           4
           4
           4
           4
           4
           4
           4
           4
           4
           4
           4
           4
           4
           4
           4
           4
           4
           4
           4
           4
           4
           4
           4
           4
           4
           4
           4
           4
           4
           4
           4
           4
           4
           4
           4
           4
           4
           4
           4
           4
           4
           4
           4
           4
           4
           4
           4
           4
           4
           4
           4
           4
           5
           4
           4
           4
           4
           4
           4
           4
           4
           4
           4
           4
           4
           4
           4
           4
           4
           4
           4
           4
           4
           4
           4
           4
           4
           4
           4
           4
           4
           4
           4
           4
           4
           4
           4
           4
           4
           4
           4
           4
           4
           4
           4
           4
           4
           4
           4
           4
           4
           4
           4
           4
           4
           4
           4
           4
           4
           4
           4
           4
           4
           4
           4
           4
           4
           4
           4
           4
           4
           4
           4
           4
           4
           4
           4
           4
           4
           4
           4
           4
           4
           4
           4
           4
           4
           4
           4
           4
           4
           4
           4
           4
           4
           4
           4
           4
           4
           4
           4
           4
           4
           4
           4
           4
           4
           4
           4
           4
           4
           4
           4
           4
           4
           4
           4
           4
           4
           4
           4
           4
           4
           4
           4
           4
           4
           4
           4
           4
           4
           4
           4
           4
           4
           4
           4
           4
           4
           4
           4
           4
           4
           4
           4
           4
           4
           4
           4
           4
           4
           4
           4
           4
           4
           4
           4
           4
           4
           4
           4
           4
           4
           4
           4
           4
           4
           4
           4
           4
           4
           4
           4
           4
           4
           4
           4
           4
           4
           4
           4
           4
           4
           4
           4
           4
           4
           4
           4
           4
           4
           4
           4
           4
           4
           4
           4
           4
           4
           4
           4
           4
           4
           4
           4
           4
           4
           4
           4
           4
           4
           4
           4
           4
           4
           4
           4
           4
           4
           4
           4
           4
           4
           4
           4
           4
           4
           4
           4
           4
           4
           4
           4
           4
           4
           4
           4
           4
           4
           4
           4
           4
           4
           4
           4
           4
           4
           4
           4
           4
           4
           4
           4
           4
           4
           4
           4
           4
           4
           4
           4
           4
           4
           4
           4
           4
           4
           4
           4
           4
           4
           4
           4
           4
           4
           4
           4
           4
           4
           4
           4
           4
           4
           4
           4
           4
           4
           4
           4
           4
           4
           4
           4
           4
           4
           4
           4
           4
           4
           4
           4
           4
           4
           4
           4
           4
           4
           4
           4
           4
           4
           4
           4
           4
           4
           4
           4
           4
           4
           4
           4
           4
           4
           4
           4
           4
           4
           4
           4
           4
           4
           4
           4
           4
           4
           4
           4
           4
           4
           4
           4
           4
           4
           4
           4
           4
           4
           4
           4
           4
           4
           4
           4
           4
           4
           4
           4
           4
           4
           4
           4
           4
           4
           4
           4
           4
           4
           4
           4
           4
           4
           4
           4
           4
           4
           4
           4
           4
           4
           4
           4
           4
           4
           4
           4
           4
           4
           4
           4
           4
           4
           4
           4
           4
           4
           4
           4
           4
           4
           4
           4
           4
           4
           4
           4
           4
           4
           4
           4
           4
           4
           4
           4
           4
           4
           4
           4
           4
           4
           4
           4
           4
           4
           4
           4
           4
           4
           4
           4
           4
           4
           4
           4
           4
           4
           4
           4
           4
           4
           4
           4
           4
           4
           4
           4
           4
           4
           4
           4
           4
           4
           4
           4
           4
           4
           4
           4
           4
           4
           4
           4
           4
           4
           4
           4
           4
           4
           4
           4
           4
           4
           4
           4
           4
           4
           4
           4
           4
           4
           4
           4
           4
           4
           4
           4
           4
           4
           4
           4
           4
           4
           4
           4
           4
           4
           4
           4
           4
           4
           4
           4
           4
           4
           4
           4
           4
           4
           4
           4
           4
           4
           4
           4
           4
           4
           4
           4
           4
           4
           4
           4
           4
           4
           4
           4
           4
           4
           4
           4
           4
           4
           4
           4
           4
           4
           4
           4
           4
           4
           4
           4
           4
           4
           4
           4
           4
           4
           4
           4
           4
           4
           4
           4
           4
           4
           4
           4
           4
           4
           4
           4
           4
           4
           4
           4
           4
           4
           4
           4
           4
           4
           4
           4
           4
           4
           4
           4
           4
           4
           4
           4
           4
           4
           4
           4
           4
           4
           4
           4
           4
           4
           4
           4
           4
           4
           4
           4
           4
           4
           4
           4
           4
           4
           4
           4
           4
           4
           4
           4
           4
           4
           4
           4
           4
           4
           4
           4
           4
           4
           4
           4
           4
           4
           4
           4
           4
           4
           4
           4
           4
           4
           4
           4
           4
           4
           4
           4
           4
           4
           4
           4
           4
           4
           4
           4
           4
           4
           4
           4
           4
           4
           4
           4
           4
           4
           4
           4
           4
           4
           4
           4
           4
           4
           4
           4
           4
           4
           4
           4
           4
           4
           4
           4
           4
           4
           4
           4
           4
           4
           4
           4
           4
           4
           4
           4
           4
           4
           4
           4
           4
           4
           4
           4
           4
           4
           4
           4
           4
           4
           4
           4
           4
           4
           4
           4
           4
           4
           4
           4
           4
           4
           4
           4
           4
           4
           4
           4
           4
           4
           4
           4
           4
           4
           4
           4
           4
           4
           4
           4
           4
           4
           4
           4
           4
           4
           4
           4
           4
           4
           4
           4
           4
           4
           4
           4
           4
           4
           4
           4
           4
           4
           4
           4
           4
           4
           4
           4
           4
           4
           4
           4
           4
           4
           4
           4
           4
           4
           4
           4
           4
           4
           4
           4
           4
           4
           4
           4
           4
           4
           4
           4
           4
           4
           4
           4
           4
           4
           4
           4
           4
           4
           4
           4
           4
           4
           4
           4
           4
           4
           4
           4
           4
           4
           4
           4
           4
           4
           4
           4
           4
           4
           4
           4
           4
           4
           4
           4
           4
           4
           4
           4
           4
           4
           4
           4
           4
           4
           4
           4
           4
           4
           4
           4
           4
           4
           4
           4
           4
           4
           4
           4
           4
           4
           4
           4
           4
           4
           4
           4
           4
           4
           4
           4
           4
           4
           4
           4
           4
           4
           4
           4
           4
           4
           4
           4
           4
           4
           4
           4
           4
           4
           4
           4
           4
           4
           4
           4
           4
           4
           4
           4
           4
           4
           4
           4
           4
           4
           4
           4
           4
           4
           4
           4
           4
           4
           4
           4
           4
           4
           4
           4
           4
           4
           4
           4
           4
           4
           4
           4
           4
           4
           4
           4
           4
           4
           4
           4
           4
           4
           4
           4
           4
           4
           4
           4
           4
           4
           4
           4
           4
           4
           4
           4
           4
           4
           4
           4
           4
           4
           4
           4
           4
           4
           4
           4
           4
           4
           4
           4
           4
           4
           4
           4
           4
           4
           4
           4
           4
           4
           4
           4
           4
           4
           4
           4
           4
           4
           4
           4
           4
           4
           4
           4
           4
           4
           4
           4
           4
           4
           4
           4
           4
           4
           4
           4
           4
           4
           4
           4
           4
           4
           4
           4
           4
           4
           4
           4
           4
           4
           4
           4
           4
           4
           4
           4
           4
           4
           4
           4
           4
           4
           4
           4
           4
           4
           4
           4
           4
           4
           4
           4
           4
           4
           4
           4
           4
           4
           4
           4
           4
           4
           4
           4
           4
           4
           4
           4
           4
           4
           4
           4
           4
           4
           4
           4
           4
           4
           4
           4
           4
           4
           4
           4
           4
           4
           4
           4
           4
           4
           4
           4
           4
           4
           4
           4
           4
           4
           4
           4
           4
           4
           4
           4
           4
           4
           4
           4
           4
           4
           4
           4
           4
           4
           4
           4
           4
           4
           4
           4
           4
           4
           4
           4
           4
           4
           4
           4
           4
           4
           4
           4
           4
           4
           4
           4
           4
           4
           4
           4
           4
           4
           4
           4
           4
           4
           4
           4
           4
           4
           4
           4
           4
           4
           4
           4
           4
           4
           4
           4
           4
           4
           4
           4
           4
           4
           4
           4
           4
           4
           4
           4
           4
           4
           4
           4
           4
           4
           4
           4
           4
           4
           4
           4
           4
           4
           4
           4
           4
           4
           4
           4
           4
           4
           4
           4
           4
           4
           4
           4
           4
           4
           4
           4
           4
           4
           4
           4
           4
           4
           4
           4
           4
           4
           4
           4
           4
           4
           4
           4
           4
           4
           4
           4
           4
           4
           4
           4
           4
           4
           4
           4
           4
           4
           4
           4
           4
           4
           4
           4
           4
           4
           4
           4
           4
           4
           4
           4
           4
           4
           4
           4
           4
           4
           4
           4
           4
           4
           4
           4
           4
           4
           4
           4
           4
           4
           4
           4
           4
           4
           4
           4
           4
           4
           4
           4
           4
           4
           4
           4
           4
           4
           4
           4
           4
           4
           4
           4
           4
           4
           4
           4
           4
           4
           4
           4
           4
           4
           4
           4
           4
           4
           4
           4
           4
           4
           4
           4
           4
           4
           4
           4
           4
           4
           4
           4
           4
           4
           4
           4
           4
           4
           4
           4
           4
           4
           4
           4
           4
           4
           4
           4
           4
           4
           4
           4
           4
           4
           4
           4
           4
           4
           4
           4
           4
           4
           4
           4
           4
           4
           4
           4
           4
           4
           4
           4
           4
           4
           4
           4
           4
           4
           4
           4
           4
           4
           4
           4
           4
           4
           4
           4
           4
           4
           4
           4
           4
           4
           4
           4
           4
           4
           4
           4
           4
           4
           4
           4
           4
           4
           4
           4
           4
           4
           4
           4
           4
           4
           4
           4
           4
           4
           4
           4
           4
           4
           4
           4
           4
           4
           4
           4
           4
           4
           4
           4
           4
           4
           4
           4
           4
           4
           4
           4
           4
           4
           4
           4
           4
           4
           4
           4
           4
           4
           4
           4
           4
           4
           4
           4
           4
           4
           4
           4
           4
           4
           4
           4
           4
           4
           4
           4
           4
           4
           4
           4
           4
           4
           4
           4
           4
           4
           4
           4
           4
           4
           4
           4
           4
           4
           4
           4
           4
           4
           4
           4
           4
           4
           4
           4
           4
           4
           4
           4
           4
           4
           4
           4
           4
           4
           4
           4
           4
           4
           4
           4
           4
           4
           4
           4
           4
           4
           4
           4
           4
           4
           4
           4
           4
           4
           4
           4
           4
           4
           4
           4
           4
           4
           4
           4
           4
           4
           4
           4
           4
           4
           4
           4
           4
           4
           4
           4
           4
           4
           4
           4
           4
           4
           4
           4
           4
           4
           4
           4
           4
           4
           4
           4
           4
           4
           4
           4
           4
           4
           4
           4
           4
           4
           4
           4
           4
           4
           4
           4
           4
           4
           4
           4
           4
           4
           4
           4
           4
           4
           4
           4
           4
           4
           4
           4
           4
           4
           4
           4
           4
           4
           4
           4
           4
           4
           4
           4
           4
           4
           4
           4
           4
           4
           4
           4
           4
           4
           4
           4
           4
           4
           4
           4
           4
           4
           4
           4
           4
           4
           4
           4
           4
           4
           4
           4
           4
           4
           4
           4
           4
           4
           4
           4
           4
           4
           4
           4
           4
           4
           4
           4
           4
           4
           4
           4
           4
           4
           4
           4
           4
           4
           4
           4
           4
           4
           4
           4
           4
           4
           4
           4
           4
           4
           4
           4
           4
           4
           4
           4
           4
           4
           4
           4
           4
           4
           4
           4
           4
           4
           4
           4
           4
           4
           4
           4
           4
           4
           4
           4
           4
           4
           4
           4
           4
           4
           4
           4
           4
           4
           4
           4
           4
           4
           4
           4
           4
           4
           4
           4
           4
           4
           4
           4
           4
           4
           4
           4
           4
           4
           4
           4
           4
           4
           4
           4
           4
           4
           4
           4
           4
           4
           4
           4
           4
           4
           4
           4
           4
           4
           4
           4
           4
           4
           4
           4
           4
           4
           4
           4
           4
           4
           4
           4
           4
           4
           4
           4
           4
           4
           4
           4
           4
           4
           4
           4
           4
           4
           4
           4
           4
           4
           4
           4
           4
           4
           4
           4
           4
           4
           4
           4
           4
           4
           4
           4
           4
           4
           4
           4
           4
           4
           4
           4
           4
           4
           4
           4
           4
           4
           4
           4
           4
           4
           4
           4
           4
           4
           4
           4
           4
           4
           4
           4
           4
           4
           4
           4
           4
           4
           4
           4
           4
           4
           4
           4
           4
           4
           4
           4
           4
           4
           4
           4
           4
           4
           4
           4
           4
           4
           4
           4
           4
           4
           4
           4
           4
           4
           4
           4
           4
           4
           4
           4
           4
           4
           4
           4
           4
           4
           4
           4
           4
           4
           4
           4
           4
           4
           4
           4
           4
           4
           4
           4
           4
           4
           4
           4
           4
           4
           4
           4
           4
           4
           4
           4
           4
           4
           4
           4
           4
           4
           4
           4
           4
           4
           4
           4
           4
           4
           4
           4
           4
           4
           4
           4
           4
           4
           4
           4
           4
           4
           4
           4
           4
           4
           4
           4
           4
           4
           4
           4
           4
           4
           4
           4
           4
           4
           4
           4
           4
           4
           4
           4
           4
           4
           4
           4
           4
           4
           4
           4
           4
           4
           4
           4
           4
           4
           4
           4
           4
           4
           4
           4
           4
           4
           4
           4
           4
           4
           4
           4
           4
           4
           4
           4
           4
           4
           4
           4
           4
           4
           4
           4
           4
           4
           4
           4
           4
           4
           4
           4
           4
           4
           4
           4
           4
           4
           4
           4
           4
           4
           4
           4
           4
           4
           4
           4
           4
           4
           4
           4
           4
           4
           4
           4
           4
           4
           4
           4
           4
           4
           4
           4
           4
           4
           4
           4
           4
           4
           4
           4
           4
           4
           4
           4
           4
           4
           4
           4
           4
           4
           4
           4
           4
           4
           4
           4
           4
           4
           4
           4
           4
           4
           4
           4
           4
           4
           4
           4
           4
           4
           4
           4
           4
           4
           4
           4
           4
           4
           4
           4
           4
           4
           4
           4
           4
           4
           4
           4
           4
           4
           4
           4
           4
           4
           4
           4
           4
           4
           4
           4
           4
           4
           4
           4
           4
           4
           4
           4
           4
           4
           4
           4
           4
           4
           4
           4
           4
           4
           4
           4
           4
           4
           4
           4
           4
           4
           4
           4
           4
           4
           4
           4
           4
           4
           4
           4
           4
           4
           4
           4
           4
           4
           4
           4
           4
           4
           4
           4
           4
           4
           4
           4
           4
           4
           4
           4
           4
           4
           4
           4
           4
           4
           4
           4
           4
           4
           4
           4
           4
           4
           4
           4
           4
           4
           4
           4
           4
           4
           4
           4
           4
           4
           4
           4
           4
           4
           4
           4
           4
           4
           4
           4
           4
           4
           4
           4
           4
           4
           4
           4
           4
           4
           4
           4
           4
           4
           4
           4
           4
           4
           4
           4
           4
           4
           4
           4
           4
           4
           4
           4
           4
           4
           4
           4
           4
           4
           4
           4
           4
           4
           4
           4
           4
           4
           4
           4
           4
           4
           4
           4
           4
           4
           4
           4
           4
           4
           4
           4
           4
           4
           4
           4
           4
           4
           4
           4
           4
           4
           4
           4
           4
           4
           4
           4
           4
           4
           4
           4
           4
           4
           4
           4
           4
           4
           4
           4
           4
           4
           4
           4
           4
           4
           4
           4
           4
           4
           4
           4
           4
           4
           4
           4
           4
           4
           4
           4
           4
           4
           4
           4
           4
           4
           4
           4
           4
           4
           4
           4
           4
           4
           4
           4
           4
           4
           4
           4
           4
           4
           4
           4
           4
           4
           4
           4
           4
           4
           4
           4
           4
           4
           4
           4
           4
           4
           4
           4
           4
           4
           4
           4
           4
           4
           4
           4
           4
           4
           4
           4
           4
           4
           4
           4
           4
           4
           4
           4
           4
           4
           4
           4
           4
           4
           4
           4
           4
           4
           4
           4
           4
           4
           4
           4
           4
           4
           4
           4
           4
           4
           4
           4
           4
           4
           4
           4
           4
           4
           4
           4
           4
           4
           4
           4
           4
           4
           4
           4
           4
           4
           4
           4
           4
           4
           4
           4
           4
           4
           4
           4
           4
           4
           4
           4
           4
           4
           4
           4
           4
           4
           4
           4
           4
           4
           4
           4
           4
           4
           4
           4
           4
           4
           4
           4
           4
           4
           4
           4
           4
           4
           4
           4
           4
           4
           4
           4
           4
           4
           4
           4
           4
           4
           4
           4
           4
           4
           4
           4
           4
           4
           4
           4
           4
           4
           4
           4
           4
           4
           4
           4
           4
           4
           4
           4
           4
           4
           4
           4
           4
           4
           4
           4
           4
           4
           4
           4
           4
           4
           4
           4
           4
           4
           4
           4
           4
           4
           4
           4
           4
           4
           4
           4
           4
           4
           4
           4
           4
           4
           4
           4
           4
           4
           4
           4
           4
           4
           4
           4
           4
           4
           4
           4
           4
           4
           4
           4
           4
           4
           4
           4
           4
           4
           4
           4
           4
           4
           4
           4
           4
           4
           4
           4
           4
           4
           4
           4
           4
           4
           4
           4
           4
           4
           4
           4
           4
           4
           4
           4
           4
           4
           4
           4
           4
           4
           4
           4
           4
           4
           4
           4
           4
           4
           4
           4
           4
           4
           4
           4
           4
           4
           4
           4
           4
           4
           4
           4
           4
           4
           4
           4
           4
           4
           4
           4
           4
           4
           4
           4
           4
           4
           4
           4
           4
           4
           4
           4
           4
           4
           4
           4
           4
           4
           4
           4
           4
           4
           4
           4
           4
           4
           4
           4
           4
           4
           4
           4
           4
           4
           4
           4
           4
           4
           4
           4
           4
           4
           4
           4
           4
           4
           4
           4
           4
           4
           4
           4
           4
           4
           4
           4
           4
           4
           4
           4
           4
           4
           4
           4
           4
           4
           4
           4
           4
           4
           4
           4
           4
           4
           4
           4
           4
           4
           4
           4
           4
           4
           4
           4
           4
           4
           4
           4
           4
           4
           4
           4
           4
           4
           4
           4
           4
           4
           4
           4
           4
           4
           4
           4
           4
           4
           4
           4
           4
           4
           4
           4
           4
           4
           4
           4
           4
           4
           4
           4
           4
           4
           4
           4
           4
           4
           4
           4
           4
           4
           4
           4
           4
           4
           4
           4
           4
           4
           4
           4
           4
           4
           4
           4
           4
           4
           4
           4
           4
           4
           4
           4
           4
           4
           4
           4
           4
           4
           4
           4
           4
           4
           4
           4
           4
           4
           4
           4
           4
           4
           4
           4
           4
           4
           4
           4
           4
           4
           4
           4
           4
           4
           4
           4
           4
           4
           4
           4
           4
           4
           4
           4
           4
           4
           4
           4
           4
           4
           4
           4
           4
           4
           4
           4
           4
           4
           4
           4
           4
           4
           4
           4
           4
           4
           4
           4
           4
           4
           4
           4
           4
           4
           4
           4
           4
           4
           4
           4
           4
           4
           4
           4
           4
           4
           4
           4
           4
           4
           4
           4
           4
           4
           4
           4
           4
           4
           4
           4
           4
           4
           4
           4
           4
           4
           4
           4
           4
           4
           4
           4
           4
           4
           4
           4
           4
           4
           4
           4
           4
           4
           4
           4
           4
           4
           4
           4
           4
           4
           4
           4
           4
           4
           4
           4
           4
           4
           4
           4
           4
           4
           4
           4
           4
           4
           4
           4
           4
           4
           4
           4
           4
           4
           4
           4
           4
           4
           4
           4
           4
           4
           4
           4
           4
           4
           4
           4
           4
           4
           4
           4
           4
           4
           4
           4
           4
           4
           4
           4
           4
           4
           4
           4
           4
           4
           4
           4
           4
           4
           4
           4
           4
           4
           4
           4
           4
           4
           4
           4
           4
           4
           4
           4
           4
           4
           4
           4
           4
           4
           4
           4
           4
           4
           4
           4
           4
           4
           4
           4
           4
           4
           4
           4
           4
           4
           4
           4
           4
           4
           4
           4
           4
           4
           4
           4
           4
           4
           4
           4
           4
           4
           4
           4
           4
           4
           4
           4
           4
           4
           4
           4
           4
           4
           4
           4
           4
           4
           4
           4
           4
           4
           4
           4
           4
           4
           4
           4
           4
           4
           4
           4
           4
           4
           4
           4
           4
           4
           4
           4
           4
           4
           4
           4
           4
           4
           4
           4
           4
           4
           4
           4
           4
           4
           4
           4
           4
           4
           4
           4
           4
           4
           4
           4
           4
           4
           4
           4
           4
           4
           4
           4
           4
           4
           4
           4
           4
           4
           4
           4
           4
           4
           4
           4
           4
           4
           4
           4
           4
           4
           4
           4
           4
           4
           4
           4
           4
           4
           4
           4
           4
           4
           4
           4
           4
           4
           4
           4
           4
           4
           4
           4
           4
           4
           4
           4
           4
           4
           4
           4
           4
           4
           4
           4
           4
           4
           4
           4
           4
           4
           4
           4
           4
           4
           4
           4
           4
           4
           4
           4
           4
           4
           4
           4
           4
           4
           4
           4
           4
           4
           4
           4
           4
           4
           4
           4
           4
           4
           4
           4
           4
           4
           4
           4
           4
           4
           4
           4
           4
           4
           4
           4
           4
           4
           4
           4
           4
           4
           4
           4
           4
           4
           4
           4
           4
           4
           4
           4
           4
           4
           4
           4
           4
           4
           4
           4
           4
           4
           4
           4
           4
           4
           4
           4
           4
           4
           4
           4
           4
           4
           4
           4
           4
           4
           4
           4
           4
           4
           4
           4
           4
           4
           4
           4
           4
           4
           4
           4
           4
           4
           4
           4
           4
           4
           4
           4
           4
           4
           4
           4
           4
           4
           4
           4
           4
           4
           4
           4
           4
           4
           4
           4
           4
           4
           4
           4
           4
           4
           4
           4
           4
           4
           4
           4
           4
           4
           4
           4
           4
           4
           4
           4
           4
           4
           4
           4
           4
           4
           4
           4
           4
           4
           4
           4
           4
           4
           4
           4
           4
           4
           4
           4
           4
           4
           4
           4
           4
           4
           4
           4
           4
           4
           4
           4
           4
           4
           4
           4
           4
           4
           4
           4
           4
           4
           4
           4
           4
           4
           4
           4
           4
           4
           4
           4
           4
           4
           4
           4
           4
           4
           4
           4
           4
           4
           4
           4
           4
           4
           4
           4
           4
           4
           4
           4
           4
           4
           4
           4
           4
           4
           4
           4
           4
           4
           4
           4
           4
           4
           4
           4
           4
           4
           4
           4
           4
           4
           4
           4
           4
           4
           4
           4
           4
           4
           4
           4
           4
           4
           4
           4
           4
           4
           4
           4
           4
           4
           4
           4
           4
           4
           4
           4
           4
           4
           4
           4
           4
           4
           4
           4
           4
           4
           4
           4
           4
           4
           4
           4
           4
           4
           4
           4
           4
           4
           4
           4
           4
           4
           4
           4
           4
           4
           4
           4
           4
           4
           4
           4
           4
           4
           4
           4
           4
           4
           4
           4
           4
           4
           4
           4
           4
           4
           4
           4
           4
           4
           4
           4
           4
           4
           4
           4
           4
           4
           4
           4
           4
           4
           4
           4
           4
           4
           4
           4
           4
           4
           4
           4
           4
           4
           4
           4
           4
           4
           4
           4
           4
           4
           4
           4
           4
           4
           4
           4
           4
           4
           4
           4
           4
           4
           4
           4
           4
           4
           4
           4
           4
           4
           4
           4
           4
           4
           4
           4
           4
           4
           4
           4
           4
           4
           4
           4
           4
           4
           4
           4
           4
           4
           4
           4
           4
           4
           4
           4
           4
           4
           4
           4
           4
           4
           4
           4
           4
           4
           4
           4
           4
           4
           4
           4
           4
           4
           4
           4
           4
           4
           4
           4
           4
           4
           4
           4
           4
           4
           4
           4
           4
           4
           4
           4
           4
           4
           4
           4
           4
           4
           4
           4
           4
           4
           4
           4
           4
           4
           4
           4
           4
           4
           4
           4
           4
           4
           4
           4
           4
           4
           4
           4
           4
           4
           4
           4
           4
           4
           4
           4
           4
           4
           4
           4
           4
           4
           4
           4
           4
           4
           4
           4
           4
           4
           4
           4
           4
           4
           4
           4
           4
           4
           4
           4
           4
           4
           4
           4
           4
           4
           4
           4
           4
           4
           4
           4
           4
           4
           4
           4
           4
           4
           4
           4
           4
           4
           4
           4
           4
           4
           4
           4
           4
           4
           4
           4
           4
           4
           4
           4
           4
           4
           4
           4
           4
           4
           4
           4
           4
           4
           4
           4
           4
           4
           4
           4
           4
           4
           4
           4
           4
           4
           4
           4
           4
           4
           4
           4
           4
           4
           4
           4
           4
           4
           4
           4
           4
           4
           4
           4
           4
           4
           4
           4
           4
           4
           4
           4
           4
           4
           4
           4
           4
           4
           4
           4
           4
           4
           4
           4
           4
           4
           4
           4
           4
           4
           4
           4
           4
           4
           4
           4
           4
           4
           4
           4
           4
           4
           4
           4
           4
           4
           4
           4
           4
           4
           4
           4
           4
           4
           4
           4
           4
           4
           4
           4
           4
           4
           4
           4
           4
           4
           4
           4
           4
           4
           4
           4
           4
           4
           4
           4
           4
           4
           4
           4
           4
           4
           4
           4
           4
           4
           4
           4
           4
           4
           4
           4
           4
           4
           4
           4
           4
           4
           4
           4
           4
           4
           4
           4
           4
           4
           4
           4
           4
           4
           4
           4
           4
           4
           4
           4
           4
           4
           4
           4
           4
           4
           4
           4
           4
           4
           4
           4
           4
           4
           4
           4
           4
           4
           4
           4
           4
           4
           4
           4
           4
           4
           4
           4
           4
           4
           4
           4
           4
           4
           4
           4
           4
           4
           4
           4
           4
           4
           4
           4
           4
           4
           4
           4
           4
           4
           4
           4
           4
           4
           4
           4
           4
           4
           4
           4
           4
           4
           4
           4
           4
           4
           4
           4
           4
           4
           4
           4
           4
           4
           4
           4
           4
           4
           4
           4
           4
           4
           4
           4
           4
           4
           4
           4
           4
           4
           4
           4
           4
           4
           4
           4
           4
           4
           4
           4
           4
           4
           4
           4
           4
           4
           4
           4
           4
           4
           4
           4
           4
           4
           4
           4
           4
           4
           4
           4
           4
           4
           4
           4
           4
           4
           4
           4
           4
           4
           4
           4
           4
           4
           4
           4
           4
           4
           4
           4
           4
           4
           4
           4
           4
           4
           4
           4
           4
           4
           4
           4
           4
           4
           4
           4
           4
           4
           4
           4
           4
           4
           4
           4
           4
           4
           4
           4
           4
           4
           4
           4
           4
           4
           4
           4
           4
           4
           4
           4
           4
           4
           4
           4
           4
           4
           4
           4
           4
           4
           4
           4
           4
           4
           4
           4
           4
           4
           4
           4
           4
           4
           4
           4
           4
           4
           4
           4
           4
           4
           4
           4
           4
           4
           4
           4
           4
           4
           4
           4
           4
           4
           4
           4
           4
           4
           4
           4
           4
           4
           4
           4
           4
           4
           4
           4
           4
           4
           4
           4
           4
           4
           4
           4
           4
           4
           4
           4
           4
           4
           4
           4
           4
           4
           4
           4
           4
           4
           4
           4
           4
           4
           4
           4
           4
           4
           4
           4
           4
           4
           4
           4
           4
           4
           4
           4
           4
           4
           4
           4
           4
           4
           4
           4
           4
           4
           4
           4
           4
           4
           4
           4
           4
           4
           4
           4
           4
           4
           4
           4
           4
           4
           4
           4
           4
           4
           4
           4
           4
           4
           4
           4
           4
           4
           4
           4
           4
           4
           4
           4
           4
           4
           4
           4
           4
           4
           4
           4
           4
           4
           4
           4
           4
           4
           4
           4
           4
           4
           4
           4
           4
           4
           4
           4
           4
           4
           4
           4
           4
           4
           4
           4
           4
           4
           4
           4
           4
           4
           4
           4
           4
           4
           4
           4
           4
           4
           4
           4
           4
           4
           4
           4
           4
           4
           4
           4
           4
           4
           4
           4
           4
           4
           4
           4
           4
           4
           4
           4
           4
           4
           4
           4
           4
           4
           4
           4
           4
           4
           4
           4
           4
           4
           4
           4
           4
           4
           4
           4
           4
           4
           4
           4
           4
           4
           4
           4
           4
           4
           4
           4
           4
           4
           4
           4
           4
           4
           4
           4
           4
           4
           4
           4
           4
           4
           4
           4
           4
           4
           4
           4
           4
           4
           4
           4
           4
           4
           4
           4
           4
           4
           4
           4
           4
           4
           4
           4
           4
           4
           4
           4
           4
           4
           4
           4
           4
           4
           4
           4
           4
           4
           4
           4
           4
           4
           4
           4
           4
           4
           4
           4
           4
           4
           4
           4
           4
           4
           4
           4
           4
           4
           4
           4
           4
           4
           4
           4
           4
           4
           4
           4
           4
           4
           4
           4
           4
           4
           4
           4
           4
           4
           4
           4
           4
           4
           4
           4
           4
           4
           4
           4
           4
           4
           4
           4
           4
           4
           4
           4
           4
           4
           4
           4
           4
           4
           4
           4
           4
           4
           4
           4
           4
           4
           4
           4
           4
           4
           4
           4
           4
           4
           4
           4
           4
           4
           4
           4
           4
           4
           4
           4
           4
           4
           4
           4
           4
           4
           4
           4
           4
           4
           4
           4
           4
           4
           4
           4
           4
           4
           4
           4
           4
           4
           4
           4
           4
           4
           4
           4
           4
           4
           4
           4
           4
           4
           4
           4
           4
           4
           4
           4
           4
           4
           4
           4
           4
           4
           4
           4
           4
           4
           4
           4
           4
           4
           4
           4
           4
           4
           4
           4
           4
           4
           4
           4
           4
           4
           4
           4
           4
           4
           4
           4
           4
           4
           4
           4
           4
           4
           4
           4
           4
           4
           4
           4
           4
           4
           4
           4
           4
           4
           4
           4
           4
           4
           4
           4
           4
           4
           4
           4
           4
           4
           4
           4
           4
           4
           4
           4
           4
           4
           4
           4
           4
           4
           4
           4
           4
           4
           4
           4
           4
           4
           4
           4
           4
           4
           4
           4
           4
           4
           4
           4
           4
           4
           4
           4
           4
           4
           4
           4
           4
           4
           4
           4
           4
           4
           4
           4
           4
           4
           4
           4
           4
           4
           4
           4
           4
           4
           4
           4
           4
           4
           4
           4
           4
           4
           4
           4
           4
           4
           4
           4
           4
           4
           4
           4
           4
           4
           4
           4
           4
           4
           4
           4
           4
           4
           4
           4
           4
           4
           4
           4
           4
           4
           4
           4
           4
           4
           4
           4
           4
           4
           4
           4
           4
           4
           4
           4
           4
           4
           4
           4
           4
           4
           4
           4
           4
           4
           4
           4
           4
           4
           4
           4
           4
           4
           4
           4
           4
           4
           4
           4
           4
           4
           4
           4
           4
           4
           4
           4
           4
           4
           4
           4
           4
           4
           4
           4
           4
           4
           4
           4
           4
           4
           4
           4
           4
           4
           4
           4
           4
           4
           4
           4
           4
           4
           4
           4
           4
           4
           4
           4
           4
           4
           4
           4
           4
           4
           4
           4
           4
           4
           4
           4
           4
           4
           4
           4
           4
           4
           4
           4
           4
           4
           4
           4
           4
           4
           4
           4
           4
           4
           4
           4
           4
           4
           4
           4
           4
           4
           4
           4
           4
           4
           4
           4
           4
           4
           4
           4
           4
           4
           4
           4
           4
           4
           4
           4
           4
           4
           4
           4
           4
           4
           4
           4
           4
           4
           4
           4
           4
           4
           4
           4
           4
           4
           4
           4
           4
           4
           4
           4
           4
           4
           4
           4
           4
           4
           4
           4
           4
           4
           4
           4
           4
           4
           4
           4
           4
           4
           4
           4
           4
           4
           4
           4
           4
           4
           4
           4
           4
           4
           4
           4
           4
           4
           4
           4
           4
           4
           4
           4
           4
           4
           4
           4
           4
           4
           4
           4
           4
           4
           4
           4
           4
           4
           4
           4
           4
           4
           4
           4
           4
           4
           4
           4
           4
           4
           4
           4
           4
           4
           4
           4
           4
           4
           4
           4
           4
           4
           4
           4
           4
           4
           4
           4
           4
           4
           4
           4
           4
           4
           4
           4
           4
           4
           4
           4
           4
           4
           4
           4
           4
           4
           4
           4
           4
           4
           4
           4
           4
           4
           4
           4
           4
           4
           4
           4
           4
           4
           4
           4
           4
           4
           4
           4
           4
           4
           4
           4
           4
           4
           4
           4
           4
           4
           4
           4
           4
           4
           4
           4
           4
           4
           4
           4
           4
           4
           4
           4
           4
           4
           4
           4
           4
           4
           4
           4
           4
           4
           4
           4
           4
           4
           4
           4
           4
           4
           4
           4
           4
           4
           4
           4
           4
           4
           4
           4
           4
           4
           4
           4
           4
           4
           4
           4
           4
           4
           4
           4
           4
           4
           4
           4
           4
           4
           4
           4
           4
           4
           4
           4
           4
           4
           4
           4
           4
           4
           4
           4
           4
           4
           4
           4
           4
           4
           4
           4
           4
           4
           4
           4
           4
           4
           4
           4
           4
           4
           4
           4
           4
           4
           4
           4
           4
           4
           4
           4
           4
           4
           4
           4
           4
           4
           4
           4
           4
           4
           4
           4
           4
           4
           4
           4
           4
           4
           4
           4
           4
           4
           4
           4
           4
           4
           4
           4
           4
           4
           4
           4
           4
           4
           4
           4
           4
           4
           4
           4
           4
           4
           4
           4
           4
           4
           4
           4
           4
           4
           4
           4
           4
           4
           4
           4
           4
           4
           4
           4
           4
           4
           4
           4
           4
           4
           4
           4
           4
           4
           4
           4
           4
           4
           4
           4
           4
           4
           4
           4
           4
           4
           4
           4
           4
           4
           4
           4
           4
           4
           4
           4
           4
           4
           4
           4
           4
           4
           4
           4
           4
           4
           4
           4
           4
           4
           4
           4
           4
           4
           4
           4
           4
           4
           4
           4
           4
           4
           4
           4
           4
           4
           4
           4
           4
           4
           4
           4
           4
           4
           4
           4
           4
           4
           4
           4
           4
           4
           4
           4
           4
           4
           4
           4
           4
           4
           4
           4
           4
           4
           4
           4
           4
           4
           4
           4
           4
           4
           4
           4
           4
           4
           4
           4
           4
           4
           4
           4
           4
           4
           4
           4
           4
           4
           4
           4
           4
           4
           4
           4
           4
           4
           4
           4
           4
           4
           4
           4
           4
           4
           4
           4
           4
           4
           4
           4
           4
           4
           4
           4
           4
           4
           4
           4
           4
           4
           4
           4
           4
           4
           4
           4
           4
           4
           4
           4
           4
           4
           4
           4
           4
           4
           4
           4
           4
           4
           4
           4
           4
           4
           4
           4
           4
           4
           4
           4
           4
           4
           4
           4
           4
           4
           4
           4
           4
           4
           4
           4
           4
           4
           4
           4
           4
           4
           4
           4
           4
           4
           4
           4
           4
           4
           4
           4
           4
           4
           4
           4
           4
           4
           4
           4
           4
           4
           4
           4
           4
           4
           4
           4
           4
           4
           4
           4
           4
           4
           4
           4
           4
           4
           4
           4
           4
           4
           4
           4
           4
           4
           4
           4
           4
           4
           4
           4
           4
           4
           4
           4
           4
           4
           4
           4
           4
           4
           4
           4
           4
           4
           4
           4
           4
           4
           4
           4
           4
           4
           4
           4
           4
           4
           4
           4
           4
           4
           4
           4
           4
           4
           4
           4
           4
           4
           4
           4
           4
           4
           4
           4
           4
           4
           4
           4
           4
           4
           4
           4
           4
           4
           4
           4
           4
           4
           4
           4
           4
           4
           4
           4
           4
           4
           4
           4
           4
           4
           4
           4
           4
           4
           4
           4
           4
           4
           4
           4
           4
           4
           4
           4
           4
           4
           4
           4
           4
           4
           4
           4
           4
           4
           4
           4
           4
           4
           4
           4
           4
           4
           4
           4
           4
           4
           4
           4
           4
           4
           4
           4
           4
           4
           4
           4
           4
           4
           4
           4
           4
           4
           4
           4
           4
           4
           4
           4
           4
           4
           4
           4
           4
           4
           3
           3
           4
           4
           4
           4
           4
           4
           4
           4
           4
           4
           4
           4
           4
           4
           4
           4
           4
           4
           4
           4
           4
           4
           4
           4
           4
           4
           4
           4
           4
           4
           4
           4
           4
           4
           4
           4
           4
           3
           3
           4
           4
           4
           4
           4
           4
           4
           4
           4
           4
           4
           4
           4
           4
           4
           4
           4
           4
           4
           4
           4
           4
           4
           4
           4
           4
           4
           4
           4
           4
           4
           4
           4
           4
           4
           4
           4
           4
           4
           4
           4
           4
           4
           4
           4
           4
           4
           4
           4
           4
           4
           4
           4
           4
           4
           4
           4
           4
           4
           4
           4
           4
           4
           4
           4
           4
           4
           4
           4
           4
           4
           4
           4
           4
           4
           4
           4
           4
           4
           4
           4
           4
           4
           4
           4
           4
           4
           4
           4
           4
           4
           4
           4
           4
           4
           4
           4
           4
           4
           4
           4
           4
           4
           4
           4
           4
           4
           4
           4
           4
           4
           4
           4
           4
           4
           4
           4
           4
           4
           4
           4
           4
           4
           4
           4
           4
           4
           4
           4
           4
           4
           4
           4
           4
           4
           4
           4
           4
           4
           4
           4
           4
           4
           4
           4
           4
           4
           4
           4
           4
           4
           4
           4
           4
           4
           4
           4
           4
           4
           4
           4
           4
           4
           4
           4
           4
           4
           4
           4
           4
           4
           4
           4
           4
           4
           4
           4
           4
           4
           4
           4
           4
           4
           4
           4
           4
           4
           4
           4
           4
           4
           4
           4
           4
           4
           4
           4
           4
           4
           4
           4
           4
           4
           4
           4
           4
           4
           4
           4
           4
           4
           4
           4
           4
           4
           4
           4
           4
           4
           4
           4
           4
           4
           4
           4
           4
           4
           4
           4
           4
           4
           4
           4
           4
           4
           4
           4
           4
           4
           4
           4
           4
           4
           4
           4
           4
           4
           4
           4
           4
           4
           4
           4
           4
           4
           4
           4
           4
           4
           4
           4
           4
           4
           4
           4
           4
           4
           4
           4
           4
           4
           4
           4
           4
           4
           4
           4
           4
           4
           4
           4
           4
           4
           4
           4
           4
           4
           4
           4
           4
           4
           4
           4
           4
           4
           4
           4
           4
           4
           4
           4
           4
           4
           4
           4
           4
           4
           4
           4
           4
           4
           4
           4
           4
           4
           4
           4
           4
           4
           4
           4
           4
           4
           4
           4
           4
           4
           4
           4
           4
           4
           4
           4
           4
           4
           4
           4
           4
           4
           4
           4
           4
           4
           4
           4
           4
           4
           4
           4
           4
           4
           4
           4
           4
           4
           4
           4
           4
           4
           4
           4
           4
           4
           4
           4
           4
           4
           4
           4
           4
           4
           4
           4
           4
           4
           4
           4
           4
           4
           4
           4
           4
           4
           4
           4
           4
           4
           4
           4
           4
           4
           4
           4
           4
           4
           4
           4
           4
           4
           4
           4
           4
           4
           4
           4
           4
           4
           4
           4
           4
           4
           4
           4
           4
           4
           4
           4
           4
           4
           4
           4
           4
           4
           4
           4
           4
           4
           4
           4
           4
           4
           4
           4
           4
           4
           4
           4
           4
           4
           4
           4
           4
           4
           4
           4
           4
           4
           4
           4
           4
           4
           4
           4
           4
           4
           4
           4
           4
           4
           4
           4
           4
           4
           4
           4
           4
           4
           4
           4
           4
           4
           4
           4
           4
           4
           4
           4
           4
           4
           4
           4
           4
           4
           4
           4
           4
           4
           4
           4
           4
           4
           4
           4
           4
           4
           4
           4
           4
           4
           4
           4
           4
           4
           4
           4
           4
           4
           4
           4
           4
           4
           4
           4
           4
           4
           4
           4
           4
           4
           4
           4
           4
           4
           4
           4
           4
           4
           4
           4
           4
           4
           4
           4
           4
           4
           4
           4
           4
           4
           5
           4
           4
           4
           4
           4
           4
           4
           4
           4
           4
           4
           4
           4
           4
           4
           4
           4
           4
           4
           4
           4
           4
           4
           4
           4
           4
           4
           4
           4
           4
           4
           4
           4
           4
           4
           4
           4
           4
           4
           4
           4
           4
           4
           4
           4
           4
           4
           4
           4
           4
           4
           4
           4
           4
           4
           4
           4
           4
           4
           4
           4
           4
           4
           4
           4
           4
           4
           4
           4
           4
           4
           4
           4
           4
           4
           4
           4
           4
           5
           4
           4
           4
           4
           4
           4
           4
           4
           4
           4
           4
           4
           4
           4
           4
           4
           4
           4
           4
           4
           4
           4
           4
           4
           4
           4
           4
           4
           4
           4
           4
           4
           4
           4
           4
           4
           4
           4
           4
           4
           4
           4
           4
           4
           4
           4
           4
           4
           4
           4
           4
           4
           4
           4
           4
           4
           4
           4
           4
           4
           4
           4
           4
           4
           4
           4
           4
           4
           4
           4
           4
           4
           4
           4
           4
           4
           4
           4
           4
           4
           4
           4
           4
           5
           4
           4
           4
           4
           4
           4
           4
           4
           4
           4
           4
           4
           4
           4
           4
           4
           4
           4
           4
           4
           4
           4
           4
           4
           4
           4
           4
           4
           4
           4
           4
           4
           4
           4
           4
           4
           4
           4
           4
           4
           4
           4
           4
           4
           4
           4
           4
           4
           4
           4
           4
           4
           4
           4
           4
           4
           4
           4
           4
           4
           4
           4
           4
           4
           4
           4
           4
           4
           4
           4
           4
           4
           4
           4
           4
           4
           4
           4
           4
           4
           4
           4
           4
           4
           4
           4
           4
           4
           4
           4
           5
           4
           4
           4
           4
           4
           4
           4
           4
           4
           4
           4
           4
           4
           4
           4
           4
           4
           4
           4
           4
           4
           4
           4
           4
           4
           4
           4
           4
           4
           4
           4
           4
           4
           4
           4
           4
           4
           4
           4
           4
           4
           4
           4
           4
           4
           4
           4
           4
           4
           4
           4
           4
           4
           4
           4
           4
           4
           4
           4
           4
           4
           4
           4
           4
           4
           4
           4
           4
           4
           4
           4
           4
           4
           4
           4
           4
           4
           4
           4
           4
           4
           4
           4
           4
           4
           4
           4
           4
           4
           4
           4
           4
           4
           4
           4
           4
           4
           4
           4
           4
           4
           4
           4
           4
           4
           4
           4
           4
           4
           4
           4
           4
           4
           4
           4
           4
           4
           4
           4
           4
           4
           4
           4
           4
           4
           4
           4
           4
           4
           4
           4
           4
           4
           4
           4
           4
           4
           4
           4
           4
           4
           4
           4
           4
           4
           4
           4
           4
           4
           4
           4
           4
           4
           4
           4
           4
           4
           4
           4
           4
           4
           4
           4
           4
           4
           4
           4
           4
           4
           4
           4
           4
           4
           4
           4
           4
           4
           4
           4
           4
           4
           4
           4
           4
           4
           4
           4
           4
           4
           4
           4
           4
           4
           4
           4
           4
           4
           4
           4
           4
           4
           4
           4
           4
           4
           4
           4
           4
           4
           4
           4
           4
           4
           4
           4
           4
           4
           4
           4
           4
           4
           4
           4
           4
           4
           4
           4
           4
           4
           4
           4
           4
           4
           4
           4
           4
           4
           4
           4
           4
           4
           4
           4
           4
           4
           4
           4
           4
           4
           4
           4
           4
           4
           4
           4
           4
           4
           4
           4
           4
           4
           4
           4
           4
           4
           4
           4
           4
           4
           4
           4
           4
           4
           4
           4
           4
           4
           4
           4
           4
           4
           4
           4
           4
           4
           4
           4
           4
           4
           4
           4
           4
           4
           4
           4
           4
           4
           4
           4
           4
           4
           4
           4
           4
           4
           4
           4
           4
           4
           4
           4
           4
           4
           4
           4
           4
           4
           4
           4
           4
           4
           4
           4
           4
           4
           4
           4
           4
           4
           4
           4
           4
           4
           4
           4
           4
           4
           4
           4
           4
           4
           4
           4
           4
           4
           4
           4
           4
           4
           4
           4
           4
           4
           4
           4
           4
           4
           4
           4
           4
           4
           4
           4
           4
           4
           4
           4
           4
           4
           4
           4
           4
           4
           4
           4
           4
           4
           4
           4
           4
           4
           4
           4
           4
           4
           4
           4
           4
           4
           4
           4
           4
           4
           4
           4
           4
           4
           4
           4
           4
           4
           4
           4
           4
           4
           4
           4
           4
           4
           4
           4
           4
           4
           4
           4
           4
           4
           4
           4
           4
           4
           4
           4
           4
           4
           4
           4
           4
           4
           4
           4
           4
           4
           4
           4
           4
           4
           4
           4
           4
           4
           4
           4
           4
           4
           4
           4
           4
           4
           4
           4
           4
           4
           4
           4
           4
           4
           4
           4
           4
           4
           4
           4
           4
           4
           4
           4
           4
           4
           4
           4
           4
           4
           4
           4
           4
           4
           4
           4
           4
           4
           4
           4
           4
           4
           4
           4
           4
           4
           4
           4
           4
           4
           4
           4
           4
           4
           4
           4
           4
           4
           4
           4
           4
           4
           4
           4
           4
           4
           4
           4
           4
           4
           4
           4
           4
           4
           4
           4
           4
           4
           4
           4
           4
           4
           4
           4
           4
           4
           4
           4
           4
           4
           4
           4
           4
           4
           4
           4
           4
           4
           4
           4
           4
           4
           4
           4
           4
           4
           4
           4
           4
           4
           4
           4
           4
           4
           4
           4
           4
           4
           4
           4
           4
           4
           4
           4
           4
           4
           4
           4
           4
           4
           4
           4
           4
           4
           4
           4
           4
           4
           4
           4
           4
           4
           4
           4
           4
           4
           4
           4
           4
           4
           4
           4
           4
           4
           4
           4
           4
           4
           4
           4
           4
           4
           4
           4
           4
           4
           4
           4
           4
           4
           4
           4
           4
           4
           4
           4
           4
           4
           4
           4
           4
           4
           4
           4
           4
           4
           4
           4
           4
           4
           4
           4
           4
           4
           4
           4
           4
           4
           4
           4
           4
           4
           4
           4
           4
           4
           4
           4
           4
           4
           4
           4
           4
           4
           4
           4
           4
           4
           4
           4
           4
           4
           4
           4
           4
           4
           4
           4
           4
           4
           4
           4
           4
           4
           4
           4
           4
           4
           4
           4
           4
           4
           4
           4
           4
           4
           4
           4
           4
           4
           4
           4
           4
           4
           4
           4
           4
           4
           4
           4
           4
           4
           4
           4
           4
           4
           4
           4
           4
           4
           4
           4
           4
           4
           4
           4
           4
           4
           4
           4
           4
           4
           4
           4
           4
           4
           4
           4
           4
           4
           4
           4
           4
           4
           4
           4
           4
           4
           4
           4
           4
           4
           4
           4
           4
           4
           4
           4
           4
           4
           4
           4
           4
           4
           4
           4
           4
           4
           4
           4
           4
           4
           4
           4
           4
           4
           4
           4
           4
           4
           4
           4
           4
           4
           4
           4
           4
           4
           4
           4
           4
           4
           4
           4
           4
           4
           4
           4
           4
           4
           4
           4
           4
           4
           4
           4
           4
           4
           4
           4
           4
           4
           4
           4
           4
           4
           4
           4
           4
           4
           4
           4
           4
           4
           4
           4
           4
           4
           4
           4
           4
           4
           4
           4
           4
           4
           4
           4
           4
           4
           4
           4
           4
           4
           4
           4
           4
           4
           4
           4
           4
           4
           4
           4
           4
           4
           4
           4
           4
           4
           4
           4
           4
           4
           4
           4
           4
           4
           4
           4
           4
           4
           4
           4
           4
           4
           4
           4
           4
           4
           4
           4
           4
           4
           4
           4
           4
           4
           4
           4
           4
           4
           4
           4
           4
           4
           4
           4
           4
           4
           4
           4
           4
           4
           4
           4
           4
           4
           4
           4
           4
           4
           4
           4
           4
           4
           4
           4
           4
           4
           4
           4
           4
           4
           4
           4
           4
           4
           4
           4
           4
           4
           4
           4
           4
           4
           4
           4
           4
           4
           4
           4
           4
           4
           4
           4
           4
           4
           4
           4
           4
           4
           4
           4
           4
           4
           4
           4
           4
           4
           4
           4
           4
           4
           4
           4
           4
           4
           4
           4
           4
           4
           4
           4
           4
           4
           4
           4
           4
           4
           4
           4
           4
           4
           4
           4
           4
           4
           4
           4
           4
           4
           4
           4
           4
           4
           4
           4
           4
           4
           4
           4
           4
           4
           4
           4
           4
           4
           4
           4
           4
           4
           4
           4
           4
           4
           4
           4
           4
           4
           4
           4
           4
           4
           4
           4
           4
           4
           4
           4
           4
           4
           4
           4
           4
           4
           4
           4
           4
           4
           4
           4
           4
           4
           4
           4
           4
           4
           4
           4
           4
           4
           4
           4
           4
           4
           4
           4
           4
           4
           4
           4
           4
           4
           4
           4
           4
           4
           4
           4
           4
           4
           4
           4
           4
           4
           4
           4
           4
           4
           4
           4
           4
           4
           4
           4
           4
           4
           4
           4
           4
           4
           4
           4
           4
           4
           4
           4
           4
           4
           4
           4
           4
           4
           4
           4
           4
           4
           4
           4
           4
           4
           4
           4
           4
           4
           4
           4
           4
           4
           4
           4
           4
           4
           4
           4
           4
           4
           4
           4
           4
           4
           4
           4
           4
           4
           4
           4
           4
           4
           4
           4
           4
           4
           4
           4
           4
           4
           4
           4
           4
           4
           4
           4
           4
           4
           4
           4
           4
           4
           4
           4
           4
           4
           4
           4
           4
           4
           4
           4
           4
           4
           4
           4
           4
           4
           4
           4
           4
           4
           4
           4
           4
           4
           4
           4
           4
           4
           4
           4
           4
           4
           4
           4
           4
           4
           4
           4
           4
           4
           3
           3
           3
           3
           3
           3
           3
           3
           3
           3
           3
           3
           3
           3
           3
           3
           3
           3
           3
           3
           3
           3
           3
           3
           3
           3
           3
           3
           3
           3
           3
           3
           3
           3
           3
           3
           3
           3
           3
           3
           3
           3
           3
           3
           3
           4
           4
           4
           4
           4
           4
           4
           4
           4
           4
           4
           4
           4
           4
           4
           4
           4
           4
           4
           4
           4
           4
           4
           4
           4
           4
           4
           4
           4
           4
           4
           4
           4
           4
           4
           4
           4
           4
           4
           4
           4
           4
           4
           4
           4
           4
           4
           4
           4
           4
           4
           4
           4
           4
           4
           4
           4
           4
           4
           4
           4
           4
           4
           4
           4
           4
           4
           4
           4
           4
           4
           4
           4
           4
           4
           4
           4
           4
           4
           4
           4
           4
           4
           4
           4
           4
           4
           4
           4
           4
           4
           4
           4
           4
           4
           4
           4
           4
           4
           4
           4
           4
           4
           4
           4
           4
           4
           4
           4
           4
           4
           4
           4
           4
           4
           4
           4
           4
           4
           4
           4
           4
           4
           4
           4
           4
           4
           4
           4
           4
           4
           4
           4
           4
           4
           4
           4
           4
           4
           4
           4
           4
           4
           4
           4
           4
           4
           4
           4
           4
           4
           4
           4
           4
           4
           4
           4
           4
           4
           4
           4
           4
           4
           4
           4
           4
           4
           4
           4
           4
           4
           4
           4
           4
           4
           4
           4
           4
           4
           4
           4
           4
           4
           4
           4
           4
           4
           4
           4
           4
           4
           4
           4
           4
           4
           4
           4
           4
           4
           4
           4
           4
           4
           4
           4
           4
           4
           4
           4
           4
           4
           4
           4
           4
           4
           4
           4
           4
           4
           4
           4
           4
           4
           4
           4
           4
           4
           4
           4
           4
           4
           4
           4
           4
           4
           4
           4
           4
           4
           4
           4
           4
           4
           4
           4
           4
           4
           4
           4
           4
           4
           4
           4
           4
           4
           4
           4
           4
           4
           4
           4
           4
           4
           4
           4
           4
           4
           4
           4
           4
           4
           4
           4
           4
           4
           4
           4
           4
           4
           4
           4
           4
           4
           4
           4
           4
           4
           4
           4
           4
           4
           4
           4
           4
           4
           4
           4
           4
           4
           4
           4
           4
           4
           4
           4
           4
           4
           4
           4
           4
           4
           4
           4
           4
           4
           4
           4
           4
           4
           4
           4
           4
           4
           4
           4
           4
           4
           4
           4
           4
           4
           4
           4
           4
           4
           4
           4
           4
           4
           4
           4
           4
           4
           4
           4
           4
           4
           4
           4
           4
           4
           4
           4
           4
           4
           4
           4
           4
           4
           4
           4
           4
           4
           4
           4
           4
           4
           4
           4
           4
           4
           4
           4
           4
           4
           4
           4
           4
           4
           4
           4
           4
           4
           4
           4
           4
           4
           4
           4
           4
           4
           4
           4
           4
           4
           4
           4
           4
           4
           4
           4
           4
           4
           4
           4
           4
           4
           4
           4
           4
           4
           4
           4
           4
           4
           4
           4
           4
           4
           4
           4
           4
           4
           4
           4
           4
           4
           4
           4
           4
           4
           4
           4
           4
           4
           4
           4
           4
           4
           4
           4
           4
           4
           4
           4
           4
           4
           4
           4
           4
           4
           4
           4
           4
           4
           4
           4
           4
           4
           4
           4
           4
           4
           4
           4
           4
           4
           4
           4
           4
           4
           4
           4
           4
           4
           4
           4
           4
           4
           4
           4
           4
           4
           4
           4
           4
           4
           4
           4
           4
           4
           4
           4
           4
           4
           4
           4
           4
           4
           4
           4
           4
           4
           4
           4
           4
           4
           4
           4
           4
           4
           4
           4
           4
           4
           4
           4
           4
           4
           4
           4
           4
           4
           4
           4
           4
           4
           4
           4
           4
           4
           4
           4
           4
           4
           4
           4
           4
           4
           4
           4
           4
           4
           4
           4
           4
           4
           4
           4
           4
           4
           4
           4
           4
           4
           4
           4
           4
           4
           4
           4
           4
           4
           4
           4
           4
           4
           4
           4
           4
           4
           4
           4
           4
           4
           4
           4
           4
           4
           4
           4
           4
           4
           4
           4
           4
           4
           4
           4
           4
           4
           4
           4
           4
           4
           4
           4
           4
           4
           4
           4
           4
           4
           4
           4
           4
           4
           4
           4
           4
           4
           4
           4
           4
           4
           4
           4
           4
           4
           4
           4
           4
           4
           4
           4
           4
           4
           4
           4
           4
           4
           4
           4
           4
           4
           4
           4
           4
           4
           4
           4
           4
           4
           4
           4
           4
           4
           4
           4
           4
           4
           4
           4
           4
           4
           4
           4
           4
           4
           4
           4
           4
           4
           4
           4
           4
           4
           4
           4
           4
           4
           4
           4
           4
           4
           4
           4
           4
           4
           4
           4
           4
           4
           4
           4
           4
           4
           3
           3
           3
           3
           3
           3
           3
           3
           3
           3
           3
           3
           3
           3
           3
           3
           3
           3
           3
           3
           3
           3
           3
           3
           3
           3
           3
           3
           3
           3
           3
           3
           3
           3
           3
           3
           3
           3
           3
           3
           3
           3
           3
           3
           3
           3
           3
           3
           3
           3
           3
           3
           3
           3
           3
           3
           3
           3
           3
           3
           3
           3
           3
           3
           3
           3
           3
           3
           3
           3
           3
           3
           3
           3
           3
           3
           3
           3
           3
           3
           3
           3
           3
           3
           3
           3
           3
           3
           3
           3
           3
           3
           3
           3
           3
           3
           3
           3
           3
           3
           3
           3
           3
           3
           3
           3
           3
           3
           3
           3
           3
           3
           3
           3
           3
           3
           3
           3
           3
           3
           3
           3
           3
           3
           3
           3
           3
           3
           3
           3
           3
           3
           3
           3
           3
           3
           3
           3
           3
           3
           3
           3
           3
           3
           3
           3
           3
           3
           3
           3
           3
           3
           3
           3
           3
           3
           3
           3
           3
           3
           3
           3
           3
           3
           3
           3
           3
           3
           3
           3
           3
           3
           3
           3
           3
           3
           3
           3
           3
           3
           3
           3
           3
           3
           3
           3
           3
           3
           3
           3
           3
           3
           3
           3
           3
           3
           3
           3
           3
           3
           3
           3
           3
           3
           3
           3
           3
           3
           3
           3
           3
           3
           3
           3
           3
           3
           3
           3
           3
           3
           3
           3
           3
           3
           3
           3
           3
           3
           3
           3
           3
           3
           3
           3
           3
           3
           3
           3
           3
           3
           3
           3
           3
           3
           3
           3
           3
           3
           3
           3
           3
           3
           3
           3
           3
           3
           3
           3
           3
           3
           3
           3
           3
           3
           3
           3
           3
           3
           3
           3
           4
           4
           4
           4
           4
           4
           4
           4
           4
           4
           4
           4
           4
           4
           3
           3
           3
           3
           3
           3
           3
           3
           3
           3
           3
           3
           3
           3
           3
           3
           3
           3
           3
           3
           3
           3
           3
           3
           3
           3
           3
           3
           3
           3
           3
           3
           3
           3
           3
           3
           3
           3
           3
           3
           3
           3
           3
           3
           3
           3
           3
           3
           3
           3
           3
           3
           3
           3
           3
           3
           3
           3
           3
           3
           3
           3
           3
           3
           3
           3
           3
           3
           3
           3
           3
           3
           3
           3
           3
           3
           3
           3
           3
           3
           3
           3
           3
           3
           3
           3
           3
           3
           3
           3
           3
           3
           3
           3
           3
           3
           3
           3
           3
           3
           3
           3
           3
           3
           3
           3
           3
           3
           3
           3
           3
           3
           3
           3
           3
           3
           3
           3
           3
           3
           3
           3
           3
           3
           3
           3
           3
           3
           3
           3
           3
           3
           3
           3
           3
           3
           3
           3
           3
           3
           3
           3
           3
           3
           3
           3
           3
           3
           3
           3
           3
           3
           3
           3
           3
           3
           3
           3
           3
           3
           3
           3
           3
           3
           3
           3
           3
           3
           3
           3
           3
           3
           3
           3
           3
           3
           3
           3
           3
           3
           3
           3
           3
           3
           3
           3
           3
           3
           3
           3
           3
           3
           3
           3
           3
           3
           3
           3
           3
           3
           3
           3
           3
           3
           3
           3
           3
           3
           3
           3
           3
           3
           3
           3
           3
           3
           3
           3
           3
           3
           3
           3
           3
           3
           3
           3
           3
           3
           3
           3
           3
           3
           3
           3
           3
           3
           3
           3
           3
           3
           3
           3
           3
           3
           3
           3
           3
           3
           3
           3
           3
           3
           3
           3
           3
           3
           3
           3
           3
           3
           3
           3
           3
           3
           3
           3
           3
           3
           3
           3
           3
           3
           3
           3
           3
           3
           3
           3
           3
           3
           3
           3
           3
           3
           3
           3
           3
           3
           3
           3
           3
           3
           3
           3
           3
           3
           3
           3
           3
           3
           3
           3
           3
           3
           3
           3
           3
           3
           3
           3
           3
           3
           3
           3
           3
           3
           3
           4
           4
           4
           4
           4
           4
           4
           4
           4
           4
           4
           4
           4
           4
           4
           4
           4
           4
           4
           4
           4
           4
           4
           4
           4
           4
           4
           4
           4
           4
           3
           3
           3
           3
           3
           3
           3
           3
           3
           3
           3
           3
           3
           3
           3
           3
           3
           3
           3
           3
           3
           3
           3
           3
           3
           3
           3
           3
           3
           3
           3
           3
           3
           3
           3
           3
           3
           3
           3
           3
           3
           3
           3
           3
           3
           3
           3
           3
           3
           3
           3
           3
           3
           3
           3
           3
           3
           3
           3
           3
           3
           3
           3
           3
           3
           3
           3
           3
           3
           3
           3
           3
           3
           3
           3
           3
           3
           3
           3
           3
           3
           3
           3
           3
           3
           3
           3
           3
           3
           3
           3
           3
           3
           3
           3
           3
           3
           3
           3
           3
           3
           3
           3
           3
           3
           3
           3
           3
           3
           3
           3
           3
           3
           3
           3
           3
           3
           3
           3
           3
           3
           3
           3
           3
           3
           3
           3
           3
           3
           3
           3
           3
           3
           3
           3
           3
           3
           3
           3
           3
           3
           3
           3
           3
           3
           3
           3
           3
           3
           3
           3
           3
           3
           3
           3
           3
           3
           3
           3
           3
           3
           3
           3
           3
           3
           4
           4
           4
           4
           4
           4
           4
           4
           4
           4
           4
           4
           3
           3
           4
           4
           4
           4
           4
           4
           4
           4
           4
           4
           4
           4
           3
           3
           4
           4
           4
           4
           4
           4
           4
           4
           4
           4
           4
           4
           3
           3
           4
           4
           4
           4
           4
           4
           4
           4
           4
           4
           4
           4
           3
           3
           4
           4
           4
           4
           4
           4
           4
           4
           4
           4
           4
           4
           3
           3
           4
           4
           4
           4
           4
           4
           4
           4
           4
           4
           4
           4
           3
           3
           4
           4
           4
           4
           4
           4
           4
           4
           4
           4
           4
           4
           3
           3
           4
           4
           4
           4
           4
           4
           4
           4
           4
           4
           4
           4
           3
           3
           4
           4
           4
           4
           4
           4
           4
           4
           4
           4
           4
           4
           3
           3
           4
           4
           4
           4
           4
           4
           4
           4
           4
           4
           4
           4
           3
           3
           4
           4
           4
           4
           4
           4
           4
           4
           4
           4
           4
           4
           3
           3
           4
           4
           4
           4
           4
           4
           4
           4
           4
           4
           4
           4
           3
           3
           4
           4
           4
           4
           4
           4
           4
           4
           4
           4
           4
           4
           3
           3
           4
           4
           4
           4
           4
           4
           4
           4
           4
           4
           4
           4
           3
           3
           4
           4
           4
           4
           4
           4
           4
           4
           4
           4
           4
           4
           3
           3
           4
           4
           4
           4
           4
           4
           4
           4
           4
           4
           4
           4
           3
           3
           4
           4
           4
           4
           4
           4
           4
           4
           4
           4
           4
           4
           3
           3
           4
           4
           4
           4
           4
           4
           4
           4
           4
           4
           4
           4
           3
           3
           4
           4
           4
           4
           4
           4
           4
           4
           4
           4
           4
           4
           3
           3
           4
           4
           4
           4
           4
           4
           4
           4
           4
           4
           4
           4
           3
           3
           4
           4
           4
           4
           4
           4
           4
           4
           4
           4
           4
           4
           3
           3
           4
           4
           4
           4
           4
           4
           4
           4
           4
           4
           4
           4
           3
           3
           4
           4
           4
           4
           4
           4
           4
           4
           4
           4
           4
           4
           3
           3
           4
           4
           4
           4
           4
           4
           4
           4
           4
           4
           4
           4
           3
           3
           4
           4
           4
           4
           4
           4
           4
           4
           4
           4
           4
           4
           3
           3
           4
           4
           4
           4
           4
           4
           4
           4
           4
           4
           4
           4
           3
           3
           4
           4
           4
           4
           4
           4
           4
           4
           4
           4
           4
           4
           3
           3
           4
           4
           4
           4
           4
           4
           4
           4
           4
           4
           4
           4
           3
           3
           4
           4
           4
           4
           4
           4
           4
           4
           4
           4
           4
           4
           3
           3
           4
           4
           4
           4
           4
           4
           4
           4
           4
           4
           4
           4
           3
           3
           4
           4
           4
           4
           4
           4
           4
           4
           4
           4
           4
           4
           3
           3
           4
           4
           4
           4
           4
           4
           4
           4
           4
           4
           4
           4
           3
           3
           4
           4
           4
           4
           4
           4
           4
           4
           4
           4
           4
           4
           3
           2
           3
           3
           3
           3
           3
           3
           3
           3
           3
           3
           3
           3
           2
           4
           4
           4
           4
           4
           4
           4
           4
           4
           4
           4
           4
           4
           4
           4
           4
           4
           4
           4
           4
           4
           4
           4
           4
           4
           4
           4
           4
           4
           4
           4
           4
           4
           4
           4
           4
           4
           4
           4
           4
           4
           4
           4
           4
           4
           4
           4
           4
           4
           4
           4
           4
           4
           4
           4
           4
           4
           4
           4
           4
           4
           4
           4
           4
           4
           4
           4
           4
           4
           4
           4
           4
           4
           4
           4
           4
           4
           4
           4
           4
           4
           4
           4
           4
           4
           4
           4
           4
           4
           4
           4
           4
           4
           4
           4
           4
           4
           4
           4
           4
           4
           4
           4
           4
           4
           4
           4
           4
           4
           4
           4
           4
           4
           4
           4
           4
           4
           4
           4
           4
           4
           4
           4
           4
           4
           4
           4
           4
           4
           4
           4
           4
           4
           4
           4
           4
           4
           4
           4
           4
           4
           4
           4
           4
           4
           4
           4
           4
           4
           4
           4
           4
           4
           4
           4
           4
           4
           4
           4
           4
           4
           4
           4
           4
           4
           4
           4
           4
           4
           4
           4
           4
           4
           4
           4
           4
           4
           4
           4
           4
           4
           4
           4
           4
           4
           4
           4
           4
           4
           4
           4
           4
           4
           4
           4
           4
           4
           4
           4
           4
           4
           4
           4
           4
           4
           4
           4
           4
           4
           4
           4
           4
           4
           4
           4
           4
           4
           4
           4
           4
           4
           4
           4
           4
           4
           4
           4
           4
           4
           4
           4
           4
           4
           4
           4
           4
           4
           4
           4
           4
           4
           4
           4
           4
           4
           4
           4
           4
           4
           4
           4
           4
           4
           4
           4
           4
           4
           4
           4
           4
           4
           4
           4
           4
           4
           4
           4
           4
           4
           4
           4
           4
           4
           4
           4
           4
           4
           4
           4
           4
           4
           4
           4
           4
           4
           4
           4
           4
           4
           4
           4
           4
           4
           4
           4
           4
           4
           4
           4
           4
           4
           4
           4
           4
           4
           4
           4
           4
           4
           4
           4
           4
           4
           4
           4
           4
           4
           4
           4
           4
           4
           4
           4
           4
           4
           4
           4
           4
           4
           4
           4
           4
           4
           4
           4
           4
           4
           4
           4
           4
           4
           4
           4
           4
           4
           4
           4
           4
           4
           4
           4
           4
           4
           4
           4
           4
           4
           4
           4
           4
           4
           4
           4
           4
           4
           4
           4
           4
           4
           4
           4
           4
           4
           4
           4
           4
           4
           4
           4
           4
           4
           4
           4
           4
           4
           4
           4
           4
           4
           4
           4
           4
           4
           4
           4
           4
           4
           4
           4
           4
           4
           4
           4
           4
           4
           4
           4
           4
           4
           4
           4
           4
           4
           4
           4
           4
           4
           4
           4
           4
           4
           4
           4
           4
           4
           4
           4
           4
           4
           4
           4
           4
           4
           4
           4
           4
           4
           4
           4
           4
           4
           4
           4
           4
           4
           4
           4
           4
           4
           4
           4
           4
           4
           4
           4
           4
           4
           4
           4
           4
           4
           4
           4
           4
           4
           4
           4
           4
           4
           4
           4
           4
           4
           4
           4
           4
           4
           4
           4
           4
           4
           4
           4
           4
           4
           4
           4
           4
           4
           4
           4
           4
           4
           4
           4
           4
           4
           4
           4
           4
           4
           4
           4
           4
           4
           4
           4
           4
           4
           4
           4
           4
           4
           4
           4
           4
           4
           4
           4
           4
           4
           4
           4
           4
           4
           4
           4
           4
           4
           4
           4
           4
           4
           4
           4
           4
           4
           4
           4
           4
           4
           4
           4
           4
           4
           4
           4
           4
           4
           4
           4
           4
           4
           4
           4
           4
           4
           4
           4
           4
           4
           4
           4
           4
           4
           4
           4
           4
           4
           4
           4
           4
           4
           4
           4
           4
           4
           4
           4
           4
           4
           4
           4
           4
           4
           4
           4
           4
           4
           4
           4
           4
           4
           4
           4
           4
           4
           4
           4
           4
           4
           4
           4
           4
           4
           4
           4
           4
           4
           4
           4
           4
           4
           4
           4
           4
           4
           4
           4
           4
           4
           4
           4
           4
           4
           4
           4
           3
           3
           3
           3
           3
           3
           3
           3
           3
           3
           3
           3
           3
           3
           3
           3
           3
           3
           3
           3
           3
           3
           3
           3
           3
           3
           3
           3
           3
           3
           3
           3
           3
           3
           3
           3
           3
           3
           3
           3
           3
           3
           3
           3
           3
           3
           3
           3
           3
           3
           3
           3
           3
           3
           3
           3
           3
           3
           3
           3
           3
           3
           3
           3
           3
           3
           3
           3
           3
           3
           3
           3
           3
           3
           3
           3
           3
           3
           3
           3
           3
           3
           3
           3
           4
           4
           4
           4
           4
           4
           4
           4
           4
           4
           4
           4
           4
           4
           4
           4
           4
           4
           4
           4
           4
           4
           3
           3
           3
           3
           3
           3
           3
           3
           3
           3
           3
           3
           3
           3
           3
           3
           3
           3
           3
           3
           3
           3
           3
           3
           3
           3
           3
           3
           3
           3
           3
           3
           3
           3
           3
           3
           3
           3
           3
           3
           3
           3
           3
           3
           3
           3
           3
           3
           3
           3
           3
           3
           3
           3
           3
           3
           3
           3
           3
           3
           3
           3
           3
           3
           3
           3
           3
           3
           3
           3
           3
           3
           3
           3
           3
           3
           3
           3
           3
           3
           3
           3
           3
           3
           3
           3
           3
           3
           3
           3
           3
           3
           3
           3
           3
           3
           3
           3
           4
           4
           4
           4
           4
           4
           4
           4
           4
           4
