# Supplementary material for: Cellular Automaton Mimicking Colliding Bodies for Topology Optimization
Source: Materials (Basel). 2022 Nov 15;15(22):8057. doi: 10.3390/ma15228057 (PMC9698060; doi:10.3390/ma15228057)
Supplement: Supplementary file 1 [file materials-15-08057-s001.zip › materials-1995658-supplementary/Supplementary_files/raedme.txt]

analiza2d.dat - Ansys analysis file for mechanical part (chapter 3.2.1) (APDL)
elements - finite element mesh for considered example
nodes - nodes for mesh for considered example
input_E - Young moduli for elements
neighbors - set of nieghbors for every cell
n_neighbors - number of nieghbors for every cell
opt.for - optimizer using CAmCB algorithm (Fortran)

To start the iteration process, create a batch that iteratively runs the analysis in Ansys analiza2d.dat then opt.exe.
